# Supplementary material for: Genes associated with genotype-specific DNA methylation in squamous cell carcinoma as candidate drug targets
Source: BMC Syst Biol. 2014 Jan 24;8(Suppl 1):S4. doi: 10.1186/1752-0509-8-S1-S4 (PMC4080267; doi:10.1186/1752-0509-8-S1-S4)
Supplement: Additional file 1 — Annotation of selected SNPs. Annotation information of selected SNPs (from Tables 1, 2 and 3) including a list of genes associated with each SNP. [file 1752-0509-8-S1-S4-S1.xlsx]

## Sheet: Nsp
	ID	Affy.SNP.ID	dbSNP.RS.ID	Chromosome	Genome.Version	DB.SNP.Version	Physical.Position	Strand	ChrX.pseudo.autosomal.region	Cytoband	SEQUENCE	Allele.A	Allele.B	Associated.Gene	Genetic.Map	Microsatellite	Fragment.Length.Start.Stop	Freq.Asian	Freq.AfAm	Freq.Cauc	Het.Asian	Het.AfAm	Het.Cauc	af.asian.called	af.afam.called	af.cauc.called	SPOT_ID
105775	SNP_A-2040111	5768743	rs12453135	17	NCBI Build 35, May 2004	123, October 2004	48899896		0	q22	aaccaaatttgcgtta[C/T]cataaaacccatgagc	C	T	NM_032559 // upstream // 355365 // Hs.226805 // KIF2B // 84643 // Homo sapiens kinesin family member 2B (KIF2B), mRNA. /// BC068462 // upstream // 1307942 // Hs.463466 // CA10 // 56934 // Homo sapiens carbonic anhydrase X, mRNA (cDNA clone MGC:87062 IMAGE:5260321), complete cds. /// NM_020178 // upstream // 1307529 // Hs.463466 // CA10 // 56934 // Homo sapiens carbonic anhydrase X (CA10), mRNA. /…	79.7812431355913 // D17S1865 // D17S752 // --- // --- /// 74.0530507242913 // D17S788 // D17S752 // AFM095ZD11 // UT7 /// 64.5613134156342 // --- // --- // 51129 // 526658	D17S2033 // upstream // 269040 /// D17S1302 // downstream // 87217	123 // 48899866 // 48899988	0.6875 // 0.3125 // Chinese /// 0.538462 // 0.461538 // Japanese	1.0 // 0.0 // Yoruba	0.8125 // 0.1875 // Caucasian	0.429688 // Chinese /// 0.497041 // Japanese	0.0 // Yoruba	0.304688 // Caucasian	40.0 /// 39.0	50	48
17793	SNP_A-1825620	10707069	rs10226018	7	NCBI Build 35, May 2004	123, October 2004	22655723		0	p15.3	taaatatgcgttaatc[A/G]aaaaggacaaagcaat	A	G	NM_019059 // upstream // 20062 // Hs.112318 // TOMM7 // 54543 // Homo sapiens translocase of outer mitochondrial membrane 7 homolog (yeast) (TOMM7), mRNA. /// ENST00000340005 // upstream // 39029 // --- // --- // --- // PREDICTED: similar to 60S ribosomal protein L12 [Source:RefSeq_peptide_predicted;Acc:XP_499401] /// ENST00000358435 // upstream // 20062 // --- // --- // --- // Probable mitochond…	39.1111252277995 // D7S629 // D7S682 // --- // --- /// 36.8543292603808 // D7S493 // D7S682 // AFM162XA7 // AFM311XC5 /// 30.727525201871 // --- // --- // 49661 // 57099	D7S732 // upstream // 149258 /// D7S1487 // downstream // 14923	105 // 22655695 // 22655799	0.738636 // 0.261364 // Chinese /// 0.727273 // 0.272727 // Japanese	0.829787 // 0.170213 // Yoruba	0.552083 // 0.447917 // Caucasian	0.386105 // Chinese /// 0.396694 // Japanese	0.282481 // Yoruba	0.494575 // Caucasian	44.0 /// 44.0	47	48
250728	SNP_A-4229534	7787765	rs17152205	10	NCBI Build 35, May 2004	123, October 2004	12834342		0	p13	cacacttgtgctagaa[G/T]agttttagtagagatc	G	T	NM_020397 // intron // 0 // Hs.156723 // CAMK1D // 57118 // Homo sapiens calcium/calmodulin-dependent protein kinase ID (CAMK1D), transcript variant 1, mRNA. /// NM_153498 // intron // 0 // Hs.156723 // CAMK1D // 57118 // Homo sapiens calcium/calmodulin-dependent protein kinase ID (CAMK1D), transcript variant 2, mRNA. /// ENST00000349998 // intron // 0 // --- // --- // --- // Calcium/calmodulin-d…	31.0736071813342 // D10S2325 // D10S1721 // --- // --- /// 33.2688470280216 // D10S1430 // D10S527 // GATA84C01 // UT1729 /// 31.7157178698894 // GAAT5F06 // --- // --- // 909233	D10S2198 // upstream // 81287 /// D10S2325 // downstream // 1391	108 // 12834313 // 12834420	0.65 // 0.35 // Chinese /// 0.684211 // 0.315789 // Japanese	0.818182 // 0.181818 // Yoruba	0.857143 // 0.142857 // Caucasian	0.455 // Chinese /// 0.432133 // Japanese	0.297521 // Yoruba	0.244898 // Caucasian	40.0 /// 38.0	44	49
174853	SNP_A-2213037	8398767	rs17289598	3	NCBI Build 35, May 2004	123, October 2004	171815658	-	0	q26.2	ccgacacattatatac[C/T]ggacttatcggtcaaa	C	T	NM_020949 // upstream // 29098 // Hs.307518 // SLC7A14 // 57709 // Homo sapiens solute carrier family 7 (cationic amino acid transporter, y system), member 14 (SLC7A14), mRNA. /// ENST00000295830 // downstream // 251148 // --- // --- // --- // RPL22L1 protein (Fragment). [Source:Uniprot/SPTREMBL;Acc:Q6P5R6] /// ENST00000231706 // upstream // 29098 // --- // --- // --- // solute carrier family 7 (…	171.597432546959 // D3S3723 // D3S1574 // --- // --- /// 180.154540976295 // D3S1614 // D3S3656 // AFM345TH5 // AFMB330XC1 /// 168.249260140555 // --- // --- // 581570 // 49905	D3S1432 // upstream // 22527 /// D3S3723 // downstream // 81588	217 // 171815528 // 171815744	0.147727 // 0.852273 // Chinese /// 0.255556 // 0.744444 // Japanese	0.03 // 0.97 // Yoruba	0.11 // 0.89 // Caucasian	0.251808 // Chinese /// 0.380494 // Japanese	0.0582 // Yoruba	0.1958 // Caucasian	44.0 /// 45.0	50	50
217134	SNP_A-4195285	10561411	rs10732669	12	NCBI Build 35, May 2004	123, October 2004	104670902		0	q23.3	gttaaataagatcatc[A/G]gaataggctttaatct	A	G	NM_207376 // downstream // 403140 // Hs.525657 // LOC387882 // 387882 // Homo sapiens hypothetical protein (LOC387882), mRNA. /// NM_014840 // downstream // 288690 // Hs.524692 // NUAK1 // 9891 // Homo sapiens NUAK family, SNF1-like kinase, 1 (NUAK1), mRNA. /// ENST00000310995 // downstream // 403140 // --- // --- // --- // --- /// ENST00000359413 // downstream // 292642 // --- // --- // --- // N…	118.387795789236 // D12S1597 // D12S1683 // --- // --- /// 114.420384311313 // D12S1636 // D12S353 // AFMA336XC1 // AFM304WG5 /// 112.827184368566 // D12S1636 // --- // --- // 42931	D12S1683 // upstream // 17043 /// D12S826 // downstream // 23811	125 // 104670840 // 104670964	0.511905 // 0.488095 // Chinese /// 0.511905 // 0.488095 // Japanese	0.411111 // 0.588889 // Yoruba	0.191489 // 0.808511 // Caucasian	0.499717 // Chinese /// 0.499717 // Japanese	0.484198 // Yoruba	0.309642 // Caucasian	42.0 /// 42.0	45	47
159491	SNP_A-2172952	7758452	rs6028880	20	NCBI Build 35, May 2004	123, October 2004	38174681		0	q12	cacaaaagattcattc[A/G]cccccaatctatgacc	A	G	NM_005461 // downstream // 574340 // Hs.169487 // MAFB // 9935 // Homo sapiens v-maf musculoaponeurotic fibrosarcoma oncogene homolog B (avian) (MAFB), mRNA. /// NM_021931 // downstream // 1072904 // Hs.444520 // DHX35 // 60625 // Homo sapiens DEAH (Asp-Glu-Ala-His) box polypeptide 35 (DHX35), mRNA. /// NM_030919 // downstream // 1159568 // Hs.472716 // C20orf129 // 81610 // Homo sapiens chromoso…	61.2497836352965 // D20S174 // D20S607 // --- // --- /// 55.2060105566049 // D20S438 // D20S850 // UT236 // AFMA218WA5 /// 54.6115220935097 // --- // D20S850 // 598693 // ---	D20S465 // upstream // 55442 /// D20S206 // downstream // 450313	107 // 38174611 // 38174717	0.722222 // 0.277778 // Chinese /// 0.772727 // 0.227273 // Japanese	0.78 // 0.22 // Yoruba	0.72 // 0.28 // Caucasian	0.401235 // Chinese /// 0.35124 // Japanese	0.3432 // Yoruba	0.4032 // Caucasian	45.0 /// 44.0	50	50
147957	SNP_A-2145008	7354851	rs3168175	11	NCBI Build 35, May 2004	123, October 2004	69295251		0	q13.3	atgatttgttgaagaa[A/C]tatctataagaagtgg	A	C	NM_005117 // upstream // 66964 // Hs.249200 // FGF19 // 9965 // Homo sapiens fibroblast growth factor 19 (FGF19), mRNA. /// ENST00000294312 // upstream // 66964 // --- // --- // --- // Fibroblast growth factor 19 precursor (FGF-19). [Source:Uniprot/SWISSPROT;Acc:O95750] /// ENST00000303282 // downstream // 1184 // --- // --- // --- // ---	75.5902112109281 // D11S4178 // D11S4136 // --- // --- /// 69.0444018165686 // D11S4095 // D11S1975 // AFMA190XD9 // GAAT1B01 /// 63.4068268574814 // --- // --- // 1016674 // 1009625	D11S4381 // upstream // 1726 /// D11S3538 // downstream // 29195	216 // 69295074 // 69295289	0.632353 // 0.367647 // Chinese /// 0.554054 // 0.445946 // Japanese	1.0 // 0.0 // Yoruba	0.869565 // 0.130435 // Caucasian	0.464965 // Chinese /// 0.494156 // Japanese	0.0 // Yoruba	0.226843 // Caucasian	34.0 /// 37.0	49	46
85083	SNP_A-1989613	2549839	rs10227687	7	NCBI Build 35, May 2004	123, October 2004	38514866		0	p14.1	ccctaacgcgacatac[A/G]agcttataaatatcta	A	G	NM_080631 // downstream // 23529 // Hs.148721 // VPS41 // 27072 // Homo sapiens vacuolar protein sorting 41 (yeast) (VPS41), transcript variant 2, mRNA. /// NM_014396 // downstream // 21918 // Hs.148721 // VPS41 // 27072 // Homo sapiens vacuolar protein sorting 41 (yeast) (VPS41), transcript variant 1, mRNA. /// ENST00000297078 // upstream // 14989 // --- // --- // --- // PREDICTED: hypothetical …	59.7704358385359 // D7S2497 // D7S2507 // --- // --- /// 59.0409373642368 // D7S2497 // D7S668 // AFMB322YD5 // AFM284ZF9 /// 51.816149313251 // --- // --- // 64654 // 104336	D7S1892 // upstream // 9788 /// D7S2115E // downstream // 318175	175 // 38514843 // 38515017	0.475 // 0.525 // Chinese /// 0.348837 // 0.651163 // Japanese	0.604651 // 0.395349 // Yoruba	0.644444 // 0.355556 // Caucasian	0.49875 // Chinese /// 0.4543 // Japanese	0.478096 // Yoruba	0.458272 // Caucasian	40.0 /// 43.0	43	45
25991	SNP_A-1845324	11006387	rs6808204	3	NCBI Build 35, May 2004	123, October 2004	184644929	-	0	q27.1	tatactcttttgactc[A/G]aattttgtaccacatg	A	G	NM_130446 // downstream // 47010 // Hs.333181 // KLHL6 // 89857 // Homo sapiens kelch-like 6 (Drosophila) (KLHL6), mRNA. /// NM_032047 // downstream // 171049 // Hs.208267 // B3GNT5 // 84002 // Homo sapiens UDP-GlcNAc:betaGal beta-1,3-N-acetylglucosaminyltransferase 5 (B3GNT5), mRNA. /// NM_015078 // upstream // 16372 // Hs.584868 // MCF2L2 // 23101 // Homo sapiens MCF.2 cell line derived transfo…	188.81864882832 // D3S2314 // D3S1618 // --- // --- /// 194.106930147386 // D3S1232 // D3S3583 // MFD16 // AFMA239ZB5 /// 181.503006223267 // --- // --- // 57342 // 585062	D3S1521 // upstream // 62303 /// D3S1690 // downstream // 281729	109 // 184644912 // 184645020	0.0 // 1.0 // Japanese /// 0.0 // 1.0 // Chinese	0.0 // 1.0 // Yoruba	0.113636 // 0.886364 // Caucasian	0.0 // Japanese /// 0.0 // Chinese	0.0 // Yoruba	0.201446 // Caucasian	45.0 /// 45.0	50	44
40176	SNP_A-1880907	11550845	rs11767025	7	NCBI Build 35, May 2004	123, October 2004	8220320		0	p21.3	tcttgtatgttgaaca[G/T]taggtattacgaggtt	G	T	NM_152745 // upstream // 343558 // Hs.487564 // NXPH1 // 30010 // Homo sapiens neurexophilin 1 (NXPH1), mRNA. /// NM_022307 // upstream // 145398 // Hs.487561 // ICA1 // 3382 // Homo sapiens islet cell autoantigen 1, 69kDa (ICA1), transcript variant 1, mRNA. /// NM_022308 // upstream // 145398 // Hs.487561 // ICA1 // 3382 // Homo sapiens islet cell autoantigen 1, 69kDa (ICA1), transcript variant …	16.6748910269216 // D7S2514 // D7S641 // --- // --- /// 14.7045315591704 // D7S2514 // D7S641 // AFMC011YC9 // AFM224YB6 /// 12.0134557943287 // --- // --- // 58263 // 64419	D7S1940 // upstream // 23174 /// D7S2321 // downstream // 293666	115 // 8220287 // 8220401	0.988095 // 0.011905 // Japanese /// 0.988636 // 0.011364 // Chinese	0.906977 // 0.093023 // Yoruba	0.9375 // 0.0625 // Caucasian	0.023526 // Japanese /// 0.022469 // Chinese	0.16874 // Yoruba	0.117188 // Caucasian	42.0 /// 44.0	43	48
221072	SNP_A-4199352	11266360	rs2514733	8	NCBI Build 35, May 2004	123, October 2004	119249330	-	0	q24.12	tcatgtcacattgtta[C/T]gttcagttggatgtca	C	T	NM_207506 // downstream // 210078 // Hs.492653 // SAMD12 // 401474 // Homo sapiens sterile alpha motif domain containing 12 (SAMD12), mRNA. /// NM_000127 // upstream // 56864 // Hs.492618 // EXT1 // 2131 // Homo sapiens exostoses (multiple) 1 (EXT1), mRNA. /// ENST00000314727 // downstream // 210078 // --- // --- // --- // sterile alpha motif domain containing 12 [Source:RefSeq_peptide;Acc:NP_997…	119.119443847181 // D8S527 // D8S1016 // --- // --- /// 125.160252550484 // UNKNOWN // D8S522 // GATA123H10 // AFM240WC9 /// 112.163458202009 // --- // D8S522 // 563867 // ---	D8S43 // upstream // 175698 /// D8S527 // downstream // 14056	136 // 119249265 // 119249400	0.486486 // 0.513514 // Japanese /// 0.369048 // 0.630952 // Chinese	0.073171 // 0.926829 // Yoruba	0.569767 // 0.430233 // Caucasian	0.499635 // Japanese /// 0.465703 // Chinese	0.135634 // Yoruba	0.490265 // Caucasian	37.0 /// 42.0	41	43
183307	SNP_A-2234716	8772151	rs773901	19	NCBI Build 35, May 2004	123, October 2004	16864789	-	0	p13.11	ctccaggatattgaca[A/C]gaatacacgttactga	A	C	NM_003950 // intron // 0 // Hs.137574 // F2RL3 // 9002 // Homo sapiens coagulation factor II (thrombin) receptor-like 3 (F2RL3), mRNA. /// NM_015692 // 3UTR // 0 // Hs.529075 // CPAMD8 // 27151 // Homo sapiens C3 and PZP-like, alpha-2-macroglobulin domain containing 8 (CPAMD8), mRNA. /// ENST00000248076 // intron // 0 // --- // --- // --- // Proteinase-activated receptor 4 precursor (PAR-4) (Thro…	40.1110245992604 // D19S199 // D19S899 // --- // --- /// 44.4724915995949 // D19S199 // D19S579 // MS231 // UT742 /// 34.0830777426606 // D19S930 // --- // --- // 513928	D19S899 // upstream // 230293 /// D19S930 // downstream // 35557	145 // 16864759 // 16864903	0.678571 // 0.321429 // Chinese /// 0.790698 // 0.209302 // Japanese	0.1875 // 0.8125 // Yoruba	0.479167 // 0.520833 // Caucasian	0.436224 // Chinese /// 0.33099 // Japanese	0.304688 // Yoruba	0.499132 // Caucasian	42.0 /// 43.0	48	48
212367	SNP_A-2309865	9911022	rs16868069	5	NCBI Build 35, May 2004	123, October 2004	39104083		0	p13.1	ggaaatacctacgcaa[A/G]gtcaagcgaatattaa	A	G	NM_152756 // intron // 0 // Hs.407926 // AVO3 // 253260 // Homo sapiens TORC2-specific protein AVO3 (AVO3), mRNA. /// ENST00000357387 // intron // 0 // --- // --- // --- // rapamycin-insensitive companion of mTOR [Source:RefSeq_peptide;Acc:NP_689969]	63.3707951554043 // D5S2105 // D5S1490 // --- // --- /// 56.5482648396753 // D5S2105 // D5S1376 // AFMA074YG5 // UT5005 /// 59.5382213211572 // D5S2105 // D5S1490 // --- // ---	D5S2371 // upstream // 216574 /// D5S2570 // downstream // 83165	109 // 39103995 // 39104103	0.0 // 1.0 // Chinese /// 0.0 // 1.0 // Japanese	0.142857 // 0.857143 // Yoruba	0.0 // 1.0 // Caucasian	0.0 // Chinese /// 0.0 // Japanese	0.244898 // Yoruba	0.0 // Caucasian	43.0 /// 45.0	49	48
254383	SNP_A-4233167	8458541	rs6565499	17	NCBI Build 35, May 2004	123, October 2004	76527661		0	q25.3	cctcccgcggaaagtc[A/G]attaaatcctagttag	A	G	NM_020761 // intron // 0 // Hs.133044 // raptor // 57521 // Homo sapiens raptor (raptor), mRNA. /// ENST00000306801 // intron // 0 // --- // --- // --- // Regulatory associated protein of mTOR (Raptor) (P150 target of rapamycin (TOR)-scaffold protein). [Source:Uniprot/SWISSPROT;Acc: /// ENST00000355313 // intron // 0 // --- // --- // --- // Regulatory associated protein of mTOR (Raptor) (P150 tar…	132.376528536377 // D17S784 // D17S668 // --- // --- /// 131.582895317042 // D17S1806 // D17S914 // AFMA238YB5 // UT962 /// 109.985960708778 // D17S802 // D17S1830 // --- // ---	D17S761 // upstream // 400156 /// D17S2053 // downstream // 804010	135 // 76527596 // 76527730	0.162162 // 0.837838 // Chinese /// 0.184211 // 0.815789 // Japanese	0.0 // 1.0 // Yoruba	0.085106 // 0.914894 // Caucasian	0.271731 // Chinese /// 0.300554 // Japanese	0.0 // Yoruba	0.155727 // Caucasian	37.0 /// 38.0	47	47
126025	SNP_A-2089983	6517775	rs703971	10	NCBI Build 35, May 2004	123, October 2004	80623129	-	0	q22.3	acttctggtgggataa[C/G]gatgactttagaaggt	C	G	NM_020338 // intron // 0 // Hs.193118 // RAI17 // 57178 // Homo sapiens retinoic acid induced 17 (RAI17), mRNA. /// ENST00000334512 // intron // 0 // --- // --- // --- // Retinoic acid-induced protein 17 (PIAS-like protein Zimp10). [Source:Uniprot/SWISSPROT;Acc:Q9ULJ6]	99.3515946626681 // D10S1667 // D10S1696 // --- // --- /// 101.181255995867 // D10S1667 // D10S1777 // AFMA216XF9 // AFMA051TB9 /// 94.6438804962444 // --- // D10S201 // 370680 // ---	D10S201 // upstream // 75868 /// D10S267 // downstream // 17847	110 // 80623037 // 80623146	0.146341 // 0.853659 // Chinese /// 0.046512 // 0.953488 // Japanese	0.03 // 0.97 // Yoruba	0.382979 // 0.617021 // Caucasian	0.249851 // Chinese /// 0.088697 // Japanese	0.0582 // Yoruba	0.472612 // Caucasian	41.0 /// 43.0	50	47
107163	SNP_A-2043441	5815998	rs4632809	5	NCBI Build 35, May 2004	123, October 2004	29264345		0	p14.1	aactggtatctgacaa[C/T]ggtagtgtaaagtaat	C	T	X82272 // downstream // 1259169 // --- // --- // --- // Human endogenous retrovirus env mRNA. /// ENST00000354793 // downstream // 1259169 // --- // --- // --- // HERV-K_5q13.3 provirus Rec protein (HERV-K104 Rec protein). [Source:Uniprot/SWISSPROT;Acc:P61576] /// ENST00000333399 // downstream // 300892 // --- // --- // --- // similar to Striatin (LOC391773), mRNA [Source:RefSeq_dna_predicted;Acc…	48.0985441980333 // D5S385 // D5S2061 // --- // --- /// 40.479561191818 // D5S385 // D5S108 // MFD234 // MFD34 /// 44.550304316207 // D5S502 // --- // --- // 976819	D5S1731 // upstream // 101901 /// D5S2493 // downstream // 241467	189 // 29264323 // 29264511	0.214286 // 0.785714 // Chinese /// 0.261364 // 0.738636 // Japanese	0.554348 // 0.445652 // Yoruba	0.478723 // 0.521277 // Caucasian	0.336735 // Chinese /// 0.386105 // Japanese	0.494093 // Yoruba	0.499095 // Caucasian	42.0 /// 44.0	46	47
203809	SNP_A-2287632	9553277	rs7197039	16	NCBI Build 35, May 2004	123, October 2004	7706480	-	0	p13.2	gattaagataacggta[A/G]taagtcccacttgctg	A	G	NM_145893 // downstream // 5254 // Hs.459842 // A2BP1 // 54715 // Homo sapiens ataxin 2-binding protein 1 (A2BP1), transcript variant 3, mRNA. /// NM_024109 // upstream // 916569 // Hs.306380 // MGC2654 // 79091 // Homo sapiens hypothetical protein MGC2654 (MGC2654), mRNA. /// NM_145892 // downstream // 3980 // Hs.459842 // A2BP1 // 54715 // Homo sapiens ataxin 2-binding protein 1 (A2BP1), transc…	20.1804387158928 // D16S3108 // D16S406 // --- // --- /// 14.8683716745189 // D16S3108 // D16S406 // AFMB348WC9 // AFM079YH3 /// 19.1122435939409 // --- // D16S3052 // 979125 // ---	D19S395 // within // 0 /// D16S502 // upstream // 153627 /// D16S3108 // downstream // 53069	139 // 7706436 // 7706574	0.988889 // 0.011111 // Chinese /// 1.0 // 0.0 // Japanese	0.5 // 0.5 // Yoruba	0.98 // 0.02 // Caucasian	0.021975 // Chinese /// 0.0 // Japanese	0.5 // Yoruba	0.0392 // Caucasian	45.0 /// 45.0	40	50
248102	SNP_A-4226834	7352534	rs4407150	18	NCBI Build 35, May 2004	123, October 2004	3988661		0	p11.31	atgatgtttcctattc[A/G]aattcaagtagaggac	A	G	BC010538 // downstream // 1238702 // Hs.447579 // C18orf18 // 147525 // Homo sapiens chromosome 18 open reading frame 18, mRNA (cDNA clone MGC:17515 IMAGE:3457488), complete cds. /// NM_004746 // upstream // 118526 // Hs.19872 // DLGAP1 // 9229 // Homo sapiens discs, large (Drosophila) homolog-associated protein 1 (DLGAP1), transcript variant alpha, mRNA. /// NM_001003809 // upstream // 153365 //…	11.759361492211 // D18S1154 // D18S52 // --- // --- /// 8.57981153320579 // D18S1154 // D18S52 // AFMA056YE1 // AFM020TF12 /// 15.1715158344139 // --- // D18S1132 // 231046 // ---	D18S1267 // upstream // 27935 /// D18S853 // downstream // 8138	154 // 3988608 // 3988761	0.592105 // 0.407895 // Chinese /// 0.631579 // 0.368421 // Japanese	0.608108 // 0.391892 // Yoruba	0.5 // 0.5 // Caucasian	0.483033 // Chinese /// 0.465374 // Japanese	0.476625 // Yoruba	0.5 // Caucasian	38.0 /// 38.0	37	47
217803	SNP_A-4196078	10691062	rs7787805	7	NCBI Build 35, May 2004	123, October 2004	89164290		0	q21.13	taaagaataatcctta[C/T]gtggtcaattaaccag	C	T	NM_152706 // upstream // 1094608 // Hs.112877 // MGC26647 // 219557 // Homo sapiens hypothetical protein MGC26647 (MGC26647), mRNA. /// NM_181646 // downstream // 553293 // Hs.556035 // FLJ32110 // 219578 // Homo sapiens hypothetical protein FLJ32110 (FLJ32110), mRNA. /// ENST00000317128 // upstream // 229075 // --- // --- // --- // --- /// ENST00000297203 // upstream // 1094608 // --- // --- // …	100.899636757006 // D7S630 // GATA156A05 // --- // --- /// 99.941072287288 // D7S630 // UNKNOWN // AFM165YH12 // GATA156A05 /// 95.813035220552 // --- // --- // 385104 // 49271	D7S2659 // upstream // 44313 /// D7S2658 // downstream // 193859	150 // 89164206 // 89164355	0.605263 // 0.394737 // Chinese /// 0.6375 // 0.3625 // Japanese	0.755814 // 0.244186 // Yoruba	0.771739 // 0.228261 // Caucasian	0.477839 // Chinese /// 0.462188 // Japanese	0.369118 // Yoruba	0.352316 // Caucasian	38.0 /// 40.0	43	46
83138	SNP_A-1984943	232835	rs10495106	1	NCBI Build 35, May 2004	123, October 2004	215339581	-	0	q41	tgaaaaatcagctacg[A/G]aaatcttactcacatg	A	G	NM_003238 // downstream // 336213 // Hs.133379 // TGFB2 // 7042 // Homo sapiens transforming growth factor, beta 2 (TGFB2), mRNA. /// NM_138794 // upstream // 396035 // Hs.125291 // LYPLAL1 // 127018 // Homo sapiens lysophospholipase-like 1 (LYPLAL1), mRNA. /// ENST00000350220 // downstream // 336213 // --- // --- // --- // Transforming growth factor beta-2 precursor (TGF-beta-2) (Glioblastoma-de…	224.71210554705 // D1S2860 // D1S2616 // --- // --- /// 238.924622639116 // D1S490 // D1S2616 // AFM309YD1 // AFMA112YA5 /// 215.480370278006 // --- // --- // 58399 // 453916	D1S2616 // upstream // 249265 /// D1S3314 // downstream // 336482	101 // 215339518 // 215339618	0.931818 // 0.068182 // Chinese /// 0.9375 // 0.0625 // Japanese	0.93617 // 0.06383 // Yoruba	0.979167 // 0.020833 // Caucasian	0.127066 // Chinese /// 0.117188 // Japanese	0.119511 // Yoruba	0.040799 // Caucasian	44.0 /// 40.0	47	48
65969	SNP_A-1944699	12474047	rs4624587	3	NCBI Build 35, May 2004	123, October 2004	186799318		0	q27.2	ttgtgagtcttgacaa[A/G]ttaaaccttaggtctt	A	G	NM_021627 // intron // 0 // Hs.401388 // SENP2 // 59343 // Homo sapiens SUMO1/sentrin/SMT3 specific peptidase 2 (SENP2), mRNA. /// ENST00000296257 // intron // 0 // --- // --- // --- // Sentrin-specific protease 2 (EC 3.4.22.-) (Sentrin/SUMO-specific protease SENP2) (SMT3-specific isopeptidase 2) (Smt3ip2) (Axam2	191.718776071612 // D3S3592 // D3S1530 // --- // --- /// 197.586580327112 // D3S3583 // D3S1617 // AFMA239ZB5 // AFM349XC5 /// 187.264564008369 // --- // D3S3570 // 926319 // ---	D3S3113 // upstream // 32068 /// D3S1102 // downstream // 263868	287 // 186799214 // 186799500	0.633333 // 0.366667 // Japanese /// 0.555556 // 0.444444 // Chinese	0.979592 // 0.020408 // Yoruba	0.55102 // 0.44898 // Caucasian	0.464444 // Japanese /// 0.493827 // Chinese	0.039983 // Yoruba	0.494794 // Caucasian	45.0 /// 45.0	49	49
147132	SNP_A-2142865	7325815	rs11209971	1	NCBI Build 35, May 2004	123, October 2004	41513386		0	p34.2	atgaagtctatgcaaa[A/G]tttccttgaagtctaa	A	G	NM_001031694 // upstream // 217719 // Hs.87464 // SCMH1 // 22955 // Homo sapiens sex comb on midleg homolog 1 (Drosophila) (SCMH1), transcript variant 1, mRNA. /// NM_001956 // downstream // 100160 // Hs.1407 // EDN2 // 1907 // Homo sapiens endothelin 2 (EDN2), mRNA. /// ENST00000326197 // upstream // 217719 // --- // --- // --- // Polycomb protein SCMH1 (Sex comb on midleg homolog 1). [Source:Un…	65.8859219469803 // D1S2130 // D1S1586 // --- // --- /// 71.5431307630343 // D1S2706 // D1S2661 // AFMA337WC1 // AFMA203YE9 /// 64.5018856766389 // D1S2722 // --- // --- // 59969	D1S62 // upstream // 152001 /// D1S2130 // downstream // 26808	112 // 41513331 // 41513442	0.5 // 0.5 // Chinese /// 0.654762 // 0.345238 // Japanese	0.673469 // 0.326531 // Yoruba	0.333333 // 0.666667 // Caucasian	0.5 // Chinese /// 0.452098 // Japanese	0.439817 // Yoruba	0.444444 // Caucasian	39.0 /// 42.0	49	48
112509	SNP_A-2056366	6010309	rs12668566	7	NCBI Build 35, May 2004	123, October 2004	46666528	-	0	p13	aatacttggagtaaaa[G/T]agtttctggccacagt	G	T	ENST00000328370 // upstream // 199103 // --- // --- // --- // --- /// ENST00000321536 // downstream // 70271 // --- // --- // --- // ---	69.138312813736 // D7S519 // D7S665 // --- // --- /// 69.6103000217201 // D7S519 // D7S2422 // AFM238VB12 // AFMA129YB9 /// 62.3718892466453 // --- // --- // 793552 // 61103	D7S2229 // upstream // 49965 /// D7S730 // downstream // 43287	224 // 46666443 // 46666666	0.782051 // 0.217949 // Chinese /// 0.675676 // 0.324324 // Japanese	0.639535 // 0.360465 // Yoruba	0.82 // 0.18 // Caucasian	0.340894 // Chinese /// 0.438276 // Japanese	0.46106 // Yoruba	0.2952 // Caucasian	39.0 /// 37.0	43	50
169833	SNP_A-2199615	8171755	rs13077551	3	NCBI Build 35, May 2004	123, October 2004	194633271		0	q29	ccaaaactactgagac[C/G]gtaaaagatcacagtg	C	G	ENST00000342695 // intron // 0 // --- // --- // --- // ATPase type 13A4 [Source:RefSeq_peptide;Acc:NP_115655]	211.118967145584 // D3S3590 // D3S2305 // --- // --- /// 216.578306079174 // D3S3669 // D3S2748 // AFMB349XF5 // AFMB043XE9 /// 206.415498284824 // --- // --- // 437956 // 221241	D3S3346 // upstream // 264446 /// D3S3590 // downstream // 58691	187 // 194633199 // 194633385	0.675676 // 0.324324 // Chinese /// 0.647727 // 0.352273 // Japanese	0.522727 // 0.477273 // Yoruba	0.85 // 0.15 // Caucasian	0.438276 // Chinese /// 0.456353 // Japanese	0.498967 // Yoruba	0.255 // Caucasian	37.0 /// 44.0	44	50
84963	SNP_A-1988914	251617	rs4920246	1	NCBI Build 35, May 2004	123, October 2004	230889386		0	q42.2	atgtaggcattggtac[C/T]aaacttcataagcaca	C	T	NM_005646 // CDS // 0 // Hs.498115 // TARBP1 // 6894 // Homo sapiens TAR (HIV) RNA binding protein 1 (TARBP1), mRNA. /// ENST00000040877 // CDS // 0 // --- // --- // --- // TAR RNA binding protein 1 [Source:RefSeq_peptide;Acc:NP_005637]	240.99015335456 // D1S459 // D1S1540 // --- // --- /// 251.481143965965 // D1S459 // D1S2712 // AFM119YH10 // AFMA349XC5 /// 233.284994966967 // --- // D1S446 // 595178 // ---	D1S179 // upstream // 76980 /// D1S2800 // downstream // 124297	104 // 230889368 // 230889471	0.22093 // 0.77907 // Chinese /// 0.4 // 0.6 // Japanese	0.25 // 0.75 // Yoruba	0.197917 // 0.802083 // Caucasian	0.34424 // Chinese /// 0.48 // Japanese	0.375 // Yoruba	0.317491 // Caucasian	43.0 /// 45.0	46	48
139436	SNP_A-2124767	7055183	rs284485	8	NCBI Build 35, May 2004	123, October 2004	106016114	-	0	q22.3	agttctgtctagattc[A/T]aagctggtgattttaa	A	T	NM_012082 // upstream // 484436 // Hs.431009 // ZFPM2 // 23414 // Homo sapiens zinc finger protein, multitype 2 (ZFPM2), mRNA. /// ENST00000357114 // downstream // 182875 // --- // --- // --- // --- /// ENST00000323713 // upstream // 484436 // --- // --- // --- // Zinc finger protein ZFPM2 (Zinc finger protein multitype 2) (Friend of GATA protein 2) (FOG-2) (hFOG-2). [Source:Uniprot/SWISSPR	112.325718926548 // D8S1844 // D8S1784 // --- // --- /// 117.70194094163 // D8S1844 // D8S1768 // AFMA090YG5 // AFMB311YH9 /// 102.695760314904 // --- // D8S556 // 41758 // ---	D8S2095 // upstream // 152514 /// D8S1844 // downstream // 76175	154 // 106015978 // 106016131	1.0 // 0.0 // Chinese /// 1.0 // 0.0 // Japanese	0.820513 // 0.179487 // Yoruba	0.880435 // 0.119565 // Caucasian	0.0 // Chinese /// 0.0 // Japanese	0.294543 // Yoruba	0.210539 // Caucasian	45.0 /// 45.0	39	46
138118	SNP_A-2121000	7001675	rs2872810	20	NCBI Build 35, May 2004	123, October 2004	61712375		0	q13.33	agtctcaatttccaga[C/T]ggtagaagaacagatt	C	T	NM_012384 // intron // 0 // Hs.473286 // GMEB2 // 26205 // Homo sapiens glucocorticoid modulatory element binding protein 2 (GMEB2), mRNA. /// ENST00000266068 // intron // 0 // --- // --- // --- // Glucocorticoid modulatory element-binding protein 2 (GMEB-2) (Parvovirus initiation factor p79) (PIF p79) (DNA-binding protein p	112.792467532468 // D20S164 // D20S171 // --- // --- /// 105.686232122565 // D20S171 // D20S173 // AFM046XF6 // AFM218XE7 /// 105.165546620625 // --- // --- // 366687 // 594829	D20S568E // upstream // 134027 /// D8S1557 // downstream // 22949	142 // 61712343 // 61712484	0.5 // 0.5 // Chinese /// 0.511628 // 0.488372 // Japanese	0.0 // 1.0 // Yoruba	0.26087 // 0.73913 // Caucasian	0.5 // Chinese /// 0.49973 // Japanese	0.0 // Yoruba	0.385633 // Caucasian	40.0 /// 43.0	49	46
164150	SNP_A-2185001	7955878	rs4469007	3	NCBI Build 35, May 2004	123, October 2004	107073223	-	0	q13.11	cagcttgaagtactac[C/T]gcttatgtcctaaaat	C	T	NM_170662 // upstream // 2705 // Hs.430589 // CBLB // 868 // Homo sapiens Cas-Br-M (murine) ecotropic retroviral transforming sequence b (CBLB), mRNA. /// ENST00000355304 // downstream // 977718 // --- // --- // --- // --- /// ENST00000264122 // upstream // 2705 // --- // --- // --- // Signal transduction protein CBL-B (SH3-binding protein CBL-B) (RING finger protein 56). [Source:Uniprot/SWISSPRO…	115.433022984384 // D3S1591 // D3S1563 // --- // --- /// 121.905056399636 // D3S1591 // D3S2495 // AFM292XG5 // AFM150YE7 /// 111.058692065003 // --- // D3S3654 // 59771 // ---	D3S3541 // upstream // 13923 /// D3S3959 // downstream // 45076	204 // 107073157 // 107073360	0.068182 // 0.931818 // Chinese /// 0.181818 // 0.818182 // Japanese	0.132653 // 0.867347 // Yoruba	0.01 // 0.99 // Caucasian	0.127066 // Chinese /// 0.297521 // Japanese	0.230112 // Yoruba	0.0198 // Caucasian	44.0 /// 44.0	49	50
11671	SNP_A-1810962	10491802	rs1608901	7	NCBI Build 35, May 2004	123, October 2004	63669287		0	q11.21	gtgcattgattaaaca[C/T]gagaatttaccttcct	C	T	NM_006524 // upstream // 50158 // Hs.530045 // ZNF138 // 7697 // Homo sapiens zinc finger protein 138 (ZNF138), mRNA. /// NM_016220 // downstream // 53738 // Hs.50216 // ZNF588 // 51427 // Homo sapiens zinc finger protein 588 (ZNF588), transcript variant 1, mRNA. /// NM_001013746 // downstream // 53738 // Hs.50216 // ZNF588 // 51427 // Homo sapiens zinc finger protein 588 (ZNF588), transcript var…	78.6800107175446 // D7S2429 // D7S663 // --- // --- /// 77.4193617265285 // D7S2429 // D7S2549 // AFMA153TF5 // AFMA055XG9 /// 69.1245096603538 // D7S659 // --- // --- // 49536	D7S734 // upstream // 142145 /// D7S2818 // downstream // 192155	166 // 63669267 // 63669432	0.763158 // 0.236842 // Chinese /// 0.792683 // 0.207317 // Japanese	0.806818 // 0.193182 // Yoruba	1.0 // 0.0 // Caucasian	0.361496 // Chinese /// 0.328673 // Japanese	0.311725 // Yoruba	0.0 // Caucasian	38.0 /// 41.0	44	50
124184	SNP_A-2085071	6448393	rs4484586	7	NCBI Build 35, May 2004	123, October 2004	21707185	-	0	p15.3	actcacttaacattta[C/G]ggagtatagaactgtc	C	G	NM_003777 // intron // 0 // Hs.432390 // DNAH11 // 8701 // Homo sapiens dynein, axonemal, heavy polypeptide 11 (DNAH11), mRNA. /// ENST00000328843 // intron // 0 // --- // --- // --- // Ciliary dynein heavy chain 11 (Axonemal beta dynein heavy chain 11). [Source:Uniprot/SWISSPROT;Acc:Q96DT5] /// ENST00000258686 // intron // 0 // --- // --- // --- // Ciliary dynein heavy chain 11 (Axonemal beta dy…	37.4044224964822 // D7S493 // D7S2510 // --- // --- /// 34.9488513632875 // D7S493 // D7S682 // AFM162XA7 // AFM311XC5 /// 29.5725821863501 // D7S2562 // --- // --- // 49661	D7S1795 // upstream // 140508 /// D7S2336 // downstream // 63686	196 // 21707156 // 21707351	0.2875 // 0.7125 // Chinese /// 0.360465 // 0.639535 // Japanese	0.03 // 0.97 // Yoruba	0.122449 // 0.877551 // Caucasian	0.409688 // Chinese /// 0.46106 // Japanese	0.0582 // Yoruba	0.21491 // Caucasian	40.0 /// 43.0	50	49
55458	SNP_A-1919825	12123450	rs17842348	1	NCBI Build 35, May 2004	123, October 2004	142386424		0	q21.1	ttaagttacttgaaaa[C/G]gccaaatcataatcta	C	G	NM_014644 // intron // 0 // Hs.584841 // PDE4DIP // 9659 // Homo sapiens phosphodiesterase 4D interacting protein (myomegalin) (PDE4DIP), transcript variant 1, mRNA. /// NM_001002812 // intron // 0 // Hs.584841 // PDE4DIP // 9659 // Homo sapiens phosphodiesterase 4D interacting protein (myomegalin) (PDE4DIP), transcript variant 2, mRNA. /// NM_001002811 // intron // 0 // Hs.584841 // PDE4DIP // 9…	141.982043959919 // D1S514 // D1S2612 // --- // --- /// 153.558603814747 // D1S514 // D1S2344 // AFMA151ZA5 // AFMA311WF5 /// 144.181699969132 // D1S2696 // --- // --- // 45499	D1S307E // upstream // 126366 /// D1S3024 // downstream // 6787	170 // 142386385 // 142386554	0.54878 // 0.45122 // Japanese /// 0.428571 // 0.571429 // Chinese	0.010417 // 0.989583 // Yoruba	0.0 // 1.0 // Caucasian	0.495241 // Japanese /// 0.489796 // Chinese	0.020616 // Yoruba	0.0 // Caucasian	41.0 /// 42.0	48	45
21591	SNP_A-1834529	10848048	rs10845697	12	NCBI Build 35, May 2004	123, October 2004	13076153		0	p13.1	taccaaatttactatc[A/G]aatctaccaaatgact	A	G	NM_020853 // upstream // 12429 // Hs.132660 // KIAA1467 // 57613 // Homo sapiens KIAA1467 protein (KIAA1467), mRNA. /// NM_015987 // upstream // 31666 // Hs.294133 // HEBP1 // 50865 // Homo sapiens heme binding protein 1 (HEBP1), mRNA. /// ENST00000331998 // downstream // 29709 // --- // --- // --- // Seven transmembrane helix receptor. [Source:Uniprot/SPTREMBL;Acc:Q8IXE5] /// ENST00000197268 // …	30.2488061303438 // D12S1581 // D12S1580 // --- // --- /// 29.8469888914992 // D12S1581 // D12S364 // AFM147YB8 // AFM345WE1 /// 28.0135936008142 // D12S358 // --- // --- // 41913	D12S112E // upstream // 23741 /// D12S1581 // downstream // 100740	145 // 13076077 // 13076221	0.588235 // 0.411765 // Chinese /// 0.384615 // 0.615385 // Japanese	0.788889 // 0.211111 // Yoruba	0.336735 // 0.663265 // Caucasian	0.484429 // Chinese /// 0.473373 // Japanese	0.333086 // Yoruba	0.446689 // Caucasian	34.0 /// 39.0	45	49
215689	SNP_A-4193660	10275303	rs16830241	3	NCBI Build 35, May 2004	123, October 2004	160556752	-	0	q25.33	ggtgtagcataggatt[A/G]aacgataacaacttaa	A	G	NM_014575 // intron // 0 // Hs.134665 // SCHIP1 // 29970 // Homo sapiens schwannomin interacting protein 1 (SCHIP1), mRNA. /// ENST00000337808 // intron // 0 // --- // --- // --- // schwannomin interacting protein 1 [Source:RefSeq_peptide;Acc:NP_055390]	165.300618894915 // D3S3692 // D3S1553 // --- // --- /// 172.703615454288 // D3S3692 // D3S1439 // AFMC024YD1 // MFD303 /// 161.937000842753 // --- // --- // 542817 // 42846	D3S3362 // upstream // 196266 /// D3S3692 // downstream // 477395	147 // 160556672 // 160556818	0.0 // 1.0 // Chinese /// 0.011111 // 0.988889 // Japanese	0.469697 // 0.530303 // Yoruba	0.0 // 1.0 // Caucasian	0.0 // Chinese /// 0.021975 // Japanese	0.498163 // Yoruba	0.0 // Caucasian	43.0 /// 45.0	33	49
51764	SNP_A-1910539	11994472	rs2138380	2	NCBI Build 35, May 2004	123, October 2004	202994730	-	0	q33.1	tgtcctaaattaggaa[C/T]gtatctgcggtaccag	C	T	NM_173511 // upstream // 330480 // Hs.471130 // ALS2CR13 // 150864 // Homo sapiens amyotrophic lateral sclerosis 2 (juvenile) chromosome region, candidate 13 (ALS2CR13), mRNA. /// NM_015934 // downstream // 842 // Hs.471104 // NOP5/NOP58 // 51602 // Homo sapiens nucleolar protein NOP5/NOP58 (NOP5/NOP58), mRNA. /// ENST00000303116 // upstream // 330480 // --- // --- // --- // amyotrophic lateral s…	199.979256821398 // D2S346 // D2S2289 // --- // --- /// 197.603132541607 // UNKNOWN // D2S2189 // GATA28B07 // AFMA203ZF1 /// 188.051142414458 // --- // --- // 56786 // 61761	D2S2918 // upstream // 81424 /// D2S346 // downstream // 205793	193 // 202994630 // 202994822	0.0 // 1.0 // Japanese /// 0.0 // 1.0 // Chinese	0.02 // 0.98 // Yoruba	0.15 // 0.85 // Caucasian	0.0 // Japanese /// 0.0 // Chinese	0.0392 // Yoruba	0.255 // Caucasian	45.0 /// 45.0	50	50
68523	SNP_A-1950742	12561700	rs12536678	7	NCBI Build 35, May 2004	123, October 2004	54192467		0	p11.2	tttcattgcaaataga[C/G]gttctaactggtcttg	C	G	NM_182595 // downstream // 1314003 // Hs.381970 // DKFZp564N2472 // 285877 // Homo sapiens hypothetical protein DKFZp564N2472 (DKFZp564N2472), mRNA. /// NM_182546 // upstream // 191890 // Hs.335933 // MGC33530 // 222008 // Homo sapiens hypothetical protein MGC33530 (MGC33530), mRNA. /// ENST00000318120 // downstream // 1314003 // --- // --- // --- // --- /// ENST00000302287 // upstream // 191890 …	75.943596789154 // D7S2475 // D7S2542 // --- // --- /// 74.7318352478146 // D7S2451 // D7S2542 // AFMA275YG9 // AFMA044YB9 /// 66.194227331181 // D7S2475 // D7S2542 // --- // ---	D7S2824 // upstream // 220249 /// D7S1911 // downstream // 754295	129 // 54192436 // 54192564	0.607143 // 0.392857 // Japanese /// 0.464286 // 0.535714 // Chinese	0.052083 // 0.947917 // Yoruba	0.346939 // 0.653061 // Caucasian	0.477041 // Japanese /// 0.497449 // Chinese	0.098741 // Yoruba	0.453145 // Caucasian	42.0 /// 42.0	48	49
131821	SNP_A-2105346	6749303	rs2686522	7	NCBI Build 35, May 2004	123, October 2004	22229976		0	p15.3	agcatttgttgacatg[A/G]aaatgagcgtacaata	A	G	D87467 // upstream // 223402 // Hs.174768 // RAPGEF5 // 9771 // Homo sapiens mRNA for KIAA0277 gene, partial cds. /// ENST00000258735 // upstream // 223383 // --- // --- // --- // Rap guanine nucleotide exchange factor 5 (Guanine nucleotide exchange factor for Rap1) (Related to Epac) (Repac) (M-Ras-regulate /// ENST00000344041 // upstream // 223402 // --- // --- // --- // Rap guanine nucleotide e…	38.631538068713 // D7S2510 // D7S629 // --- // --- /// 35.9990641067931 // D7S493 // D7S682 // AFM162XA7 // AFM311XC5 /// 30.3868302085289 // --- // --- // 49661 // 57099	D7S1975 // upstream // 57676 /// D7S1429 // downstream // 96804	110 // 22229912 // 22230021	0.255814 // 0.744186 // Chinese /// 0.231707 // 0.768293 // Japanese	0.386364 // 0.613636 // Yoruba	0.44 // 0.56 // Caucasian	0.380746 // Chinese /// 0.356038 // Japanese	0.474174 // Yoruba	0.4928 // Caucasian	43.0 /// 41.0	44	50
29083	SNP_A-1852621	11125512	rs669614	12	NCBI Build 35, May 2004	123, October 2004	51100497	-	0	q13.13	tatttatgattaggta[C/T]gtgtagtgatacagac	C	T	NM_004693 // downstream // 3624 // Hs.145949 // K6HF // 9119 // Homo sapiens cytokeratin type II (K6HF), mRNA. /// NM_033033 // upstream // 14054 // Hs.134640 // KRTHB2 // 3888 // Homo sapiens keratin, hair, basic, 2 (KRTHB2), mRNA. /// ENST00000252245 // downstream // 3624 // --- // --- // --- // cytokeratin type II [Source:RefSeq_peptide;Acc:NP_004684] /// ENST00000257974 // upstream // 14054 /…	66.779657554846 // D12S368 // D12S96 // --- // --- /// 67.2530775021958 // D12S368 // D12S390 // AFMA128YD5 // GATA11B02 /// 62.6712078949383 // --- // D12S1618 // 945688 // ---	D12S803 // upstream // 42341 /// D12S137 // downstream // 32378	147 // 51100438 // 51100584	0.6 // 0.4 // Japanese /// 0.474359 // 0.525641 // Chinese	0.040816 // 0.959184 // Yoruba	0.315217 // 0.684783 // Caucasian	0.48 // Japanese /// 0.498685 // Chinese	0.078301 // Yoruba	0.431711 // Caucasian	40.0 /// 39.0	49	46
256346	SNP_A-4235277	887608	rs2038252	14	NCBI Build 35, May 2004	123, October 2004	85097278	-	0	q31.3	ttctgaaactgcgaga[C/T]gttaaaaagccatatt	C	T	NM_013231 // intron // 0 // Hs.533710 // FLRT2 // 23768 // Homo sapiens fibronectin leucine rich transmembrane protein 2 (FLRT2), mRNA. /// ENST00000330753 // intron // 0 // --- // --- // --- // Leucine-rich repeat transmembrane protein FLRT2 precursor (Fibronectin-like domain-containing leucine-rich transmembrane protein	83.7894246732952 // D14S616 // D14S1061 // --- // --- /// 92.8578909906275 // D14S1022 // D14S1063 // AFMB328ZB1 // AFM107XB12 /// 80.1191095303646 // --- // --- // 901870 // 1042961	D14S1061 // upstream // 306615 /// D14S1424 // downstream // 86864	123 // 85097231 // 85097353	0.692308 // 0.307692 // Chinese /// 0.675 // 0.325 // Japanese	0.613636 // 0.386364 // Yoruba	0.904255 // 0.095745 // Caucasian	0.426036 // Chinese /// 0.43875 // Japanese	0.474174 // Yoruba	0.173155 // Caucasian	39.0 /// 40.0	44	47
234425	SNP_A-4213049	2757799	rs16905827	8	NCBI Build 35, May 2004	123, October 2004	79666065	-	0	q21.12	gtacttacgtctccta[C/T]gttaaacaaactgaag	C	T	NM_006823 // upstream // 7084 // Hs.433700 // PKIA // 5569 // Homo sapiens protein kinase (cAMP-dependent, catalytic) inhibitor alpha (PKIA), transcript variant 1, mRNA. /// NM_181839 // upstream // 7084 // Hs.433700 // PKIA // 5569 // Homo sapiens protein kinase (cAMP-dependent, catalytic) inhibitor alpha (PKIA), transcript variant 2, mRNA. /// M86852 // upstream // 1591185 // Hs.437966 // PXMP3…	89.7575884814309 // D8S1468 // D8S84 // --- // --- /// 94.5192167332867 // D8S2324 // D8S1764 // GATA14E09 // AFM220XC7 /// 84.0791430828302 // --- // --- // 52320 // 53573	D8S2037 // upstream // 10546 /// D8S2047 // downstream // 128300	134 // 79665947 // 79666080	1.0 // 0.0 // Chinese /// 1.0 // 0.0 // Japanese	0.978261 // 0.021739 // Yoruba	1.0 // 0.0 // Caucasian	0.0 // Chinese /// 0.0 // Japanese	0.042533 // Yoruba	0.0 // Caucasian	45.0 /// 45.0	46	50
199481	SNP_A-2276203	9379953	rs10803989	2	NCBI Build 35, May 2004	123, October 2004	186380028		0	q32.1	gagagagatacatcga[A/G]gaaaaatttgttgaac	A	G	NM_173651 // upstream // 55745 // Hs.376600 // FSIP2 // 285135 // Homo sapiens fibrous sheath interacting protein 2 (FSIP2), mRNA. /// ENST00000326811 // upstream // 55745 // --- // --- // --- // fibrous sheath interacting protein 2 [Source:RefSeq_peptide;Acc:NP_775922] /// ENST00000332540 // upstream // 142457 // --- // --- // --- // ---	189.485328951972 // D2S2960 // D2S152 // --- // --- /// 186.902367944383 // D2S2310 // D2S103 // AFMB355XD5 // MFD145A /// 179.345388865197 // --- // --- // 49229 // 523466	D2S2069 // upstream // 74987 /// D2S1875 // downstream // 24135	130 // 186380001 // 186380130	0.955556 // 0.044444 // Chinese /// 0.943182 // 0.056818 // Japanese	0.969388 // 0.030612 // Yoruba	1.0 // 0.0 // Caucasian	0.084938 // Chinese /// 0.10718 // Japanese	0.05935 // Yoruba	0.0 // Caucasian	45.0 /// 44.0	49	50
72981	SNP_A-1961109	12716804	rs7146643	14	NCBI Build 35, May 2004	123, October 2004	104828437	-	0	q32.33	tttttgttatagaaac[A/G]cgctatggaaaatacc	A	G	NM_145685 // intron // 0 // Hs.424484 // BRF1 // 2972 // Homo sapiens BRF1 homolog, subunit of RNA polymerase III transcription initiation factor IIIB (S. cerevisiae) (BRF1), transcript /// NM_001519 // intron // 0 // Hs.424484 // BRF1 // 2972 // Homo sapiens BRF1 homolog, subunit of RNA polymerase III transcription initiation factor IIIB (S. cerevisiae) (BRF1), transcript /// ENST00000327359 // …	124.512491442721 // D14S260 // D14S292 // --- // --- /// 137.560952750176 // D14S292 // D14S1007 // AFMA120XG5 // AFMB002ZF1 /// 116.540323169241 // --- // --- // 61797 // 347429	D14S1007 // upstream // 220585 /// D14S159 // downstream // 730283	174 // 104828311 // 104828484	0.840909 // 0.159091 // Japanese /// 0.845238 // 0.154762 // Chinese	0.644444 // 0.355556 // Yoruba	0.744681 // 0.255319 // Caucasian	0.267562 // Japanese /// 0.261621 // Chinese	0.458272 // Yoruba	0.380263 // Caucasian	44.0 /// 42.0	45	47
92275	SNP_A-2007288	4186966	rs2423201	20	NCBI Build 35, May 2004	123, October 2004	7283161		0	p12.3	aggtttctgtaatatc[A/G]aaaatgtgggaatatc	A	G	NM_001200 // downstream // 575378 // Hs.73853 // BMP2 // 650 // Homo sapiens bone morphogenetic protein 2 (BMP2), mRNA. /// NM_017545 // downstream // 528470 // Hs.193640 // HAO1 // 54363 // Homo sapiens hydroxyacid oxidase (glycolate oxidase) 1 (HAO1), mRNA. /// ENST00000246044 // downstream // 575378 // --- // --- // --- // Bone morphogenetic protein 2 precursor (BMP-2) (BMP-2A). [Source:Unipro…	24.3584383688045 // D20S602 // D20S115 // --- // --- /// 19.2456254812404 // D20S448 // D20S907 // UT250 // AFM345TD1 /// 21.5511721119231 // --- // D20S115 // 45576 // ---	D20S900 // upstream // 26421 /// D20S483 // downstream // 9173	177 // 7283105 // 7283281	0.315789 // 0.684211 // Chinese /// 0.211111 // 0.788889 // Japanese	0.822222 // 0.177778 // Yoruba	0.53125 // 0.46875 // Caucasian	0.432133 // Chinese /// 0.333086 // Japanese	0.292346 // Yoruba	0.498047 // Caucasian	38.0 /// 45.0	45	48
73081	SNP_A-1961374	12722821	rs16919264	12	NCBI Build 35, May 2004	123, October 2004	32130477		0	p11.21	ttttttgatcgataac[A/G]catattgcctttagtt	A	G	NM_001714 // upstream // 20975 // Hs.505202 // BICD1 // 636 // Homo sapiens bicaudal D homolog 1 (Drosophila) (BICD1), transcript variant 1, mRNA. /// NM_001003398 // upstream // 20975 // Hs.505202 // BICD1 // 636 // Homo sapiens bicaudal D homolog 1 (Drosophila) (BICD1), transcript variant 2, mRNA. /// NM_018169 // downstream // 93171 // Hs.445129 // FLJ10652 // 55196 // Homo sapiens hypothetica…	55.1872571103978 // ATA73C05 // D12S345 // --- // --- /// 52.9462142113284 // UNKNOWN // D12S345 // ATA73C05 // AFM296YG5 /// 51.1339646656687 // D12S1621 // D12S1692 // --- // ---	D12S1308 // upstream // 33981 /// D12S1579 // downstream // 44468	198 // 32130397 // 32130594	0.0 // 1.0 // Japanese /// 0.0 // 1.0 // Chinese	0.07 // 0.93 // Yoruba	0.0 // 1.0 // Caucasian	0.0 // Japanese /// 0.0 // Chinese	0.1302 // Yoruba	0.0 // Caucasian	45.0 /// 45.0	50	49
233923	SNP_A-4212314	2541847	rs17161570	7	NCBI Build 35, May 2004	123, October 2004	32740892		0	p14.3	gaagagtaatttcgta[C/T]gctctcgaatgtgtta	C	T	ENST00000329714 // intron // 0 // --- // --- // --- // --- /// ENST00000334148 // intron // 0 // --- // --- // --- // --- /// ENST00000355640 // intron // 0 // --- // --- // --- // ---	53.3683379967379 // D7S690 // D7S460 // --- // --- /// 51.0870563557057 // D7S690 // D7S656 // AFM338WH1 // AFM263XE9 /// 45.4093454548097 // --- // --- // 533162 // 849994	D7S746 // upstream // 122017 /// D1S2537 // downstream // 26291	171 // 32740758 // 32740928	1.0 // 0.0 // Chinese /// 1.0 // 0.0 // Japanese	0.846939 // 0.153061 // Yoruba	1.0 // 0.0 // Caucasian	0.0 // Chinese /// 0.0 // Japanese	0.259267 // Yoruba	0.0 // Caucasian	44.0 /// 42.0	49	50
249955	SNP_A-4228665	7630165	rs12406658	1	NCBI Build 35, May 2004	123, October 2004	185678975		0	q31.1	caaaaggtcataactc[A/G]caactgatttagctcc	A	G	NM_024420 // downstream // 1989205 // Hs.497200 // PLA2G4A // 5321 // Homo sapiens phospholipase A2, group IVA (cytosolic, calcium-dependent) (PLA2G4A), mRNA. /// ENST00000360968 // upstream // 616138 // --- // --- // --- // --- /// ENST00000264143 // downstream // 1989205 // --- // --- // --- // Cytosolic phospholipase A2 (cPLA2) (Phospholipase A2 group IVA) [Includes: Phospholipase A2 (EC 3.1.1…	188.889946492183 // D1S238 // D1S492 // --- // --- /// 203.811098300603 // D1S238 // D1S428 // AFM205XG1 // AFM206XD6 /// 187.873001892861 // --- // D1S461 // 151844 // ---	D1S3470 // upstream // 46243 /// D1S369 // downstream // 777612	143 // 185678951 // 185679093	0.694444 // 0.305556 // Chinese /// 0.488095 // 0.511905 // Japanese	0.348837 // 0.651163 // Yoruba	0.648936 // 0.351064 // Caucasian	0.424383 // Chinese /// 0.499717 // Japanese	0.4543 // Yoruba	0.455636 // Caucasian	36.0 /// 42.0	43	47
106666	SNP_A-2042678	5806846	rs1881675	3	NCBI Build 35, May 2004	123, October 2004	112487809		0	q13.13	aactccttcactcgaa[C/T]ctccaagtcagtgtct	C	T	NM_024508 // downstream // 307273 // Hs.136912 // ZBED2 // 79413 // Homo sapiens zinc finger, BED-type containing 2 (ZBED2), mRNA. /// NM_015480 // downstream // 152057 // Hs.293917 // PVRL3 // 25945 // Homo sapiens poliovirus receptor-related 3 (PVRL3), mRNA. /// NM_005816 // upstream // 255737 // Hs.142023 // CD96 // 10225 // Homo sapiens CD96 antigen (CD96), transcript variant 2, mRNA. /// NM_…	119.883090418895 // D3S3695 // D3S1572 // --- // --- /// 126.357999586735 // D3S3695 // D3S3670 // AFMC028YE5 // AFMB350XH5 /// 114.466786099735 // --- // --- // 51787 // 578143	D3S2496 // upstream // 57718 /// D3S4551 // downstream // 34984	101 // 112487737 // 112487837	0.837209 // 0.162791 // Chinese /// 0.833333 // 0.166667 // Japanese	0.3 // 0.7 // Yoruba	0.681818 // 0.318182 // Caucasian	0.27258 // Chinese /// 0.277778 // Japanese	0.42 // Yoruba	0.433884 // Caucasian	43.0 /// 45.0	40	44
42471	SNP_A-1886593	11632191	rs2251163	7	NCBI Build 35, May 2004	123, October 2004	82702139	-	0	q21.11	tgactcacacctgtcg[A/G]aaagagcttaccacag	A	G	NM_012431 // intron // 0 // Hs.528721 // SEMA3E // 9723 // Homo sapiens sema domain, immunoglobulin domain (Ig), short basic domain, secreted, (semaphorin) 3E (SEMA3E), mRNA. /// ENST00000307792 // intron // 0 // --- // --- // --- // Semaphorin-3E precursor. [Source:Uniprot/SWISSPROT;Acc:O15041]	96.4481432364057 // D7S2212 // D7S2540 // --- // --- /// 95.6138709105905 // D7S2212 // D7S644 // GATA87D11 // AFM234XC7 /// 91.4133279876285 // D7S2212 // --- // --- // 589415	D7S2540 // upstream // 59447 /// D7S2212 // downstream // 260723	155 // 82702018 // 82702172	0.219512 // 0.780488 // Japanese /// 0.175 // 0.825 // Chinese	0.787234 // 0.212766 // Yoruba	0.302083 // 0.697917 // Caucasian	0.342653 // Japanese /// 0.28875 // Chinese	0.334993 // Yoruba	0.421658 // Caucasian	41.0 /// 40.0	47	48
81375	SNP_A-1980533	2129188	rs326187	5	NCBI Build 35, May 2004	123, October 2004	7890843		0	p15.31	tactgtcctcactcaa[A/T]gagccgtctagtaagg	A	T	ENST00000328830 // intron // 0 // --- // --- // --- // PREDICTED: hypothetical protein XP_376372 [Source:RefSeq_peptide_predicted;Acc:XP_376372]	20.2477126872667 // D5S1953 // D5S208 // --- // --- /// 17.1399382514687 // D5S1953 // D5S1348 // AFMA108WB1 // UT778 /// 18.7124120349189 // D5S1953 // --- // --- // 535637	D5S1941 // upstream // 25181 /// D5S1736 // downstream // 9150	139 // 7890778 // 7890916	0.071429 // 0.928571 // Chinese /// 0.083333 // 0.916667 // Japanese	0.25 // 0.75 // Yoruba	0.166667 // 0.833333 // Caucasian	0.132653 // Chinese /// 0.152778 // Japanese	0.375 // Yoruba	0.277778 // Caucasian	42.0 /// 42.0	46	42
257337	SNP_A-4236336	9055138	rs7799773	7	NCBI Build 35, May 2004	123, October 2004	53569994	-	0	p12.1	cttgactctttggtga[A/G]aaattgaggtaggata	A	G	NM_182546 // upstream // 814363 // Hs.335933 // MGC33530 // 222008 // Homo sapiens hypothetical protein MGC33530 (MGC33530), mRNA. /// NM_182595 // downstream // 691530 // Hs.381970 // DKFZp564N2472 // 285877 // Homo sapiens hypothetical protein DKFZp564N2472 (DKFZp564N2472), mRNA. /// ENST00000302287 // upstream // 814363 // --- // --- // --- // Immunoglobulin-like domain protein MGC33530 precur…	75.7095993174067 // D7S2475 // D7S2542 // --- // --- /// 74.402016873053 // D7S2451 // D7S2542 // AFMA275YG9 // AFMA044YB9 /// 65.8133012143831 // D7S2475 // D7S2542 // --- // ---	D7S2824 // upstream // 842722 /// D7S1911 // downstream // 131822	108 // 53569914 // 53570021	0.984375 // 0.015625 // Chinese /// 0.963415 // 0.036585 // Japanese	0.955556 // 0.044444 // Yoruba	0.95 // 0.05 // Caucasian	0.030762 // Chinese /// 0.070494 // Japanese	0.084938 // Yoruba	0.095 // Caucasian	32.0 /// 41.0	45	40
147338	SNP_A-2143521	7334223	rs1009539	12	NCBI Build 35, May 2004	123, October 2004	61700922	-	0	q14.2	atgactcagttgtgcc[A/G]atttaaactacattaa	A	G	NM_003973 // downstream // 54861 // Hs.446522 // RPL14 // 9045 // Homo sapiens ribosomal protein L14 (RPL14), mRNA. /// NM_001034996 // downstream // 54861 // Hs.446522 // RPL14 // 9045 // --- /// NM_000706 // downstream // 125561 // Hs.2131 // AVPR1A // 552 // Homo sapiens arginine vasopressin receptor 1A (AVPR1A), mRNA. /// ENST00000266610 // downstream // 54861 // --- // --- // --- // 60S ribo…	76.2971029585752 // D12S329 // D12S1686 // --- // --- /// 74.4476016938457 // D12S1707 // D12S1022 // AFMA053YH9 // GAAT1D02 /// 73.1805846059725 // --- // D12S1585 // 558275 // ---	D12S1901 // upstream // 126321 /// D0S17713 // downstream // 55155	155 // 61700824 // 61700978	0.162791 // 0.837209 // Chinese /// 0.109756 // 0.890244 // Japanese	0.042553 // 0.957447 // Yoruba	0.117021 // 0.882979 // Caucasian	0.27258 // Chinese /// 0.195419 // Japanese	0.081485 // Yoruba	0.206655 // Caucasian	43.0 /// 41.0	47	47
125600	SNP_A-2088571	6498593	rs7782236	7	NCBI Build 35, May 2004	123, October 2004	3465497	-	0	p22.2	actgtctgaatgataa[C/G]ctaatactctctcttc	C	G	NM_152744 // intron // 0 // Hs.155959 // SDK1 // 221935 // Homo sapiens sidekick homolog 1 (chicken) (SDK1), mRNA. /// ENST00000320140 // intron // 0 // --- // --- // --- // sidekick homolog 1 [Source:RefSeq_peptide;Acc:NP_689957]	8.19847840411095 // D7S2521 // D7S2424 // --- // --- /// 5.04286632206626 // D7S1532 // D7S2424 // AFM185YH2 // AFMA136ZH1 /// 2.0157993446993 // --- // D7S2424 // --- // ---	D7S752 // upstream // 60297 /// D7S462 // downstream // 445438	164 // 3465369 // 3465532	0.569767 // 0.430233 // Chinese /// 0.534091 // 0.465909 // Japanese	0.265957 // 0.734043 // Yoruba	0.47 // 0.53 // Caucasian	0.490265 // Chinese /// 0.497676 // Japanese	0.390448 // Yoruba	0.4982 // Caucasian	43.0 /// 44.0	47	50
115776	SNP_A-2063926	6118189	rs9834550	3	NCBI Build 35, May 2004	123, October 2004	154664420		0	q25.2	aattatatatgtcaag[A/T]aaagtggatccgttaa	A	T	NM_002886 // downstream // 295457 // Hs.98643 // RAP2B // 5912 // Homo sapiens RAP2B, member of RAS oncogene family (RAP2B), mRNA. /// ENST00000323437 // upstream // 20562 // --- // --- // --- // --- /// ENST00000323534 // downstream // 295457 // --- // --- // --- // Ras-related protein Rap-2b. [Source:Uniprot/SWISSPROT;Acc:P61225]	162.159853365244 // D3S3689 // D3S1978 // --- // --- /// 170.229448645703 // D3S3689 // D3S3710 // AFMC018WE1 // AFMA057YG5 /// 158.783704907232 // --- // D3S3710 // 67589 // ---	D3S4056 // upstream // 394631 /// D3S2391 // downstream // 705814	192 // 154664374 // 154664565	0.686047 // 0.313953 // Chinese /// 0.559524 // 0.440476 // Japanese	0.819149 // 0.180851 // Yoruba	0.566667 // 0.433333 // Caucasian	0.430773 // Chinese /// 0.492914 // Japanese	0.296288 // Yoruba	0.491111 // Caucasian	43.0 /// 42.0	47	45
52094	SNP_A-1911642	12009757	rs13013440	2	NCBI Build 35, May 2004	123, October 2004	150889234	-	0	q23.3	tgtgaaatcttctgaa[C/T]gtaccactaacaccta	C	T	NM_005168 // downstream // 260986 // Hs.6838 // RND3 // 390 // Homo sapiens Rho family GTPase 3 (RND3), mRNA. /// NM_153041 // upstream // 348609 // --- // FLJ32955 // 150596 // Homo sapiens hypothetical protein FLJ32955 (FLJ32955), mRNA. /// ENST00000263895 // downstream // 260986 // --- // --- // --- // Rho-related GTP-binding protein RhoE (Rho family GTPase 3) (Rnd3) (Rho8) (MemB protein). [So…	160.587939705317 // D2S2335 // D2S2275 // --- // --- /// 153.222696427638 // D2S2184 // D2S356 // AFMA191XG5 // AFM297WC1 /// 148.783749860508 // --- // --- // 417870 // 61687	D2S261 // upstream // 85857 /// D2S2277 // downstream // 23095	125 // 150889146 // 150889270	0.095238 // 0.904762 // Japanese /// 0.115385 // 0.884615 // Chinese	0.01 // 0.99 // Yoruba	0.065789 // 0.934211 // Caucasian	0.172336 // Japanese /// 0.204142 // Chinese	0.0198 // Yoruba	0.122922 // Caucasian	42.0 /// 39.0	50	38
68569	SNP_A-1950919	12564150	rs2253944	3	NCBI Build 35, May 2004	123, October 2004	189126048	-	0	q27.3	tttccaccccatggac[C/T]gaagaaccctagatgg	C	T	NM_138931 // upstream // 188470 // Hs.478588 // BCL6 // 604 // Homo sapiens B-cell CLL/lymphoma 6 (zinc finger protein 51) (BCL6), transcript variant 2, mRNA. /// NM_207488 // upstream // 252991 // Hs.568097 // FLJ42393 // 401105 // Homo sapiens FLJ42393 protein (FLJ42393), mRNA. /// NM_001706 // upstream // 179871 // Hs.478588 // BCL6 // 604 // Homo sapiens B-cell CLL/lymphoma 6 (zinc finger pro…	198.62530935817 // D3S3651 // D3S3628 // --- // --- /// 205.562820369062 // D3S3651 // UNKNOWN // AFMB324XC5 // ATA57D10 /// 191.095678042954 // --- // --- // 51531 // 45280	D3S3628 // upstream // 130183 /// D3S3651 // downstream // 2204	170 // 189126016 // 189126185	0.395349 // 0.604651 // Japanese /// 0.463415 // 0.536585 // Chinese	0.211111 // 0.788889 // Yoruba	0.265957 // 0.734043 // Caucasian	0.478096 // Japanese /// 0.497323 // Chinese	0.333086 // Yoruba	0.390448 // Caucasian	43.0 /// 41.0	45	47
111109	SNP_A-2053247	5959601	rs897200	2	NCBI Build 35, May 2004	123, October 2004	191843277	-	0	q32.3	aagtgaaaagtgctaa[A/G]taagtggtctagatgt	A	G	BC031212 // upstream // 1477 // Hs.80642 // STAT4 // 6775 // Homo sapiens signal transducer and activator of transcription 4, mRNA (cDNA clone MGC:39492 IMAGE:4830583), complete cds. /// NM_003151 // upstream // 1846 // Hs.80642 // STAT4 // 6775 // Homo sapiens signal transducer and activator of transcription 4 (STAT4), mRNA. /// NM_012223 // upstream // 92359 // Hs.439620 // MYO1B // 4430 // Hom…	191.639492462115 // D2S118 // D2S161 // --- // --- /// 190.337419136538 // D2S103 // D2S1350 // MFD145A // ATA24F09 /// 181.332370232728 // --- // --- // 435136 // 40380	D2S2246 // upstream // 365077 /// D2S1664E // downstream // 187781	132 // 191843194 // 191843325	0.565789 // 0.434211 // Chinese /// 0.534884 // 0.465116 // Japanese	0.755556 // 0.244444 // Yoruba	0.316327 // 0.683673 // Caucasian	0.491343 // Chinese /// 0.497566 // Japanese	0.369383 // Yoruba	0.432528 // Caucasian	38.0 /// 43.0	45	49
219036	SNP_A-4197286	10901598	rs7616427	3	NCBI Build 35, May 2004	123, October 2004	103526734		0	q12.3	tagaagtgtacgaaaa[G/T]gtgagtaagagcatct	G	T	NM_001005474 // downstream // 464182 // Hs.319171 // NFKBIZ // 64332 // Homo sapiens nuclear factor of kappa light polypeptide gene enhancer in B-cells inhibitor, zeta (NFKBIZ), transcript variant 2, /// NM_031419 // downstream // 464182 // Hs.319171 // NFKBIZ // 64332 // Homo sapiens nuclear factor of kappa light polypeptide gene enhancer in B-cells inhibitor, zeta (NFKBIZ), transcript variant 1…	113.249848392815 // D3S1753 // D3S2459 // --- // --- /// 117.905764337007 // D3S3655 // UNKNOWN // AFMB327YB5 // UT5192 /// 109.128409967201 // --- // --- // 578120 // 41247	D3S2970 // upstream // 109900 /// D3S3652 // downstream // 40423	127 // 103526700 // 103526826	0.988889 // 0.011111 // Japanese /// 0.988889 // 0.011111 // Chinese	0.526316 // 0.473684 // Yoruba	0.75 // 0.25 // Caucasian	0.021975 // Japanese /// 0.021975 // Chinese	0.498615 // Yoruba	0.375 // Caucasian	45.0 /// 45.0	38	46
225646	SNP_A-4204073	12118289	rs6958853	7	NCBI Build 35, May 2004	123, October 2004	79984343		0	q21.11	ttaagatggctgttaa[C/T]gaaaagataagagata	C	T	NM_006379 // downstream // 32163 // Hs.269109 // SEMA3C // 10512 // Homo sapiens sema domain, immunoglobulin domain (Ig), short basic domain, secreted, (semaphorin) 3C (SEMA3C), mRNA. /// NM_001001548 // downstream // 33369 // Hs.120949 // CD36 // 948 // Homo sapiens CD36 antigen (collagen type I receptor, thrombospondin receptor) (CD36), transcript variant 1, mRNA. /// NM_001001547 // downstream…	92.906809372223 // D7S2443 // D7S660 // --- // --- /// 93.3035676956996 // D7S2443 // UNKNOWN // AFMA222WA5 // PY5-19 /// 86.8668081498143 // --- // --- // 54891 // 59835	D7S1934 // upstream // 168965 /// D7S2791 // downstream // 33993	114 // 79984285 // 79984398	1.0 // 0.0 // Japanese /// 1.0 // 0.0 // Chinese	0.787879 // 0.212121 // Yoruba	1.0 // 0.0 // Caucasian	0.0 // Japanese /// 0.0 // Chinese	0.334252 // Yoruba	0.0 // Caucasian	42.0 /// 41.0	33	46
177896	SNP_A-2221049	8535740	rs17721902	19	NCBI Build 35, May 2004	123, October 2004	15300381		0	p13.12	ccttgtaagtcactac[A/C]gaacaattatgtccac	A	C	ENST00000360016 // intron // 0 // --- // --- // --- // Bromodomain-containing protein 4 (HUNK1 protein). [Source:Uniprot/SWISSPROT;Acc:O60885]	38.0289624261309 // D19S923 // D19S252 // --- // --- /// 40.8686495543488 // D19S840 // D19S885 // AFMB022XB1 // AFMA302YA5 /// 30.6654539399404 // --- // D19S714 // 60550 // ---	D19S1073 // upstream // 90857 /// D19S262E // downstream // 24859	158 // 15300287 // 15300444	0.083333 // 0.916667 // Chinese /// 0.136364 // 0.863636 // Japanese	0.0 // 1.0 // Yoruba	0.0 // 1.0 // Caucasian	0.152778 // Chinese /// 0.235537 // Japanese	0.0 // Yoruba	0.0 // Caucasian	42.0 /// 44.0	50	50
116561	SNP_A-2065785	6144878	rs13272002	8	NCBI Build 35, May 2004	123, October 2004	74564508	-	0	q21.11	aatttcagttatgtaa[C/T]ggcaaatcttgcatat	C	T	Y19062 // intron // 0 // Hs.561815 // STAU2 // 27067 // Homo sapiens mRNA for 39k3 protein. /// ENST00000343268 // intron // 0 // --- // --- // --- // Double-stranded RNA-binding protein Staufen homolog 2. [Source:Uniprot/SWISSPROT;Acc:Q9NUL3]	87.110761106291 // D8S1776 // D8S551 // --- // --- /// 94.0923538259193 // D8S2324 // D8S1764 // GATA14E09 // AFM220XC7 /// 81.6938054967587 // D8S1776 // --- // --- // 149641	D8S1978 // upstream // 273801 /// D8S1982 // downstream // 5636	212 // 74564418 // 74564629	0.682927 // 0.317073 // Chinese /// 0.659091 // 0.340909 // Japanese	0.744681 // 0.255319 // Yoruba	0.583333 // 0.416667 // Caucasian	0.433076 // Chinese /// 0.44938 // Japanese	0.380263 // Yoruba	0.486111 // Caucasian	41.0 /// 44.0	47	48

## Sheet: Sty1
	ID	Affy.SNP.ID	dbSNP.RS.ID	Chromosome	Genome.Version	DB.SNP.Version	Physical.Position	Strand	ChrX.pseudo.autosomal.region	Cytoband	SEQUENCE	Allele.A	Allele.B	Associated.Gene	Genetic.Map	Microsatellite	Fragment.Length.Start.Stop	Freq.Asian	Freq.AfAm	Freq.Cauc	Het.Asian	Het.AfAm	Het.Cauc	af.asian.called	af.afam.called	af.cauc.called
128982	SNP_A-2176803	7827107	rs6598101	11	NCBI Build 35, May 2004	123, October 2004	69356687		0	q13.3	caccctgctaagcgaa[C/T]gcgtatgaaaatgctt	C	T	NM_005247 // upstream // 13558 // Hs.37092 // FGF3 // 2248 // Homo sapiens fibroblast growth factor 3 (murine mammary tumor virus integration site (v-int-2) oncogene homolog) (FGF3), mRNA. /// NM_018043 // upstream // 245607 // Hs.503074 // TMEM16A // 55107 // Homo sapiens transmembrane protein 16A (TMEM16A), mRNA. /// ENST00000334134 // upstream // 13558 // --- // --- // --- // INT-2 proto-oncog…	75.7063077623251 // D11S4136 // D11S971 // --- // --- /// 69.2442889290275 // D11S4095 // D11S1975 // AFMA190XD9 // GAAT1B01 /// 63.5250718014409 // --- // --- // 1016674 // 1009625	D11S3652 // upstream // 357054 /// D11S2927 // downstream // 10440	323 // 69356629 // 69356951	0.955556 // 0.044444 // Chinese /// 0.933333 // 0.066667 // Japanese	0.94 // 0.06 // Yoruba	0.614583 // 0.385417 // Caucasian	0.084938 // Chinese /// 0.124444 // Japanese	0.1128 // Yoruba	0.473741 // Caucasian	45.0 /// 45.0	50	48
220463	SNP_A-4286712	7552956	rs4687314	3	NCBI Build 35, May 2004	123, October 2004	193489201		0	q28	atttaatggcttttca[A/G]tatcaaagtagacaaa	A	G	NM_004113 // intron // 0 // Hs.584758 // FGF12 // 2257 // Homo sapiens fibroblast growth factor 12 (FGF12), transcript variant 2, mRNA. /// NM_021032 // intron // 0 // Hs.584758 // FGF12 // 2257 // Homo sapiens fibroblast growth factor 12 (FGF12), transcript variant 1, mRNA. /// ENST00000264730 // intron // 0 // --- // --- // --- // Fibroblast growth factor 12 (FGF-12) (Fibroblast growth factor h…	208.877744540957 // D3S3663 // D3S3669 // --- // --- /// 214.730145939761 // D3S3663 // D3S3669 // AFMB343ZF5 // AFMB349XF5 /// 203.191910214624 // --- // --- // 578076 // 971091	D3S2418 // upstream // 310369 /// D3S3663 // downstream // 125065	173 // 193489082 // 193489254	0.933333 // 0.066667 // Chinese /// 0.933333 // 0.066667 // Japanese	0.62766 // 0.37234 // Yoruba	0.34375 // 0.65625 // Caucasian	0.124444 // Chinese /// 0.124444 // Japanese	0.467406 // Yoruba	0.451172 // Caucasian	45.0 /// 45.0	47	48
210806	SNP_A-4276813	6241667	rs12422135	11	NCBI Build 35, May 2004	123, October 2004	69087917		0	q13.3	acagactatggcaaaa[A/G]tagaaataagtagaat	A	G	NM_138768 // downstream // 266588 // Hs.523848 // MYEOV // 26579 // Homo sapiens myeloma overexpressed gene (in a subset of t(11;14) positive multiple myelomas) (MYEOV), mRNA. /// NM_053056 // upstream // 77137 // Hs.523852 // CCND1 // 595 // Homo sapiens cyclin D1 (PRAD1: parathyroid adenomatosis 1) (CCND1), mRNA. /// ENST00000308946 // downstream // 266588 // --- // --- // --- // Myeloma overex…	75.101637845402 // D11S4178 // D11S4136 // --- // --- /// 68.3698234818049 // D11S4095 // D11S1975 // AFMA190XD9 // GAAT1B01 /// 63.0663790817145 // --- // --- // 1006747 // 1016674	D11S3538 // upstream // 178139 /// D11S4095 // downstream // 110594	195 // 69087796 // 69087990	0.723684 // 0.276316 // Chinese /// 0.75 // 0.25 // Japanese	0.935897 // 0.064103 // Yoruba	0.44898 // 0.55102 // Caucasian	0.399931 // Chinese /// 0.375 // Japanese	0.119987 // Yoruba	0.494794 // Caucasian	38.0 /// 36.0	39	49
115158	SNP_A-2134351	7202764	rs3740720	11	NCBI Build 35, May 2004	123, October 2004	69731195		0	q13.3	atatgctggatattcc[C/T]agtacagccagtttga	C	T	NM_003626 // upstream // 63276 // Hs.530749 // PPFIA1 // 8500 // Homo sapiens protein tyrosine phosphatase, receptor type, f polypeptide (PTPRF), interacting protein (liprin), alpha 1 (PPFIA1), /// NM_177423 // upstream // 63276 // Hs.530749 // PPFIA1 // 8500 // Homo sapiens protein tyrosine phosphatase, receptor type, f polypeptide (PTPRF), interacting protein (liprin), alpha 1 (PPFIA1), /// NM_…	76.2513306238225 // D11S4136 // D11S971 // --- // --- /// 70.4627817135959 // D11S4095 // D11S1975 // AFMA190XD9 // GAAT1B01 /// 64.2458817088636 // --- // --- // 1016674 // 1009625	D11S1919 // upstream // 20703 /// D11S3652 // downstream // 17454	365 // 69731048 // 69731412	0.5 // 0.5 // Chinese /// 0.430233 // 0.569767 // Japanese	0.91 // 0.09 // Yoruba	0.673469 // 0.326531 // Caucasian	0.5 // Chinese /// 0.490265 // Japanese	0.1638 // Yoruba	0.439817 // Caucasian	43.0 /// 43.0	50	49
108734	SNP_A-2114077	6898247	rs4686710	3	NCBI Build 35, May 2004	123, October 2004	187115838	-	0	q27.2	aggcttttatatgcca[A/G]tacaaacaatccattt	A	G	NM_004593 // downstream // 1411 // Hs.533122 // SFRS10 // 6434 // Homo sapiens splicing factor, arginine/serine-rich 10 (transformer 2 homolog, Drosophila) (SFRS10), mRNA. /// NM_006548 // upstream // 90324 // Hs.35354 // IMP-2 // 10644 // Homo sapiens IGF-II mRNA-binding protein 2 (IMP-2), transcript variant 1, mRNA. /// NM_001007225 // upstream // 90324 // Hs.35354 // IMP-2 // 10644 // Homo sap…	192.203597214096 // D3S1530 // D3S1617 // --- // --- /// 198.196160591071 // D3S3583 // D3S1617 // AFMA239ZB5 // AFM349XC5 /// 187.564961008166 // --- // D3S3570 // 926319 // ---	D3S2851E // upstream // 131140 /// D3S4205 // downstream // 240323	278 // 187115630 // 187115907	0.54878 // 0.45122 // Chinese /// 0.511364 // 0.488636 // Japanese	0.510204 // 0.489796 // Yoruba	0.826531 // 0.173469 // Caucasian	0.495241 // Chinese /// 0.499742 // Japanese	0.499792 // Yoruba	0.286756 // Caucasian	41.0 /// 44.0	49	49
187036	SNP_A-4252327	11502013	rs964558	18	NCBI Build 35, May 2004	123, October 2004	4149349		0	p11.31	tctgctttccttctcc[A/G]atactgtaaactccaa	A	G	BC010538 // downstream // 1078014 // Hs.447579 // C18orf18 // 147525 // Homo sapiens chromosome 18 open reading frame 18, mRNA (cDNA clone MGC:17515 IMAGE:3457488), complete cds. /// NM_004746 // upstream // 279214 // Hs.19872 // DLGAP1 // 9229 // Homo sapiens discs, large (Drosophila) homolog-associated protein 1 (DLGAP1), transcript variant alpha, mRNA. /// NM_001003809 // upstream // 314053 //…	12.2556103033616 // D18S1154 // D18S52 // --- // --- /// 9.00140344356381 // D18S1154 // D18S52 // AFMA056YE1 // AFM020TF12 /// 15.6446387216959 // --- // D18S1132 // 231046 // ---	D18S52 // upstream // 98562 /// D18S1267 // downstream // 132753	128 // 4149289 // 4149416	0.825 // 0.175 // Japanese /// 0.705128 // 0.294872 // Chinese	0.842857 // 0.157143 // Yoruba	0.877551 // 0.122449 // Caucasian	0.28875 // Japanese /// 0.415845 // Chinese	0.264898 // Yoruba	0.21491 // Caucasian	40.0 /// 39.0	35	49
143842	SNP_A-2221439	8540746	rs16843338	2	NCBI Build 35, May 2004	123, October 2004	159463946	-	0	q24.1	cctttcctatatgacc[A/G]caacttaatgtagaac	A	G	NM_001005476 // downstream // 100501 // Hs.407580 // PKP4 // 8502 // Homo sapiens plakophilin 4 (PKP4), transcript variant 2, mRNA. /// NM_003628 // downstream // 101099 // Hs.407580 // PKP4 // 8502 // Homo sapiens plakophilin 4 (PKP4), transcript variant 1, mRNA. /// NM_001017920 // upstream // 13402 // Hs.59761 // LOC92196 // 92196 // Homo sapiens similar to death-associated protein (LOC92196),…	167.322701964025 // D2S142 // D2S306 // --- // --- /// 162.690502497698 // D2S284 // D2S354 // AFM192YD2 // AFM296XA5 /// 157.980236640868 // --- // --- // 536454 // 65548	D2S258 // upstream // 3597 /// D2S1353 // downstream // 79509	133 // 159463854 // 159463986	1.0 // 0.0 // Chinese /// 1.0 // 0.0 // Japanese	0.829545 // 0.170455 // Yoruba	1.0 // 0.0 // Caucasian	0.0 // Chinese /// 0.0 // Japanese	0.2828 // Yoruba	0.0 // Caucasian	44.0 /// 44.0	44	50
211456	SNP_A-4277414	6316512	rs10844091	12	NCBI Build 35, May 2004	123, October 2004	32047730	-	0	p11.21	accaaatattagctac[A/T]ggcttaagtcatatat	A	T	NM_018169 // downstream // 10424 // Hs.445129 // FLJ10652 // 55196 // Homo sapiens hypothetical protein FLJ10652 (FLJ10652), mRNA. /// NM_001714 // upstream // 103722 // Hs.505202 // BICD1 // 636 // Homo sapiens bicaudal D homolog 1 (Drosophila) (BICD1), transcript variant 1, mRNA. /// NM_001003398 // upstream // 103722 // Hs.505202 // BICD1 // 636 // Homo sapiens bicaudal D homolog 1 (Drosophila…	55.1266075316925 // ATA73C05 // D12S345 // --- // --- /// 52.8072255934621 // UNKNOWN // D12S345 // ATA73C05 // AFM296YG5 /// 51.0824450830703 // D12S1621 // D12S1692 // --- // ---	D12S1579 // upstream // 38279 /// D12S1462 // downstream // 125794	190 // 32047598 // 32047787	0.060976 // 0.939024 // Chinese /// 0.093023 // 0.906977 // Japanese	0.0 // 1.0 // Yoruba	0.15625 // 0.84375 // Caucasian	0.114515 // Chinese /// 0.16874 // Japanese	0.0 // Yoruba	0.263672 // Caucasian	41.0 /// 43.0	49	48
64271	SNP_A-1975466	1891996	rs9290675	3	NCBI Build 35, May 2004	123, October 2004	180489335	-	0	q26.32	cccacaaatcaacgtg[A/G]aaaattagtctctaca	A	G	NM_016331 // upstream // 39449 // Hs.22879 // ZNF639 // 51193 // Homo sapiens zinc finger protein 639 (ZNF639), mRNA. /// NM_171829 // upstream // 29637 // Hs.553498 // KCNMB3 // 27094 // Homo sapiens potassium large conductance calcium-activated channel, subfamily M beta member 3 (KCNMB3), transcript variant 2, mR /// NM_171828 // upstream // 21795 // Hs.553498 // KCNMB3 // 27094 // Homo sapiens…	184.461927265564 // D3S3730 // D3S2314 // --- // --- /// 190.244116150675 // D3S2412 // D3S1232 // ATA16H09 // MFD16 /// 178.990745039763 // --- // --- // 543836 // 149896	D3S3388 // upstream // 91841 /// D3S3730 // downstream // 460033	197 // 180489293 // 180489489	1.0 // 0.0 // Chinese /// 1.0 // 0.0 // Japanese	0.85 // 0.15 // Yoruba	0.89 // 0.11 // Caucasian	0.0 // Chinese /// 0.0 // Japanese	0.255 // Yoruba	0.1958 // Caucasian	45.0 /// 45.0	50	50
205661	SNP_A-4271493	5550871	rs6804855	3	NCBI Build 35, May 2004	123, October 2004	170238285	-	0	q26.2	aaaatttcactttatc[A/G]acatcgaggtcaatca	A	G	NM_014498 // upstream // 941914 // Hs.143600 // GOLPH4 // 27333 // Homo sapiens golgi phosphoprotein 4 (GOLPH4), mRNA. /// NM_005241 // downstream // 46967 // Hs.165830 // EVI1 // 2122 // Homo sapiens ecotropic viral integration site 1 (EVI1), mRNA. /// ENST00000309027 // upstream // 941914 // --- // --- // --- // golgi phosphoprotein 4 [Source:RefSeq_peptide;Acc:NP_055313] /// ENST00000264674 //…	170.339907527706 // D3S1243 // D3S1282 // --- // --- /// 178.367938026146 // D3S1614 // D3S3656 // AFM345TH5 // AFMB330XC1 /// 167.036151527128 // --- // --- // 505675 // 581570	D3S1282 // upstream // 134413 /// D3S3504 // downstream // 109407	177 // 170238196 // 170238372	0.712121 // 0.287879 // Chinese /// 0.820513 // 0.179487 // Japanese	0.863636 // 0.136364 // Yoruba	0.875 // 0.125 // Caucasian	0.410009 // Chinese /// 0.294543 // Japanese	0.235537 // Yoruba	0.21875 // Caucasian	33.0 /// 39.0	44	48
195755	SNP_A-4261117	12669257	rs16852496	3	NCBI Build 35, May 2004	123, October 2004	169807904		0	q26.2	ttttccaaaagctttc[A/C]aaaatctgacattgat	A	C	NM_005241 // downstream // 477348 // Hs.165830 // EVI1 // 2122 // Homo sapiens ecotropic viral integration site 1 (EVI1), mRNA. /// NM_014498 // upstream // 511533 // Hs.143600 // GOLPH4 // 27333 // Homo sapiens golgi phosphoprotein 4 (GOLPH4), mRNA. /// ENST00000343372 // downstream // 476094 // --- // --- // --- // Ecotropic virus integration 1 site protein. [Source:Uniprot/SWISSPROT;Acc:Q03112…	169.94385920433 // D3S1763 // D3S1243 // --- // --- /// 177.880469327057 // D3S1614 // D3S3656 // AFM345TH5 // AFMB330XC1 /// 166.530443645039 // D3S1614 // --- // --- // 505675	D3S1243 // upstream // 27552 /// D3S3084 // downstream // 41193	197 // 169807845 // 169808041	0.641026 // 0.358974 // Japanese /// 0.612903 // 0.387097 // Chinese	0.875 // 0.125 // Yoruba	0.808511 // 0.191489 // Caucasian	0.460224 // Japanese /// 0.474506 // Chinese	0.21875 // Yoruba	0.309642 // Caucasian	39.0 /// 31.0	48	47
163599	SNP_A-2278684	9419476	rs2170450	8	NCBI Build 35, May 2004	123, October 2004	73982262		0	q13.3	gagctgtacactatgc[A/G]aagaagaagatggatg	A	G	NM_004770 // intron // 0 // Hs.6702 // KCNB2 // 9312 // Homo sapiens potassium voltage-gated channel, Shab-related subfamily, member 2 (KCNB2), mRNA. /// ENST00000329185 // intron // 0 // --- // --- // --- // Potassium voltage-gated channel subfamily B member 2 (Voltage-gated potassium channel subunit Kv2.2). [Source:Uniprot/SWISSPROT;	86.5262913869964 // D8S1776 // D8S551 // --- // --- /// 93.2104365804532 // D8S1776 // D8S2324 // AFM248ZA5 // GATA14E09 /// 81.2436214234195 // D8S1776 // --- // --- // 149641	D22S443 // upstream // 12828 /// D8S1776 // downstream // 315089	179 // 73982118 // 73982296	0.897727 // 0.102273 // Chinese /// 0.954545 // 0.045455 // Japanese	0.666667 // 0.333333 // Yoruba	0.265306 // 0.734694 // Caucasian	0.183626 // Chinese /// 0.086777 // Japanese	0.444444 // Yoruba	0.389838 // Caucasian	44.0 /// 44.0	48	49
58066	SNP_A-1955805	12631744	rs7644746	3	NCBI Build 35, May 2004	123, October 2004	185078886	-	0	q27.1	tttgtagttcttatcc[A/G]aagctggagtcaactt	A	G	NM_018622 // intron // 0 // Hs.478469 // PSARL // 55486 // Homo sapiens presenilin associated, rhomboid-like (PSARL), mRNA. /// NM_001037640 // intron // 0 // Hs.478469 // --- // --- // --- /// NM_001037639 // intron // 0 // Hs.478469 // --- // --- // --- /// ENST00000317096 // intron // 0 // --- // --- // --- // Presenilins associated rhomboid-like protein, mitochondrial precursor (EC 3.4.21.105…	189.52871654862 // D3S1571 // D3S3583 // --- // --- /// 194.683957728473 // D3S1232 // D3S3583 // MFD16 // AFMA239ZB5 /// 182.382690397519 // --- // --- // 57342 // 585062	D3S4256 // upstream // 72272 /// D3S1571 // downstream // 56272	222 // 185078691 // 185078912	0.455556 // 0.544444 // Japanese /// 0.411111 // 0.588889 // Chinese	0.32 // 0.68 // Yoruba	0.41 // 0.59 // Caucasian	0.496049 // Japanese /// 0.484198 // Chinese	0.4352 // Yoruba	0.4838 // Caucasian	45.0 /// 45.0	50	50
123106	SNP_A-2159288	7551306	rs10955266	8	NCBI Build 35, May 2004	123, October 2004	102715235	-	0	q22.3	atttaactcaactatc[C/T]cttcttctggaaggtg	C	T	NM_024915 // intron // 0 // Hs.161160 // GRHL2 // 79977 // Homo sapiens grainyhead-like 2 (Drosophila) (GRHL2), mRNA. /// ENST00000251808 // intron // 0 // --- // --- // --- // transcription factor CP2-like 3 [Source:RefSeq_peptide;Acc:NP_079191]	108.589848469204 // D8S521 // D8S1049 // --- // --- /// 116.281184661209 // D8S521 // D8S1844 // AFM078ZA9 // AFMA090YG5 /// 100.159458624902 // D8S521 // --- // --- // 41758	D8S2087 // upstream // 5228 /// D8S521 // downstream // 340062	417 // 102715190 // 102715606	0.790698 // 0.209302 // Chinese /// 0.784091 // 0.215909 // Japanese	0.776596 // 0.223404 // Yoruba	0.73 // 0.27 // Caucasian	0.33099 // Chinese /// 0.338585 // Japanese	0.34699 // Yoruba	0.3942 // Caucasian	43.0 /// 44.0	47	50
6588	SNP_A-1798268	10308667	rs2515274	11	NCBI Build 35, May 2004	123, October 2004	69652071		0	q13.3	gtaaagatcaaggtag[C/T]ccagacttggtgggga	C	T	NM_018043 // intron // 0 // Hs.503074 // TMEM16A // 55107 // Homo sapiens transmembrane protein 16A (TMEM16A), mRNA. /// ENST00000356134 // intron // 0 // --- // --- // --- // transmembrane protein 16A [Source:RefSeq_peptide;Acc:NP_060513] /// ENST00000355303 // intron // 0 // --- // --- // --- // transmembrane protein 16A [Source:RefSeq_peptide;Acc:NP_060513] /// ENST00000316296 // intron // 0 /…	76.1361811773671 // D11S4136 // D11S971 // --- // --- /// 70.2053452286979 // D11S4095 // D11S1975 // AFMA190XD9 // GAAT1B01 /// 64.0935929376894 // --- // --- // 1016674 // 1009625	D11S3652 // upstream // 61670 /// D11S2927 // downstream // 305824	227 // 69651983 // 69652209	0.844444 // 0.155556 // Chinese /// 0.811111 // 0.188889 // Japanese	0.76 // 0.24 // Yoruba	0.77551 // 0.22449 // Caucasian	0.262716 // Chinese /// 0.30642 // Japanese	0.3648 // Yoruba	0.348188 // Caucasian	45.0 /// 45.0	50	49
128528	SNP_A-2175811	7809863	rs11228505	11	NCBI Build 35, May 2004	123, October 2004	68643971	-	0	q13.3	cacattgggtcgcaca[A/G]ccttatgcaaaagtca	A	G	NM_138768 // upstream // 174227 // Hs.523848 // MYEOV // 26579 // Homo sapiens myeloma overexpressed gene (in a subset of t(11;14) positive multiple myelomas) (MYEOV), mRNA. /// NM_139075 // downstream // 31403 // Hs.387396 // TPCN2 // 219931 // Homo sapiens two pore segment channel 2 (TPCN2), mRNA. /// ENST00000308946 // upstream // 174227 // --- // --- // --- // Myeloma overexpressed gene prote…	74.0554988072709 // D11S4178 // D11S4136 // --- // --- /// 67.8412432307444 // D11S1883 // D11S4095 // AFM039XG3 // AFMA190XD9 /// 61.6460520078262 // D11S4113 // --- // --- // 1006747	D11S2663 // upstream // 227738 /// D11S4113 // downstream // 121769	327 // 68643942 // 68644268	0.0 // 1.0 // Chinese /// 0.0 // 1.0 // Japanese	0.07 // 0.93 // Yoruba	0.0 // 1.0 // Caucasian	0.0 // Chinese /// 0.0 // Japanese	0.1302 // Yoruba	0.0 // Caucasian	45.0 /// 45.0	50	50
193719	SNP_A-4259136	12409540	rs2440636	8	NCBI Build 35, May 2004	123, October 2004	80764068	-	0	q21.13	ttgcatgttttaaaga[A/T]ggttttaccacatgaa	A	T	NM_012258 // downstream // 74733 // Hs.234434 // HEY1 // 23462 // Homo sapiens hairy/enhancer-of-split related with YRPW motif 1 (HEY1), mRNA. /// AF176422 // downstream // 74733 // Hs.234434 // HEY1 // 23462 // Homo sapiens cardiovascular helix-loop-helix factor 2 (CHF2) mRNA, complete cds. /// NM_007029 // downstream // 24289 // Hs.521651 // STMN2 // 11075 // Homo sapiens stathmin-like 2 (STMN2…	89.8764405109059 // D8S84 // D8S1475 // --- // --- /// 94.6536686324415 // D8S1764 // D8S1475 // AFM220XC7 // GATA91F11 /// 84.1937162329258 // --- // --- // 52320 // 53573	D8S528 // upstream // 64579 /// D8S2010 // downstream // 3224	168 // 80763996 // 80764163	0.925 // 0.075 // Japanese /// 0.954545 // 0.045455 // Chinese	0.967391 // 0.032609 // Yoruba	0.914894 // 0.085106 // Caucasian	0.13875 // Japanese /// 0.086777 // Chinese	0.063091 // Yoruba	0.155727 // Caucasian	40.0 /// 33.0	46	47
132054	SNP_A-2186260	7982871	rs6463687	7	NCBI Build 35, May 2004	123, October 2004	7182539	-	0	p21.3	caggctatagaactca[C/G]tagattctcgtatcct	C	G	NM_020156 // downstream // 125319 // Hs.239666 // C1GALT1 // 56913 // Homo sapiens core 1 synthase, glycoprotein-N-acetylgalactosamine 3-beta-galactosyltransferase, 1 (C1GALT1), mRNA. /// NM_019005 // upstream // 197325 // Hs.520215 // FLJ20323 // 54468 // Homo sapiens hypothetical protein FLJ20323 (FLJ20323), mRNA. /// ENST00000223122 // downstream // 125319 // --- // --- // --- // core 1 syntha…	13.3837698750582 // D7S2201 // D7S1527 // --- // --- /// 12.7185870134306 // D7S481 // D7S2514 // AFM049XE3 // AFMC011YC9 /// 10.1698335567082 // D7S481 // D7S2553 // --- // ---	D7S2553 // upstream // 13434 /// D7S1565 // downstream // 93577	193 // 7182382 // 7182574	0.155556 // 0.844444 // Chinese /// 0.088889 // 0.911111 // Japanese	0.833333 // 0.166667 // Yoruba	0.19 // 0.81 // Caucasian	0.262716 // Chinese /// 0.161975 // Japanese	0.277778 // Yoruba	0.3078 // Caucasian	45.0 /// 45.0	48	50
136073	SNP_A-2198500	8156456	rs4686952	3	NCBI Build 35, May 2004	123, October 2004	189531544		0	q28	catttatattaggctc[A/G]caaattgcatagtgat	A	G	NM_005578 // upstream // 75067 // Hs.444362 // LPP // 4026 // Homo sapiens LIM domain containing preferred translocation partner in lipoma (LPP), mRNA. /// NM_207488 // downstream // 150244 // Hs.568097 // FLJ42393 // 401105 // Homo sapiens FLJ42393 protein (FLJ42393), mRNA. /// ENST00000312675 // upstream // 75067 // --- // --- // --- // Lipoma-preferred partner (LIM domain-containing preferred …	200.103237588567 // D3S3596 // D3S1580 // --- // --- /// 206.081952631114 // D3S3651 // UNKNOWN // AFMB324XC5 // ATA57D10 /// 193.162962342994 // --- // --- // 45280 // 60383	D3S4143 // upstream // 22828 /// D3S3961 // downstream // 31669	257 // 189531399 // 189531655	0.7 // 0.3 // Chinese /// 0.8 // 0.2 // Japanese	0.673469 // 0.326531 // Yoruba	0.33 // 0.67 // Caucasian	0.42 // Chinese /// 0.32 // Japanese	0.439817 // Yoruba	0.4422 // Caucasian	45.0 /// 45.0	49	50
182557	SNP_A-4247667	10851076	rs26426	5	NCBI Build 35, May 2004	123, October 2004	5641699	-	0	p15.32	taccagcttataaatc[A/G]cctcacaaaggaagct	A	G	NM_001001702 // downstream // 723784 // Hs.376760 // FLJ33360 // 401172 // Homo sapiens FLJ33360 protein (FLJ33360), mRNA. /// ENST00000296564 // downstream // 98376 // --- // --- // --- // --- /// ENST00000321722 // downstream // 723784 // --- // --- // --- // ---	14.7228600383497 // D5S406 // D5S2505 // --- // --- /// 12.9369923192963 // D5S406 // D5S1953 // AFM154XG3 // AFMA108WB1 /// 14.4209741134827 // --- // --- // 482943 // 747198	D5S2505 // upstream // 228297 /// D5S1786 // downstream // 98812	163 // 5641591 // 5641753	0.034884 // 0.965116 // Chinese /// 0.023256 // 0.976744 // Japanese	0.022727 // 0.977273 // Yoruba	0.052083 // 0.947917 // Caucasian	0.067334 // Chinese /// 0.04543 // Japanese	0.044421 // Yoruba	0.098741 // Caucasian	43.0 /// 43.0	44	48
230310	SNP_A-4296608	8898552	rs7929962	11	NCBI Build 35, May 2004	123, October 2004	68742159	-	0	q13.3	ctgcctattggataaa[A/G]tataaaacaaagagcc	A	G	NM_138768 // upstream // 76039 // Hs.523848 // MYEOV // 26579 // Homo sapiens myeloma overexpressed gene (in a subset of t(11;14) positive multiple myelomas) (MYEOV), mRNA. /// NM_139075 // downstream // 129591 // Hs.387396 // TPCN2 // 219931 // Homo sapiens two pore segment channel 2 (TPCN2), mRNA. /// ENST00000308946 // upstream // 76039 // --- // --- // --- // Myeloma overexpressed gene protei…	74.2868744697975 // D11S4178 // D11S4136 // --- // --- /// 67.890949967026 // D11S1883 // D11S4095 // AFM039XG3 // AFMA190XD9 /// 62.0057274114169 // D11S4113 // --- // --- // 1006747	D11S2663 // upstream // 129550 /// D11S4113 // downstream // 219957	237 // 68742139 // 68742375	0.103448 // 0.896552 // Chinese /// 0.040541 // 0.959459 // Japanese	0.683673 // 0.316327 // Yoruba	0.542553 // 0.457447 // Caucasian	0.185493 // Chinese /// 0.077794 // Japanese	0.432528 // Yoruba	0.496378 // Caucasian	29.0 /// 37.0	49	47
235419	SNP_A-4302067	9595628	rs11848694	14	NCBI Build 35, May 2004	123, October 2004	33390509		0	q13.1	gcaactggatagacac[A/G]ggactttaaacgcaca	A	G	NM_022073 // downstream // 72665 // Hs.135507 // EGLN3 // 112399 // Homo sapiens egl nine homolog 3 (C. elegans) (EGLN3), mRNA. /// NM_173159 // downstream // 50443 // Hs.509113 // NPAS3 // 64067 // Homo sapiens neuronal PAS domain protein 3 (NPAS3), transcript variant 2, mRNA. /// NM_022123 // downstream // 49807 // Hs.509113 // NPAS3 // 64067 // Homo sapiens neuronal PAS domain protein 3 (NPAS3…	35.8695154110075 // D14S741 // D14S70 // --- // --- /// 39.3566457805192 // D14S1060 // D14S70 // AFMA053WE9 // AFM191VE1 /// 34.0921861569318 // --- // --- // 1041131 // 286420	D14S70 // upstream // 138435 /// D14S626 // downstream // 69462	160 // 33390447 // 33390606	0.988636 // 0.011364 // Chinese /// 0.943182 // 0.056818 // Japanese	0.878049 // 0.121951 // Yoruba	0.97 // 0.03 // Caucasian	0.022469 // Chinese /// 0.10718 // Japanese	0.214158 // Yoruba	0.0582 // Caucasian	44.0 /// 44.0	41	50

## Sheet: Sty2
	ID	Affy.SNP.ID	dbSNP.RS.ID	Chromosome	Genome.Version	DB.SNP.Version	Physical.Position	Strand	ChrX.pseudo.autosomal.region	Cytoband	SEQUENCE	Allele.A	Allele.B	Associated.Gene	Genetic.Map	Microsatellite	Fragment.Length.Start.Stop	Freq.Asian	Freq.AfAm	Freq.Cauc	Het.Asian	Het.AfAm	Het.Cauc	af.asian.called	af.afam.called	af.cauc.called
33017	SNP_A-1879798	11536003	rs1389726	3	NCBI Build 35, May 2004	123, October 2004	196280299	-	0	q29	tcttccacgccctaaa[C/T]gtcagaactctccaga	C	T	NM_152531 // intron // 0 // Hs.478741 // C3orf21 // 152002 // Homo sapiens chromosome 3 open reading frame 21 (C3orf21), mRNA. /// ENST00000310380 // intron // 0 // --- // --- // --- // --- /// ENST00000356740 // intron // 0 // --- // --- // --- // --- /// ENST00000355729 // intron // 0 // --- // --- // --- // ---	216.435886306328 // D3S240 // D3S1265 // --- // --- /// 220.719411259733 // D3S240 // D3S1265 // MFD30 // AFM087YB7 /// 208.341572174624 // --- // D3S1265 // 58748 // ---	D5S2660 // upstream // 442218 /// D3S2344 // downstream // 220834	278 // 196280125 // 196280402	0.230769 // 0.769231 // Japanese /// 0.276316 // 0.723684 // Chinese	0.05814 // 0.94186 // Yoruba	0.152174 // 0.847826 // Caucasian	0.35503 // Japanese /// 0.399931 // Chinese	0.109519 // Yoruba	0.258034 // Caucasian	39.0 /// 38.0	43	46
196542	SNP_A-4261939	1347012	rs2355799	2	NCBI Build 35, May 2004	123, October 2004	52231806		0	p16.3	tactgccggattactg[C/T]tgatactaccttaagg	C	T	NM_001008708 // upstream // 1674797 // Hs.585944 // LOC494143 // 494143 // Homo sapiens similar to RIKEN cDNA 2510006C20 gene (LOC494143), mRNA. /// NM_016115 // downstream // 1576963 // Hs.40763 // ASB3 // 51130 // Homo sapiens ankyrin repeat and SOCS box-containing 3 (ASB3), transcript variant 1, mRNA. /// NM_145863 // downstream // 1576963 // Hs.40763 // ASB3 // 51130 // Homo sapiens ankyrin r…	77.0401778813878 // D2S123 // D2S2153 // --- // --- /// 73.2349573297063 // D2S2227 // D2S2369 // AFMA336YH5 // AFMA060WD5 /// 72.9506015711499 // --- // --- // 520086 // 56214	D1S2119 // upstream // 186592 /// D2S194E // downstream // 547528	211 // 52231774 // 52231984	0.723684 // 0.276316 // Chinese /// 0.743243 // 0.256757 // Japanese	0.888889 // 0.111111 // Yoruba	0.802326 // 0.197674 // Caucasian	0.399931 // Chinese /// 0.381665 // Japanese	0.197531 // Yoruba	0.317198 // Caucasian	38.0 /// 37.0	45	43
226493	SNP_A-4292799	8374676	rs4851262	2	NCBI Build 35, May 2004	123, October 2004	100254766		0	q11.2	ccctcatgaagagtac[A/C]agtcatggataatgta	A	C	NM_002285 // upstream // 75278 // Hs.444414 // AFF3 // 3899 // Homo sapiens AF4/FMR2 family, member 3 (AFF3), transcript variant 1, mRNA. /// NM_198461 // downstream // 103756 // Hs.30646 // LONRF2 // 164832 // Homo sapiens LON peptidase N-terminal domain and ring finger 2 (LONRF2), mRNA. /// NM_001025108 // upstream // 73658 // Hs.444414 // AFF3 // 3899 // Homo sapiens AF4/FMR2 family, member 3 …	114.550376523417 // D2S2187 // D2S2209 // --- // --- /// 112.085840431008 // D2S2175 // D2S2209 // AFMA153ZG5 // AFMA246XE9 /// 105.230792487997 // --- // D2S2209 // 60732 // ---	D2S1675E // upstream // 93775 /// D2S1821 // downstream // 211227	231 // 100254619 // 100254849	0.430556 // 0.569444 // Chinese /// 0.628205 // 0.371795 // Japanese	0.865854 // 0.134146 // Yoruba	0.75641 // 0.24359 // Caucasian	0.490355 // Chinese /// 0.467127 // Japanese	0.232302 // Yoruba	0.368508 // Caucasian	36.0 /// 39.0	41	39
221912	SNP_A-4288122	7747754	rs6560297	9	NCBI Build 35, May 2004	123, October 2004	72437220		0	q21.13	caatgtcttacactta[C/T]ggaaccgtcaaagaca	C	T	NM_138691 // upstream // 23611 // Hs.371614 // TMC1 // 117531 // Homo sapiens transmembrane channel-like 1 (TMC1), mRNA. /// NM_006007 // upstream // 227774 // Hs.406096 // ZA20D2 // 7763 // Homo sapiens zinc finger, A20 domain containing 2 (ZA20D2), mRNA. /// ENST00000340019 // upstream // 23611 // --- // --- // --- // Transmembrane cochlear-expressed protein 1. [Source:Uniprot/SWISSPROT;Acc:Q8T…	68.2699243068277 // D9S237 // D9S1876 // --- // --- /// 67.3604828764908 // D9S1822 // D9S1124 // AFMB017ZF5 // GGAA20D07 /// 72.3721536570668 // D9S1822 // D9S1124 // --- // ---	D9S1124 // upstream // 16357 /// D2S2650 // downstream // 5231	183 // 72437187 // 72437369	0.402778 // 0.597222 // Chinese /// 0.447368 // 0.552632 // Japanese	0.788889 // 0.211111 // Yoruba	0.445652 // 0.554348 // Caucasian	0.481096 // Chinese /// 0.49446 // Japanese	0.333086 // Yoruba	0.494093 // Caucasian	36.0 /// 38.0	45	46
535	SNP_A-1781703	10022747	rs1658385	3	NCBI Build 35, May 2004	123, October 2004	58031232		0	p14.3	ggattgttcaaaccga[C/T]gtatctagtcaagcta	C	T	NM_001457 // intron // 0 // Hs.476448 // FLNB // 2317 // Homo sapiens filamin B, beta (actin binding protein 278) (FLNB), mRNA. /// ENST00000295956 // intron // 0 // --- // --- // --- // Filamin-B (FLN-B) (Beta-filamin) (Actin-binding-like protein) (Thyroid autoantigen) (Truncated actin-binding protein) (Truncated /// ENST00000355660 // intron // 0 // --- // --- // --- // Filamin-B (FLN-B) (Beta-…	78.8378342216831 // D3S3532 // D3S1067 // --- // --- /// 76.6543167027309 // D3S3616 // D3S1540 // AFMB059WF1 // UT1458 /// 70.9901286589388 // D3S3616 // D3S3553 // --- // ---	D3S3923 // upstream // 101376 /// D3S4069 // downstream // 37379	214 // 58031168 // 58031381	0.056818 // 0.943182 // Chinese /// 0.033333 // 0.966667 // Japanese	0.2 // 0.8 // Yoruba	0.0 // 1.0 // Caucasian	0.10718 // Chinese /// 0.064444 // Japanese	0.32 // Yoruba	0.0 // Caucasian	44.0 /// 45.0	50	50
192540	SNP_A-4257840	12233951	rs11001170	10	NCBI Build 35, May 2004	123, October 2004	76238780		0	q22.2	ttcaaatggtaaacta[A/G]gttgtcaaggttcctg	A	G	NM_012330 // upstream // 17609 // Hs.35758 // MYST4 // 23522 // Homo sapiens MYST histone acetyltransferase (monocytic leukemia) 4 (MYST4), mRNA. /// NM_006721 // downstream // 99714 // Hs.584739 // ADK // 132 // Homo sapiens adenosine kinase (ADK), transcript variant ADK-long, mRNA. /// NM_001123 // downstream // 99714 // Hs.584739 // ADK // 132 // Homo sapiens adenosine kinase (ADK), transcript…	94.1625110913542 // D10S535 // D10S556 // --- // --- /// 95.0306087670654 // D10S1737 // D10S580 // AFMB356ZB1 // AFM284VF5 /// 89.3017729560979 // --- // --- // 968959 // 936728	D10S2411 // upstream // 421299 /// D10S2218 // downstream // 125946	187 // 76238684 // 76238870	0.013514 // 0.986486 // Japanese /// 0.011628 // 0.988372 // Chinese	0.046512 // 0.953488 // Yoruba	0.041667 // 0.958333 // Caucasian	0.026662 // Japanese /// 0.022985 // Chinese	0.088697 // Yoruba	0.079861 // Caucasian	37.0 /// 43.0	43	48
218965	SNP_A-4285002	7335784	rs2489744	10	NCBI Build 35, May 2004	123, October 2004	104497146		0	q24.32	atgagaaaacagtaga[C/T]gctccaaatagtaagg	C	T	NM_017787 // upstream // 28850 // Hs.500897 // C10orf26 // 54838 // Homo sapiens chromosome 10 open reading frame 26 (C10orf26), mRNA. /// NM_178858 // downstream // 8214 // Hs.44070 // SFXN2 // 118980 // Homo sapiens sideroflexin 2 (SFXN2), mRNA. /// ENST00000299349 // upstream // 28850 // --- // --- // --- // --- /// ENST00000286939 // downstream // 8214 // --- // --- // --- // Sideroflexin-2. …	122.253373605276 // D10S1239 // D10S1738 // --- // --- /// 124.842505320728 // D10S603 // D10S521 // AFM350WA5 // UT5027 /// 117.78543683618 // --- // D10S205 // 599469 // ---	D16S3342 // upstream // 68293 /// D10S1267 // downstream // 128545	298 // 104496875 // 104497172	0.988372 // 0.011628 // Chinese /// 1.0 // 0.0 // Japanese	0.956522 // 0.043478 // Yoruba	1.0 // 0.0 // Caucasian	0.022985 // Chinese /// 0.0 // Japanese	0.083176 // Yoruba	0.0 // Caucasian	43.0 /// 42.0	46	49
192857	SNP_A-4258351	12305872	rs7174445	15	NCBI Build 35, May 2004	123, October 2004	65238269		0	q22.33	ttccttactttgccgg[C/G]cactatcatagtaagc	C	G	NM_005902 // intron // 0 // Hs.555881 // SMAD3 // 4088 // Homo sapiens SMAD, mothers against DPP homolog 3 (Drosophila) (SMAD3), mRNA. /// ENST00000327367 // intron // 0 // --- // --- // --- // Mothers against decapentaplegic homolog 3 (SMAD 3) (Mothers against DPP homolog 3) (Mad3) (hMAD-3) (JV15-2) (hSMAD3). [Source:Un	68.7419127109771 // D15S988 // D15S983 // --- // --- /// 64.7926153727437 // D15S125 // D15S983 // AFM214XD10 // AFMA272ZD9 /// 64.7682969541141 // D15S125 // D15S1015 // --- // ---	D15S1205 // upstream // 236121 /// D15S988 // downstream // 124695	500 // 65238212 // 65238711	0.6625 // 0.3375 // Japanese /// 0.6375 // 0.3625 // Chinese	0.430233 // 0.569767 // Yoruba	0.738636 // 0.261364 // Caucasian	0.447188 // Japanese /// 0.462188 // Chinese	0.490265 // Yoruba	0.386105 // Caucasian	40.0 /// 40.0	43	44
139154	SNP_A-2207678	8296959	rs7626635	3	NCBI Build 35, May 2004	123, October 2004	115572343	-	0	q13.31	ccattttatatagtgc[C/G]gagtatgagctaccac	C	G	NM_015642 // intron // 0 // Hs.570657 // ZBTB20 // 26137 // Homo sapiens zinc finger and BTB domain containing 20 (ZBTB20), mRNA. /// AF139460 // intron // 0 // Hs.570657 // ZBTB20 // 26137 // Homo sapiens BTB/POZ zinc finger protein DPZF mRNA, complete cds. /// ENST00000357258 // intron // 0 // --- // --- // --- // Zinc finger and BTB domain-containing protein 20 (Zinc finger protein 288) (Dendr…	121.888597804903 // D3S3683 // D3S1310 // --- // --- /// 128.86047472336 // D3S3695 // D3S3670 // AFMC028YE5 // AFMB350XH5 /// 117.046994368405 // --- // D3S3526 // 41431 // ---	D3S3421 // upstream // 37631 /// D3S1331E // downstream // 55844	254 // 115572151 // 115572404	0.886364 // 0.113636 // Chinese /// 0.886364 // 0.113636 // Japanese	0.659574 // 0.340426 // Yoruba	0.56 // 0.44 // Caucasian	0.201446 // Chinese /// 0.201446 // Japanese	0.449072 // Yoruba	0.4928 // Caucasian	44.0 /// 44.0	47	50
193148	SNP_A-4258451	12319431	rs2763940	13	NCBI Build 35, May 2004	123, October 2004	99065242	-	0	q32.3	ttctagacgaatgaag[C/T]actcgtgccactcaaa	C	T	NM_206808 // intron // 0 // Hs.130690 // CLYBL // 171425 // Homo sapiens citrate lyase beta like (CLYBL), transcript variant 2, mRNA. /// NM_138280 // intron // 0 // Hs.130690 // CLYBL // 171425 // Homo sapiens citrate lyase beta like (CLYBL), transcript variant 1, mRNA. /// ENST00000339105 // intron // 0 // --- // --- // --- // citrate lyase beta like [Source:RefSeq_peptide;Acc:NP_612124] /// EN…	93.7777911412578 // D13S1271 // D13S1232 // --- // --- /// 79.2774703223651 // D13S1252 // D13S1232 // AFMA304XC9 // AFM143YD6 /// 78.2807710547304 // --- // D13S1232 // 273495 // ---	D13S191 // upstream // 99984 /// D13S1445 // downstream // 30386	299 // 99065094 // 99065392	0.904762 // 0.095238 // Japanese /// 0.890244 // 0.109756 // Chinese	0.866667 // 0.133333 // Yoruba	0.897727 // 0.102273 // Caucasian	0.172336 // Japanese /// 0.195419 // Chinese	0.231111 // Yoruba	0.183626 // Caucasian	42.0 /// 41.0	45	44
235519	SNP_A-4302014	9589886	rs4408683	2	NCBI Build 35, May 2004	123, October 2004	29578977		0	p23.2	gcaaatgaacagatga[A/G]gattgaacaaaggagg	A	G	NM_004304 // intron // 0 // Hs.196534 // ALK // 238 // Homo sapiens anaplastic lymphoma kinase (Ki-1) (ALK), mRNA. /// ENST00000306036 // intron // 0 // --- // --- // --- // ALK tyrosine kinase receptor precursor (EC 2.7.1.112) (Anaplastic lymphoma kinase) (CD246 antigen). [Source:Uniprot/SWISSPROT;Ac	51.6574784168549 // D2S146 // D2S390 // --- // --- /// 48.0792827898894 // D2S2263 // D2S221 // AFMB082ZD5 // MFD294 /// 46.1365897791032 // D2S2263 // --- // --- // 762596	D2S390 // upstream // 344518 /// D2S146 // downstream // 75254	334 // 29578932 // 29579265	0.736842 // 0.263158 // Chinese /// 0.805556 // 0.194444 // Japanese	0.53 // 0.47 // Yoruba	0.947917 // 0.052083 // Caucasian	0.387812 // Chinese /// 0.313272 // Japanese	0.4982 // Yoruba	0.098741 // Caucasian	38.0 /// 36.0	50	48
209666	SNP_A-4275514	6073875	rs854353	14	NCBI Build 35, May 2004	123, October 2004	24319941		0	q12	aatgagctgtatagac[C/T]gtagcagccaatatgc	C	T	NM_004131 // upstream // 146669 // Hs.1051 // GZMB // 3002 // Homo sapiens granzyme B (granzyme 2, cytotoxic T-lymphocyte-associated serine esterase 1) (GZMB), mRNA. /// NM_014178 // downstream // 28767 // Hs.508958 // STXBP6 // 29091 // Homo sapiens syntaxin binding protein 6 (amisyn) (STXBP6), mRNA. /// NM_014178 // downstream // 31207 // Hs.508958 // STXBP6 // 29091 // Homo sapiens syntaxin bi…	19.593074540029 // D14S64 // D14S264 // --- // --- /// 22.6232218463565 // D14S972 // D14S264 // AFMA106ZH1 // AFM084YA1 /// 16.1810927060634 // --- // D14S264 // 1028782 // ---	D14S1244 // upstream // 28001 /// D14S590 // downstream // 69352	186 // 24319824 // 24320009	1.0 // 0.0 // Chinese /// 1.0 // 0.0 // Japanese	0.988372 // 0.011628 // Yoruba	0.977778 // 0.022222 // Caucasian	0.0 // Chinese /// 0.0 // Japanese	0.022985 // Yoruba	0.043457 // Caucasian	45.0 /// 45.0	43	45
69121	SNP_A-1990707	2609830	rs170185	7	NCBI Build 35, May 2004	123, October 2004	98256212		0	q22.1	cattgttccaggctac[C/G]acggaatgatgattac	C	G	ENST00000360902 // CDS // 0 // --- // --- // --- // Transformation/transcription domain-associated protein (350/400 kDa PCAF-associated factor) (PAF350/400) (STAF40) (Tra1 homolog)	108.580161308042 // D7S554 // D7S2480 // --- // --- /// 110.245096821117 // D7S1522 // D7S662 // UT7164 // AFM280VH9 /// 105.286566278621 // --- // D7S477 // 52526 // ---	D7S2149E // upstream // 16219 /// D7S651 // downstream // 63002	253 // 98256035 // 98256287	0.818182 // 0.181818 // Chinese /// 0.809524 // 0.190476 // Japanese	0.155556 // 0.844444 // Yoruba	0.86 // 0.14 // Caucasian	0.297521 // Chinese /// 0.30839 // Japanese	0.262716 // Yoruba	0.2408 // Caucasian	44.0 /// 42.0	45	50
100854	SNP_A-2092003	6549585	rs2037351	15	NCBI Build 35, May 2004	123, October 2004	76444432	-	0	q25.1	agaaaccaaatacacc[A/T]atcagctgacccaaga	A	T	NM_004378 // downstream // 16812 // Hs.346950 // CRABP1 // 1381 // Homo sapiens cellular retinoic acid binding protein 1 (CRABP1), mRNA. /// NM_004136 // upstream // 73249 // Hs.436031 // IREB2 // 3658 // Homo sapiens iron-responsive element binding protein 2 (IREB2), mRNA. /// ENST00000320774 // upstream // 23622 // --- // --- // --- // --- /// ENST00000299529 // downstream // 16812 // --- // --…	81.5094352661794 // D15S114 // D15S1023 // --- // --- /// 73.9903340644196 // D15S973 // D15S1023 // AFMA210YA9 // AFMB347WA9 /// 74.0544352366767 // --- // D15S1023 // 529400 // ---	D15S908 // upstream // 133129 /// D15S1227 // downstream // 17058	285 // 76444410 // 76444694	0.372093 // 0.627907 // Chinese /// 0.227273 // 0.772727 // Japanese	0.316327 // 0.683673 // Yoruba	0.347826 // 0.652174 // Caucasian	0.46728 // Chinese /// 0.35124 // Japanese	0.432528 // Yoruba	0.453686 // Caucasian	43.0 /// 44.0	49	46
189230	SNP_A-4254588	11801780	rs960182	1	NCBI Build 35, May 2004	123, October 2004	151523829	-	0	q22	tgctgtcaaaaagtcc[A/G]aagctgttgtaatttc	A	G	NM_002249 // intron // 0 // Hs.490765 // KCNN3 // 3782 // Homo sapiens potassium intermediate/small conductance calcium-activated channel, subfamily N, member 3 (KCNN3), transcript varia /// ENST00000271915 // intron // 0 // --- // --- // --- // Small conductance calcium-activated potassium channel protein 3 (SK3) (SKCa3). [Source:Uniprot/SWISSPROT;Acc:Q9UGI6] /// ENST00000358505 // intron // 0 /…	147.805805574578 // D1S305 // D1S2777 // --- // --- /// 159.611772071801 // D1S305 // D1S1179 // AFM220XF8 // UT2150 /// 149.336066065712 // --- // D1S2714 // 56040 // ---	D7S2830 // upstream // 224018 /// D1S3272 // downstream // 189704	161 // 151523704 // 151523864	0.305556 // 0.694444 // Japanese /// 0.269231 // 0.730769 // Chinese	0.202128 // 0.797872 // Yoruba	0.531915 // 0.468085 // Caucasian	0.424383 // Japanese /// 0.393491 // Chinese	0.322544 // Yoruba	0.497963 // Caucasian	36.0 /// 39.0	47	47
177132	SNP_A-4242077	10106049	rs1106041	12	NCBI Build 35, May 2004	123, October 2004	129366441		0	q24.33	ggctgttgatctatac[A/G]cgaagaaattatgaag	A	G	NM_004764 // CDS // 0 // Hs.405659 // PIWIL1 // 9271 // Homo sapiens piwi-like 1 (Drosophila) (PIWIL1), mRNA. /// ENST00000245255 // CDS // 0 // --- // --- // --- // piwi-like 1 [Source:RefSeq_peptide;Acc:NP_004755]	166.2700227365 // D12S343 // D12S1599 // --- // --- /// 163.584459583029 // D12S343 // D12S1723 // AFM295YE9 // AFMA082ZE9 /// 155.520274110895 // D12S343 // D12S1628 // --- // ---	D12S1405 // upstream // 107991 /// D12S343 // downstream // 36953	242 // 129366259 // 129366500	0.0 // 1.0 // Chinese /// 0.0 // 1.0 // Japanese	0.072917 // 0.927083 // Yoruba	0.0 // 1.0 // Caucasian	0.0 // Chinese /// 0.0 // Japanese	0.1352 // Yoruba	0.0 // Caucasian	45.0 /// 45.0	48	50
94998	SNP_A-2073412	6266060	rs7864295	9	NCBI Build 35, May 2004	123, October 2004	3980371		0	p24.2	acaggtcttaagttgc[A/G]cacggcaatggcgcat	A	G	NM_152629 // intron // 0 // Hs.162125 // GLIS3 // 169792 // Homo sapiens GLIS family zinc finger 3 (GLIS3), mRNA. /// ENST00000359764 // intron // 0 // --- // --- // --- // Zinc finger protein GLIS3 (GLI-similar 3) (Zinc finger protein 515). [Source:Uniprot/SWISSPROT;Acc:Q8NEA6]	8.10228363216141 // D9S288 // D9S178 // --- // --- /// 8.84037262398495 // D9S1871 // D9S1792 // AFM345TA9 // AFMA184WH5 /// 16.4409791894395 // --- // --- // 56678 // 55573	D9S1873 // upstream // 47112 /// D9S288 // downstream // 38733	279 // 3980148 // 3980426	1.0 // 0.0 // Chinese /// 0.988636 // 0.011364 // Japanese	0.914634 // 0.085366 // Yoruba	1.0 // 0.0 // Caucasian	0.0 // Chinese /// 0.022469 // Japanese	0.156157 // Yoruba	0.0 // Caucasian	44.0 /// 44.0	41	50
169177	SNP_A-2295075	9666344	rs17124476	20	NCBI Build 35, May 2004	123, October 2004	31297425		0	q11.21	gcatagctcagacttc[A/G]agatttgttgtgtgac	A	G	NM_033197 // upstream // 37177 // Hs.65551 // C20orf114 // 92747 // Homo sapiens chromosome 20 open reading frame 114 (C20orf114), mRNA. /// NM_016583 // downstream // 2650 // Hs.211092 // PLUNC // 51297 // Homo sapiens palate, lung and nasal epithelium carcinoma associated (PLUNC), transcript variant 1, mRNA. /// NM_130852 // downstream // 2650 // Hs.211092 // PLUNC // 51297 // Homo sapiens pala…	56.3670127323944 // D20S843 // D20S878 // --- // --- /// 50.3579885143507 // D20S843 // D20S847 // AFMA176XC9 // AFMA197YD5 /// 51.2562319968592 // D20S843 // D20S106 // --- // ---	D20S724 // upstream // 162005 /// D20S195 // downstream // 8100	406 // 31297145 // 31297550	0.0 // 1.0 // Chinese /// 0.0 // 1.0 // Japanese	0.282051 // 0.717949 // Yoruba	0.0 // 1.0 // Caucasian	0.0 // Chinese /// 0.0 // Japanese	0.404997 // Yoruba	0.0 // Caucasian	45.0 /// 45.0	39	50
15936	SNP_A-1827527	10734371	rs2618988	7	NCBI Build 35, May 2004	123, October 2004	94999375		0	q21.3	taactctctcagacaa[A/T]tcttgccttcttgacc	A	T	NM_002612 // upstream // 128921 // Hs.8364 // PDK4 // 5166 // Homo sapiens pyruvate dehydrogenase kinase, isoenzyme 4 (PDK4), mRNA. /// NM_004411 // upstream // 47178 // Hs.440364 // DNCI1 // 1780 // Homo sapiens dynein, cytoplasmic, intermediate polypeptide 1 (DNCI1), mRNA. /// ENST00000338753 // upstream // 47142 // --- // --- // --- // Dynein intermediate chain 1, cytosolic (DH IC-1) (Cytoplas…	106.11958373 // D7S2482 // D7S821 // --- // --- /// 107.592562696003 // UNKNOWN // D7S624 // COL1A2 // UT1341 /// 102.826786354654 // D7S1820 // --- // --- // 62984	D7S2344 // upstream // 236109 /// D7S2331 // downstream // 141910	252 // 94999273 // 94999524	0.05814 // 0.94186 // Chinese /// 0.05814 // 0.94186 // Japanese	0.132653 // 0.867347 // Yoruba	0.414894 // 0.585106 // Caucasian	0.109519 // Chinese /// 0.109519 // Japanese	0.230112 // Yoruba	0.485514 // Caucasian	43.0 /// 43.0	49	47
42145	SNP_A-1906431	11936547	rs1353020	3	NCBI Build 35, May 2004	123, October 2004	172573295	-	0	q26.2	tggtgcttgtagtgta[A/T]gttgtggtatgtcaca	A	T	NM_015028 // intron // 0 // Hs.34024 // TNIK // 23043 // Homo sapiens TRAF2 and NCK interacting kinase (TNIK), mRNA. /// ENST00000284483 // intron // 0 // --- // --- // --- // TRAF2 and NCK-interacting kinase (EC 2.7.1.37). [Source:Uniprot/SWISSPROT;Acc:Q9UKE5] /// ENST00000341852 // intron // 0 // --- // --- // --- // TRAF2 and NCK-interacting kinase (EC 2.7.1.37). [Source:Uniprot/SWISSPROT;Acc:…	172.966527532439 // D3S3723 // D3S1574 // --- // --- /// 181.009561188494 // D3S3656 // D3S1525 // AFMB330XC1 // UT672 /// 168.661956544436 // --- // --- // 581570 // 49905	D3S4242 // upstream // 2445 /// D3S3656 // downstream // 187769	282 // 172573028 // 172573309	0.848837 // 0.151163 // Japanese /// 0.875 // 0.125 // Chinese	0.617021 // 0.382979 // Yoruba	0.9375 // 0.0625 // Caucasian	0.256625 // Japanese /// 0.21875 // Chinese	0.472612 // Yoruba	0.117188 // Caucasian	43.0 /// 44.0	47	48
161321	SNP_A-2272342	9320598	rs16827123	3	NCBI Build 35, May 2004	123, October 2004	158254360	-	0	q25.31	gacctgaggtactcta[A/C]cggattttgccagaaa	A	C	NM_001004316 // downstream // 8119 // Hs.478048 // FLJ16641 // 389170 // Homo sapiens FLJ16641 protein (FLJ16641), mRNA. /// NM_020307 // downstream // 93927 // Hs.4859 // CCNL1 // 57018 // Homo sapiens cyclin L1 (CCNL1), mRNA. /// ENST00000295925 // downstream // 93930 // --- // --- // --- // Cyclin-L1 (Cyclin-L). [Source:Uniprot/SWISSPROT;Acc:Q9UK58] /// ENST00000356539 // downstream // 8119 //…	164.478229736322 // D3S1275 // D3S1607 // --- // --- /// 171.619701107157 // D3S3710 // D3S3692 // AFMA057YG5 // AFMC024YD1 /// 160.89229289444 // D3S3710 // --- // --- // 454003	D3S1607 // upstream // 192461 /// D3S3312 // downstream // 347275	154 // 158254250 // 158254403	0.0 // 1.0 // Chinese /// 0.0 // 1.0 // Japanese	0.072917 // 0.927083 // Yoruba	0.0 // 1.0 // Caucasian	0.0 // Chinese /// 0.0 // Japanese	0.1352 // Yoruba	0.0 // Caucasian	45.0 /// 45.0	48	50
4925	SNP_A-1793920	10237276	rs3825067	11	NCBI Build 35, May 2004	123, October 2004	65634995	-	0	q13.2	ggtcaagtgactccga[A/G]atcaattttacttaga	A	G	NM_018026 // intron // 0 // Hs.536275 // PACS1 // 55690 // Homo sapiens phosphofurin acidic cluster sorting protein 1 (PACS1), mRNA. /// ENST00000320580 // intron // 0 // --- // --- // --- // Phosphofurin acidic cluster sorting protein 1 (PACS-1). [Source:Uniprot/SWISSPROT;Acc:Q6VY07]	71.4671509227624 // D11S4205 // D11S913 // --- // --- /// 66.317977897816 // D11S1883 // D11S4095 // AFM039XG3 // AFMA190XD9 /// 60.1826049912248 // D11S1883 // D11S4113 // --- // ---	D11S913 // upstream // 57741 /// D11S4418 // downstream // 70140	280 // 65634874 // 65635153	0.288889 // 0.711111 // Chinese /// 0.222222 // 0.777778 // Japanese	0.12 // 0.88 // Yoruba	0.21 // 0.79 // Caucasian	0.410864 // Chinese /// 0.345679 // Japanese	0.2112 // Yoruba	0.3318 // Caucasian	45.0 /// 45.0	50	50
128982	SNP_A-2176803	7827107	rs6598101	11	NCBI Build 35, May 2004	123, October 2004	69356687		0	q13.3	caccctgctaagcgaa[C/T]gcgtatgaaaatgctt	C	T	NM_005247 // upstream // 13558 // Hs.37092 // FGF3 // 2248 // Homo sapiens fibroblast growth factor 3 (murine mammary tumor virus integration site (v-int-2) oncogene homolog) (FGF3), mRNA. /// NM_018043 // upstream // 245607 // Hs.503074 // TMEM16A // 55107 // Homo sapiens transmembrane protein 16A (TMEM16A), mRNA. /// ENST00000334134 // upstream // 13558 // --- // --- // --- // INT-2 proto-oncog…	75.7063077623251 // D11S4136 // D11S971 // --- // --- /// 69.2442889290275 // D11S4095 // D11S1975 // AFMA190XD9 // GAAT1B01 /// 63.5250718014409 // --- // --- // 1016674 // 1009625	D11S3652 // upstream // 357054 /// D11S2927 // downstream // 10440	323 // 69356629 // 69356951	0.955556 // 0.044444 // Chinese /// 0.933333 // 0.066667 // Japanese	0.94 // 0.06 // Yoruba	0.614583 // 0.385417 // Caucasian	0.084938 // Chinese /// 0.124444 // Japanese	0.1128 // Yoruba	0.473741 // Caucasian	45.0 /// 45.0	50	48
213709	SNP_A-4279597	660236	rs6539250	12	NCBI Build 35, May 2004	123, October 2004	105049268		0	q23.3	gagaagagttcttatc[C/G]gagcatgacccagagc	C	G	NM_014840 // upstream // 12990 // Hs.524692 // NUAK1 // 9891 // Homo sapiens NUAK family, SNF1-like kinase, 1 (NUAK1), mRNA. /// NM_006825 // downstream // 85654 // Hs.74368 // CKAP4 // 10970 // Homo sapiens cytoskeleton-associated protein 4 (CKAP4), mRNA. /// ENST00000261402 // upstream // 12990 // --- // --- // --- // NUAK family, SNF1-like kinase 1 (EC 2.7.1.37) (AMPK-related protein kinase 5)…	119.597092093723 // D12S1683 // D12S1342 // --- // --- /// 114.574664014161 // D12S1636 // D12S353 // AFMA336XC1 // AFM304WG5 /// 113.958225789529 // --- // --- // 260082 // 65261	D12S1903 // upstream // 85600 /// D12S2055 // downstream // 289283	225 // 105049159 // 105049383	0.976744 // 0.023256 // Chinese /// 0.953488 // 0.046512 // Japanese	0.585106 // 0.414894 // Yoruba	0.967391 // 0.032609 // Caucasian	0.04543 // Chinese /// 0.088697 // Japanese	0.485514 // Yoruba	0.063091 // Caucasian	43.0 /// 43.0	47	46
158472	SNP_A-2264321	9207357	rs13259816	8	NCBI Build 35, May 2004	123, October 2004	127350210	-	0	q24.21	gaacttgccaacaaaa[C/T]cgcttgtggagatgac	C	T	NM_174911 // downstream // 283659 // Hs.124951 // FAM84B // 157638 // Homo sapiens family with sequence similarity 84, member B (FAM84B), mRNA. /// ENST00000304916 // downstream // 283659 // --- // --- // --- // breast cancer membrane protein 101 [Source:RefSeq_peptide;Acc:NP_777571] /// ENST00000329599 // downstream // 194567 // --- // --- // --- // --- /// ENST00000329381 // downstream // 19456…	131.366830622174 // D8S350 // D8S1793 // --- // --- /// 137.637758340732 // D8S266 // D8S1011 // AFM151YE3 // UT903 /// 121.853134327276 // --- // --- // 515619 // 63289	D8S1793 // upstream // 24433 /// D8S350 // downstream // 22226	291 // 127350081 // 127350371	0.055556 // 0.944444 // Chinese /// 0.133333 // 0.866667 // Japanese	0.4 // 0.6 // Yoruba	0.34 // 0.66 // Caucasian	0.104938 // Chinese /// 0.231111 // Japanese	0.48 // Yoruba	0.4488 // Caucasian	45.0 /// 45.0	50	50
222183	SNP_A-4288260	7764041	rs10814196	9	NCBI Build 35, May 2004	123, October 2004	35081880		0	p13.3	cacaagctccatacca[C/T]aaattcttggctcgac	C	T	NM_032634 // CDS // 0 // Hs.522099 // PIGO // 84720 // Homo sapiens phosphatidylinositol glycan, class O (PIGO), transcript variant 1, mRNA. /// NM_152850 // intron // 0 // Hs.522099 // PIGO // 84720 // Homo sapiens phosphatidylinositol glycan, class O (PIGO), transcript variant 2, mRNA. /// ENST00000341666 // CDS // 0 // --- // --- // --- // Phosphatidylinositol-glycan biosynthesis, class O prot…	57.1367579422019 // D9S1805 // D9S1859 // --- // --- /// 58.3744218482615 // D9S43 // D9S1791 // MFD14A // AFMA183ZA9 /// 66.0828873941992 // --- // D9S1874 // 198325 // ---	D9S163 // upstream // 34996 /// D9S1223 // downstream // 106944	244 // 35081660 // 35081903	0.920455 // 0.079545 // Chinese /// 1.0 // 0.0 // Japanese	0.913043 // 0.086957 // Yoruba	0.863636 // 0.136364 // Caucasian	0.146436 // Chinese /// 0.0 // Japanese	0.15879 // Yoruba	0.235537 // Caucasian	44.0 /// 44.0	46	44
167952	SNP_A-2291931	9614963	rs878326	8	NCBI Build 35, May 2004	123, October 2004	82720163	-	0	q21.13	gcacataggatttaga[C/G]gttgttgaatagcagc	C	G	NM_005536 // downstream // 12588 // Hs.492120 // IMPA1 // 3612 // Homo sapiens inositol(myo)-1(or 4)-monophosphatase 1 (IMPA1), mRNA. /// ENST00000256108 // downstream // 12588 // --- // --- // --- // Inositol monophosphatase (EC 3.1.3.25) (IMPase) (IMP) (Inositol-1(or 4)-monophosphatase) (Lithium-sensitive myo-inositol monopho /// ENST00000311489 // upstream // 18424 // --- // --- // --- // Lith…	92.8755975258455 // D8S1730 // D8S525 // --- // --- /// 97.5964584779941 // D8S1736 // D8S1838 // AFMA343ZB5 // AFMA083WG9 /// 85.7379702476912 // --- // --- // 511821 // 48560	D8S525 // upstream // 2427 /// D8S2056 // downstream // 113450	226 // 82719994 // 82720219	0.5 // 0.5 // Chinese /// 0.522727 // 0.477273 // Japanese	0.0 // 1.0 // Yoruba	0.183673 // 0.816327 // Caucasian	0.5 // Chinese /// 0.498967 // Japanese	0.0 // Yoruba	0.299875 // Caucasian	42.0 /// 44.0	50	49
211886	SNP_A-4277760	6366183	rs12443113	15	NCBI Build 35, May 2004	123, October 2004	63142521		0	q22.31	accctgtgacagtatc[A/G]attggaaggcagggag	A	G	NM_016563 // intron // 0 // Hs.27018 // RASL12 // 51285 // Homo sapiens RAS-like, family 12 (RASL12), mRNA. /// ENST00000220062 // intron // 0 // --- // --- // --- // RAS-like, family 12 protein [Source:RefSeq_peptide;Acc:NP_057647]	66.3130484119137 // D15S1507 // D15S651 // --- // --- /// 60.1960637919882 // D15S1507 // D15S1020 // GATA151F03 // AFMB337WB1 /// 61.6470384768924 // D15S108 // D15S1020 // --- // ---	D15S1210 // upstream // 76262 /// D15S619E // downstream // 9665	313 // 63142372 // 63142684	0.257143 // 0.742857 // Chinese /// 0.142857 // 0.857143 // Japanese	0.145833 // 0.854167 // Yoruba	0.423913 // 0.576087 // Caucasian	0.382041 // Chinese /// 0.244898 // Japanese	0.249132 // Yoruba	0.488422 // Caucasian	35.0 /// 42.0	48	46
37526	SNP_A-1893004	11726095	rs6004179	22	NCBI Build 35, May 2004	123, October 2004	23257623	-	0	q11.23	tgcactcggccaattc[A/G]caatgtttaatccttc	A	G	NM_016327 // downstream // 10517 // Hs.474388 // UPB1 // 51733 // Homo sapiens ureidopropionase, beta (UPB1), mRNA. /// NM_031444 // downstream // 3341 // Hs.9850 // C22orf13 // 83606 // Homo sapiens chromosome 22 open reading frame 13 (C22orf13), mRNA. /// ENST00000326010 // downstream // 10517 // --- // --- // --- // Beta-ureidopropionase (EC 3.5.1.6) (Beta-alanine synthase) (N- carbamoyl-beta-…	18.9996122185957 // D22S156 // D22S536 // --- // --- /// 19.0472215161892 // UNKNOWN // D22S536 // GCT10C10 // UT8049 /// 15.6490012966042 // --- // --- // 53413 // 118710	D22S1247 // upstream // 3340 /// D22S156 // downstream // 40805	149 // 23257527 // 23257675	0.090909 // 0.909091 // Japanese /// 0.033333 // 0.966667 // Chinese	0.446809 // 0.553191 // Yoruba	0.15 // 0.85 // Caucasian	0.165289 // Japanese /// 0.064444 // Chinese	0.494341 // Yoruba	0.255 // Caucasian	44.0 /// 45.0	47	50
25876	SNP_A-1859078	11222773	rs8121443	20	NCBI Build 35, May 2004	123, October 2004	40667590		0	q12	tcagccatcgattctc[A/G]acctcaattttcacaa	A	G	NM_133170 // intron // 0 // Hs.526879 // PTPRT // 11122 // Homo sapiens protein tyrosine phosphatase, receptor type, T (PTPRT), transcript variant 1, mRNA. /// NM_007050 // intron // 0 // Hs.526879 // PTPRT // 11122 // Homo sapiens protein tyrosine phosphatase, receptor type, T (PTPRT), transcript variant 2, mRNA. /// ENST00000356100 // intron // 0 // --- // --- // --- // Receptor-type tyrosine-p…	65.3513748265406 // D20S858 // D20S899 // --- // --- /// 58.1630207574225 // D20S170 // D20S119 // AFM193XC9 // AFM273YH9 /// 57.7644151423167 // --- // --- // 61706 // 576344	D20S598 // upstream // 91541 /// D20S466 // downstream // 84810	253 // 40667388 // 40667640	0.055556 // 0.944444 // Japanese /// 0.045455 // 0.954545 // Chinese	0.16 // 0.84 // Yoruba	0.19 // 0.81 // Caucasian	0.104938 // Japanese /// 0.086777 // Chinese	0.2688 // Yoruba	0.3078 // Caucasian	45.0 /// 44.0	50	50
132616	SNP_A-2188211	8015254	rs6791655	3	NCBI Build 35, May 2004	123, October 2004	192307502		0	q28	cagtccttgaagatgc[A/G]aaacgtctttggaata	A	G	NM_198184 // upstream // 105522 // Hs.526794 // OSTN // 344901 // Homo sapiens osteocrin (OSTN), mRNA. /// NM_134470 // downstream // 455499 // Hs.478673 // IL1RAP // 3556 // Homo sapiens interleukin 1 receptor accessory protein (IL1RAP), transcript variant 2, mRNA. /// NM_002182 // downstream // 455499 // Hs.478673 // IL1RAP // 3556 // Homo sapiens interleukin 1 receptor accessory protein (IL1RA…	206.559287364656 // D3S3043 // D3S2455 // --- // --- /// 213.545028871374 // D3S2747 // D3S2455 // AFM283WC5 // GATA61H05 /// 201.042084300599 // --- // --- // 58765 // 578076	D3S2455 // upstream // 55297 /// D3S3054 // downstream // 281508	271 // 192307462 // 192307732	0.244444 // 0.755556 // Chinese /// 0.170455 // 0.829545 // Japanese	0.24 // 0.76 // Yoruba	0.1 // 0.9 // Caucasian	0.369383 // Chinese /// 0.2828 // Japanese	0.3648 // Yoruba	0.18 // Caucasian	45.0 /// 44.0	50	50
198362	SNP_A-4263960	1897977	rs974671	3	NCBI Build 35, May 2004	123, October 2004	189051082	-	0	q27.3	gaaagcttagtgccta[C/T]gatcaattctctcaga	C	T	NM_207488 // upstream // 327957 // Hs.568097 // FLJ42393 // 401105 // Homo sapiens FLJ42393 protein (FLJ42393), mRNA. /// NM_001706 // upstream // 104905 // Hs.478588 // BCL6 // 604 // Homo sapiens B-cell CLL/lymphoma 6 (zinc finger protein 51) (BCL6), transcript variant 1, mRNA. /// NM_138931 // upstream // 113504 // Hs.478588 // BCL6 // 604 // Homo sapiens B-cell CLL/lymphoma 6 (zinc finger pro…	198.447354595281 // D3S3686 // D3S3651 // --- // --- /// 204.990741083483 // D3S3686 // D3S3651 // AFMC008XD5 // AFMB324XC5 /// 190.938981171912 // D3S2436 // --- // --- // 51531	D3S3651 // upstream // 72762 /// D3S3686 // downstream // 150924	234 // 189051010 // 189051243	0.377778 // 0.622222 // Chinese /// 0.295455 // 0.704545 // Japanese	0.816327 // 0.183673 // Yoruba	0.4 // 0.6 // Caucasian	0.470123 // Chinese /// 0.416322 // Japanese	0.299875 // Yoruba	0.48 // Caucasian	45.0 /// 44.0	49	50
234048	SNP_A-4300538	9393354	rs6444983	3	NCBI Build 35, May 2004	123, October 2004	172573087	-	0	q26.2	gagatgggatgcaaag[G/T]cctgatgcttccaggt	G	T	NM_015028 // intron // 0 // Hs.34024 // TNIK // 23043 // Homo sapiens TRAF2 and NCK interacting kinase (TNIK), mRNA. /// ENST00000284483 // intron // 0 // --- // --- // --- // TRAF2 and NCK-interacting kinase (EC 2.7.1.37). [Source:Uniprot/SWISSPROT;Acc:Q9UKE5] /// ENST00000341852 // intron // 0 // --- // --- // --- // TRAF2 and NCK-interacting kinase (EC 2.7.1.37). [Source:Uniprot/SWISSPROT;Acc:…	172.966151664105 // D3S3723 // D3S1574 // --- // --- /// 181.00932904709 // D3S3656 // D3S1525 // AFMB330XC1 // UT672 /// 168.66184324367 // --- // --- // 581570 // 49905	D3S4242 // upstream // 2653 /// D3S3656 // downstream // 187561	282 // 172573028 // 172573309	1.0 // 0.0 // Chinese /// 0.988636 // 0.011364 // Japanese	0.860465 // 0.139535 // Yoruba	0.978261 // 0.021739 // Caucasian	0.0 // Chinese /// 0.022469 // Japanese	0.24013 // Yoruba	0.042533 // Caucasian	44.0 /// 44.0	43	46
227634	SNP_A-4293935	8533361	rs16988954	20	NCBI Build 35, May 2004	123, October 2004	38393846		0	q12	ccttgctgctcaggaa[C/T]aatcattggaactcca	C	T	NM_030919 // downstream // 1378733 // Hs.472716 // C20orf129 // 81610 // Homo sapiens chromosome 20 open reading frame 129 (C20orf129), mRNA. /// NM_005461 // downstream // 355175 // Hs.169487 // MAFB // 9935 // Homo sapiens v-maf musculoaponeurotic fibrosarcoma oncogene homolog B (avian) (MAFB), mRNA. /// NM_021931 // downstream // 1292069 // Hs.444520 // DHX35 // 60625 // Homo sapiens DEAH (Asp…	61.9366692563044 // D20S107 // D20S99 // --- // --- /// 55.5606652602962 // D20S438 // D20S850 // UT236 // AFMA218WA5 /// 55.0330803964281 // --- // D20S850 // 598693 // ---	D20S850 // upstream // 450704 /// D20S107 // downstream // 77922	232 // 38393782 // 38394013	0.928571 // 0.071429 // Chinese /// 0.930556 // 0.069444 // Japanese	1.0 // 0.0 // Yoruba	1.0 // 0.0 // Caucasian	0.132653 // Chinese /// 0.129244 // Japanese	0.0 // Yoruba	0.0 // Caucasian	42.0 /// 36.0	50	50
18156	SNP_A-1834280	10844195	rs1557080	1	NCBI Build 35, May 2004	123, October 2004	237902967	-	0	q43	tacatgttaaactgtc[A/G]actcagatctaaaata	A	G	NM_002924 // upstream // 57850 // Hs.130171 // RGS7 // 6000 // Homo sapiens regulator of G-protein signalling 7 (RGS7), mRNA. /// NM_000143 // downstream // 83977 // Hs.498239 // FH // 2271 // Homo sapiens fumarate hydratase (FH), nuclear gene encoding mitochondrial protein, mRNA. /// ENST00000331110 // upstream // 57850 // --- // --- // --- // Regulator of G-protein signaling 7 (RGS7). [Source:U…	258.532221791798 // D1S184 // D1S547 // --- // --- /// 267.189113596044 // D1S2785 // D1S321 // AFMB349XB9 // AFM218ZB6 /// 248.035410792443 // D1S2785 // D1S204 // --- // ---	D1S204 // upstream // 29285 /// D1S184 // downstream // 12039	220 // 237902822 // 237903041	0.5 // 0.5 // Chinese /// 0.4 // 0.6 // Japanese	0.427083 // 0.572917 // Yoruba	0.43 // 0.57 // Caucasian	0.5 // Chinese /// 0.48 // Japanese	0.489366 // Yoruba	0.4902 // Caucasian	45.0 /// 45.0	48	50
204203	SNP_A-4269967	5113330	rs6577921	8	NCBI Build 35, May 2004	123, October 2004	139491434	-	0	q24.23	gtgaaaggcaatgcaa[C/T]gacagtttagaatgtg	C	T	NM_152888 // downstream // 178227 // Hs.117169 // COL22A1 // 169044 // Homo sapiens collagen, type XXII, alpha 1 (COL22A1), mRNA. /// ENST00000303045 // downstream // 178227 // --- // --- // --- // collagen, type XXII, alpha 1 [Source:RefSeq_peptide;Acc:NP_690848] /// ENST00000341807 // downstream // 178232 // --- // --- // --- // collagen, type XXII, alpha 1 [Source:RefSeq_peptide;Acc:NP_690848]…	152.951543325709 // D8S1837 // D8S1050 // --- // --- /// 157.381622943706 // D8S1837 // D8S1521 // AFMA083WG1 // UT645 /// 146.075255238033 // --- // --- // 265225 // 241893	D8S1641 // upstream // 172113 /// D8S1837 // downstream // 190108	278 // 139491369 // 139491646	0.195122 // 0.804878 // Chinese /// 0.231707 // 0.768293 // Japanese	0.619565 // 0.380435 // Yoruba	0.188889 // 0.811111 // Caucasian	0.314099 // Chinese /// 0.356038 // Japanese	0.471408 // Yoruba	0.30642 // Caucasian	41.0 /// 41.0	46	45
10721	SNP_A-1811356	10498338	rs17093280	7	NCBI Build 35, May 2004	123, October 2004	49083241		0	p12.3	gtgcgtgtatgtctga[C/G]gtttcagcctatgtcc	C	G	NM_198570 // upstream // 507277 // Hs.455185 // UNQ739 // 375567 // Homo sapiens PSST739 (UNQ739), mRNA. /// ENST00000324993 // downstream // 338931 // --- // --- // --- // CDC14C protein (Fragment). [Source:Uniprot/SPTREMBL;Acc:Q8NCT2] /// ENST00000340652 // upstream // 507277 // --- // --- // --- // ---	70.6800137751583 // D7S2506 // D7S1818 // --- // --- /// 71.4145342119047 // D7S519 // D7S2422 // AFM238VB12 // AFMA129YB9 /// 63.4106337700593 // --- // --- // 793552 // 61103	D7S1818 // upstream // 82824 /// D7S2690 // downstream // 80084	200 // 49083154 // 49083353	0.125 // 0.875 // Chinese /// 0.133333 // 0.866667 // Japanese	0.0 // 1.0 // Yoruba	0.03125 // 0.96875 // Caucasian	0.21875 // Chinese /// 0.231111 // Japanese	0.0 // Yoruba	0.060547 // Caucasian	44.0 /// 45.0	50	48
