# Supplementary material for: Genes associated with genotype-specific DNA methylation in squamous cell carcinoma as candidate drug targets
Source: BMC Syst Biol. 2014 Jan 24;8(Suppl 1):S4. doi: 10.1186/1752-0509-8-S1-S4 (PMC4080267; doi:10.1186/1752-0509-8-S1-S4)
Supplement: Additional file 3 — Association of cancer related diseases with genes based on the Gendoo server. List of cancer-related diseases associated with the genes indicated in bold letters in Additional file 2 based on the Gendoo server [13,14]. Associations with "Esophageal Neoplasms" and "Carcinoma, Squamous Cell" are highlighted. [file 1752-0509-8-S1-S4-S3.xlsx]

## Sheet: Sheet1
ALK		Granuloma, Plasma Cell	Neoplasms, Muscle Tissue	Lymphoma, T-Cell	Lymphoma, B-Cell	Skin Neoplasms	Lymphoma	Lymphoma, Non-Hodgkin	Cell Transformation, Neoplastic	Soft Tissue Neoplasms	Neuroblastoma	Myofibroma	Lymphoma, T-Cell, Peripheral	Carcinoma, Non-Small-Cell Lung	Fibroma	Sarcoma	Lung Neoplasms	Gastrointestinal Neoplasms	Neoplasms	Urinary Bladder Neoplasms	Abdominal Neoplasms	Glioblastoma	Rhabdomyosarcoma, Alveolar	Tracheal Neoplasms	Neurofibrosarcoma	Fibrosarcoma	Lymphoma, T-Cell, Cutaneous	Myofibromatosis	Plasma Cell Granuloma, Pulmonary	Urethral Neoplasms	Carcinoma	Rhabdomyosarcoma	Facial Neoplasms	Mixed Tumor, Mullerian	Pelvic Neoplasms	Orbital Neoplasms	Eyelid Neoplasms	Neoplasms, Fibrous Tissue	Hematologic Neoplasms	Spinal Cord Neoplasms	Heart Neoplasms	Mandibular Neoplasms	Lymphoma, AIDS-Related	Splenic Neoplasms	Nerve Sheath Neoplasms	Parotid Neoplasms	Nervous System Neoplasms	Nose Neoplasms	Carcinoma, Neuroendocrine
P-value		2.7e-67	2.38e-51	9.73e-47	9.81e-30	1.57e-20	8.43e-18	4.42e-17	2.67e-16	4.31e-15	5.51e-15	1.48e-12	2.15e-12	7.94e-07	1.07e-05	6.04e-05	6.96e-05	0.000116	0.000154	0.000255	0.000423	0.00112	0.00126	0.00136	0.00137	0.00167	0.00172	0.00182	0.00182	0.00454	0.0087	0.00978	0.0104	0.0104	0.0113	0.0126	0.0131	0.0136	0.0137	0.0247	0.0256	0.0256	0.03	0.0305	0.0331	0.0336	0.0432	0.044	0.0489
ASB3		Neuroblastoma
P-value		0.00348
AVO3	RICTOR	Breast cancer	Prostatic Neoplasms	Neoplasms	Carcinoma, Ductal, Breast	Glioma	Brain Neoplasms
P-value		5e-05	0.0005	0.0007	0.015	0.035	0.049
AVPR1A		Carcinoma, Small Cell	Lung Neoplasms
P-value		5e-05	0.002
B3GNT5		Stomach Neoplasms
P-value		0.0009
BCL6		Lymphoma, B-Cell	Lymphoma, Large B-Cell, Diffuse	Lymphoma, Follicular	Lymphoma, Non-Hodgkin	Burkitt Lymphoma	Splenic Neoplasms	Mediastinal Neoplasms	Lymphoma, Mantle-Cell	Lymphoma, B-Cell, Marginal Zone	Lymphoma, T-Cell, Peripheral	Lymphoma	Leukemia, Lymphocytic, Chronic, B-Cell	Central Nervous System Neoplasms	Cell Transformation, Neoplastic	Skin Neoplasms	Lymphoma, AIDS-Related	Lymphoproliferative Disorders	Lymphoma, T-Cell	Lymphoma, Primary Effusion	Lymphoma, Large-Cell, Immunoblastic	Urethral Neoplasms	Vascular Neoplasms	Leukemia	Carcinoma, Transitional Cell	Leukemia, Promyelocytic, Acute	Carcinoma, Ductal	Papilloma	Neoplasms	Leukemia, B-Cell	Eye Neoplasms
P-value		1e-152	9e-142	1.5e-62	2e-35	7e-19	2e-09	1e-08	8e-08	2e-07	8e-07	6e-06	1e-05	2e-05	4e-05	9e-05	0.0001	0.0001	0.0002	0.0009	0.001	0.002	0.01	0.013	0.014	0.017	0.024	0.04	0.043	0.044	0.044
BRF1		Neoplasms	Fibrosarcoma	Osteosarcoma	Uterine Cervical Neoplasms	Cell Transformation, Neoplastic	Prostatic Neoplasms
P-value		0.001	0.003	0.009	0.011	0.038	0.05
C1GALT1		Neoplasms	Uterine Cervical Neoplasms	Melanoma	Colorectal Neoplasms
P-value		0.001	0.012	0.027	0.035
CA10		Gastrointestinal Stromal Tumors	Neoplasm Invasiveness
P-value		0.0001	0.006
CAMK1D		Leukemia, Erythroblastic, Acute
P-value		0.004
CBLB		Leukemia, B-Cell	Cell Transformation, Neoplastic
P-value		0.005	0.01
CCND1		Lymphoma, Mantle-Cell	Breast Neoplasms	Carcinoma, Squamous Cell	Esophageal Neoplasms	Mouth Neoplasms	Multiple Myeloma	Head and Neck Neoplasms	Adenocarcinoma	Laryngeal Neoplasms	Carcinoma	Colorectal Neoplasms	Lymphatic Metastasis	Carcinoma, Ductal, Breast	Cell Transformation, Neoplastic	Precancerous Conditions	Uterine Cervical Neoplasms	Parathyroid Neoplasms	Urinary Bladder Neoplasms	Adenoma	Adenoma	Lymphoma, B-Cell	Endometrial Neoplasms	Lung Neoplasms	Oropharyngeal Neoplasms	Leukemia, Lymphocytic, Chronic, B-Cell	Neoplasms	Stomach Neoplasms	Carcinoma, Transitional Cell	Neoplasm Recurrence, Local	Thyroid Neoplasms	Carcinoma, Intraductal, Noninfiltrating	Carcinoma, Papillary	Carcinoma, Renal Cell	Prostatic Neoplasms	Sarcoma, Ewing's	Lymphoma, Non-Hodgkin	Pseudolymphoma	Meningioma	Carcinoma, Pancreatic Ductal	Pancreatic Neoplasms	Ovarian Neoplasms	Nasopharyngeal Neoplasms	Carcinoma, Non-Small-Cell Lung	Tongue Neoplasms	Lymphoma, B-Cell, Marginal Zone	Lymphoma, Follicular	Neuroendocrine Tumors	Kidney Neoplasms
P-value		7e-61	7e-54	4e-44	4e-22	4e-17	7e-17	7e-15	6e-13	7e-13	8e-13	1e-11	8e-11	3e-10	3e-10	2e-09	2e-09	5e-09	1e-08	2e-08	3e-08	3e-08	6e-08	7e-08	2e-07	4e-07	1e-06	2e-06	5e-06	5e-06	1e-05	3e-05	3e-05	4e-05	4e-05	4e-05	2e-05	6e-05	7e-05	7e-05	8e-05	0.0001	0.0001	0.0001	0.0001	0.0002	0.0002	0.0002	0.0003
CCNL1		Head and Neck Neoplasms	Carcinoma, Squamous Cell	Lymphatic Metastasis
P-value		2.04e-08	1.55e-06	0.0133
CD36		Osteosarcoma	Bone Neoplasms	Leukemia, Megakaryoblastic, Acute
P-value		0.007	0.009	0.015
CD96		Leukemia-Lymphoma, Adult T-Cell	Leukemia, Myeloid, Acute	Leukemia, Myeloid
P-value		0.002	0.006	0.007
CKAP4		Carcinoma, Squamous Cell	Adenocarcinoma	Prostatic Neoplasms	Head and Neck Neoplasms	Skin Neoplasms	Breast Neoplasms	Neoplasms	Lung Neoplasms	Urinary Bladder Neoplasms	Prostatic Intraepithelial Neoplasia	Uterine Cervical Neoplasms	Carcinoma, Papillary	Carcinoma in Situ	Thyroid Neoplasms	Carcinoma, Adenosquamous	Neoplasms, Basal Cell	Lymphatic Metastasis	Myoepithelioma	Urethral Neoplasms	Mouth Neoplasms	Carcinoma, Neuroendocrine	Neoplasms, Adnexal and Skin Appendage	Trophoblastic Tumor, Placental Site	Uterine Neoplasms	Neoplasm Invasiveness	Papilloma, Intraductal	Esophageal Neoplasms	Carcinoma, Ductal, Breast	Carcinoma, Large Cell	Neoplasms, Glandular and Epithelial	Paranasal Sinus Neoplasms	Odontogenic Tumors	Anus Neoplasms	Bone Neoplasms	Carcinoma, Intraductal, Noninfiltrating	Giant Cell Tumor of Bone	Carcinoma, Mucoepidermoid	Parotid Neoplasms	Carcinoma, Small Cell	Neoplasms, Squamous Cell	Adenocarcinoma, Bronchiolo-Alveolar	Carcinoma, Adenoid Cystic	Adenocarcinoma, Papillary	Brenner Tumor	Esthesioneuroblastoma, Olfactory	Carcinoma, Basosquamous	Carcinoma, Lobular	Adenocarcinoma, Clear Cell
P-value		8.83e-54	8.47e-38	3.2e-28	2.85e-24	3.79e-18	3.89e-17	1.52e-11	3.01e-11	7.18e-11	8.27e-11	3.52e-10	4.29e-09	1.51-8	1.69e-08	8.34e-08	1.5e-07	6.22e-07	1.08e-06	5.04e-06	5.16e-06	7.86e-06	8.73e-06	1.01e-05	1.17e-05	1.51e-05	1.71e-05	2.1e-05	2.61e-05	5.18e-05	9.82e-05	0.00011	0.000121	0.000147	0.000171	0.000173	0.000196	0.00029	0.000306	0.000466	0.000705	0.000793	0.000957	0.00126	0.003	0.00301	0.004	0.00447	0.00502
CLYBL		Osteosarcoma	Bone Neoplasms	Lung Neoplasms
P-value		0.00151	0.00178	0.00916
CRABP1		Thyroid Neoplasms	Adenocarcinoma, Papillary	Carcinoma, Squamous Cell	Leukemia, Promyelocytic, Acute	Carcinoma, Papillary	Head and Neck Neoplasms	Esophageal Neoplasms	Carcinoma, Renal Cell	Lymphatic Metastasis	Ovarian Neoplasms
P-value		0.00038	0.00181	0.00231	1.03	0.0126	0.0171	0.0193	0.0195	0.0323	0.0491
DNCI1		Kidney Neoplasms	Neoplasms
P-value		0.00822	0.0295
EDN2		Kidney Neoplasms	Adenocarcinoma	Cholecystitis	Carcinoma, Ductal	Breast Neoplasms	Ovarian Neoplasms	Choriocarcinoma	Carcinoma in Situ	Carcinoma, Ductal, Breast	Uterine Cervical Neoplasms
P-value		2e-05	0.0006	0.001	0.002	0.003	0.004	0.009	0.01	0.02	0.034
EGLN3		Adrenal Gland Neoplasms	Pheochromocytoma	Liver Neoplasms	Osteosarcoma	Neoplasms	Kidney Neoplasms	Adenoma, Islet Cell	Adenocarcinoma, Clear Cell	Carcinoma, Hepatocellular	Carcinoma, Pancreatic Ductal	Head and Neck Neoplasms	Bone Neoplasms	Carcinoma, Renal Cell	Neoplasm Recurrence, Local
P-value		0.0002	0.0003	0.0005	0.0006	0.001	0.002	0.003	0.008	0.009	0.01	0.038	0.04	0.044	0.046
EVI1		Leukemia, Myeloid	Leukemia	Leukemia, Myeloid, Acute	Leukemia, Myelogenous, Chronic, BCR-ABL Positive	Cell Transformation, Neoplastic	Neoplasms, Second Primary	Leukemia, Myelomonocytic, Chronic	Leukemia, Promyelocytic, Acute	Hematologic Neoplasms	Leukemia, Erythroblastic, Acute	Leukemia, Myelomonocytic, Acute	Neoplasm, Residual	Precursor Cell Lymphoblastic Leukemia-Lymphoma	Esophageal Neoplasms
P-value		1e-54	1e-40	1e-36	3e-28	1e-15	8e-08	3e-07	3e-07	3e-05	0.0002	0.0003	0.0009	0.002	0.029
EXT1		Exostoses, Multiple Hereditary	Osteochondroma	Chondrosarcoma	Bone Neoplasms	Chondroblastoma	Leukemia, Promyelocytic, Acute
P-value		4e-124	6e-11	2e-10	7e-07	0.0006	0.039
F2RL3		Prostatic Neoplasms	Pancreatic Neoplasms	Neoplastic Cells, Circulating	Carcinoma, Pancreatic Ductal
P-value		0.001	0.022	0.022	0.027
FADD		Neoplasms	Prostatic Neoplasms	Lymphoma, B-Cell	Breast Neoplasms	Colonic Neoplasms	Glioma	Lung Neoplasms	Adenocarcinoma	Leukemia	Leukemia, Lymphocytic, Chronic, B-Cell	Carcinoma	Stomach Neoplasms	Precursor Cell Lymphoblastic Leukemia-Lymphoma	Lymphoma, Mantle-Cell	Burkitt Lymphoma	Carcinoma, Hepatocellular	Carcinoma, Hepatocellular	Osteosarcoma	Carcinoma, Non-Small-Cell Lung	Laryngeal Neoplasms	Brain Neoplasms	Leukemia, Myeloid, Acute	Neoplasms, Hormone-Dependent	Pharyngeal Neoplasms	Liver Neoplasms	Lymphoma	Neuroectodermal Tumors, Primitive	Neuroblastoma	Mouth Neoplasms	Leukemia, Myelomonocytic, Acute
P-value		1e-10	9e-10	4e-08	2e-07	3e-07	3e-06	0.0002	0.0002	0.0002	0.0003	0.0005	0.0006	60000	0.0009	0.001	0.003	0.003	0.004	0.006	0.008	0.01	0.01	0.013	0.015	0.021	0.033	0.034	0.04	0.043	0.044
FGF12		Leukemia, Hairy Cell	Prostatic Neoplasms
P-value		0.0005	0.033
FGF19		Liver Neoplasms, Experimental	Carcinoma, Embryonal	Colonic Neoplasms	Carcinoma, Hepatocellular	Intestinal Neoplasms	Retinoblastoma	Adenocarcinoma
P-value		0.0001	0.003	0.004	0.005	0.006	0.008	0.01
FGF3		Breast Neoplasms	Carcinoma, Squamous Cell	Esophageal Neoplasms	Neoplasm Recurrence, Local	Sarcoma, Kaposi	Head and Neck Neoplasms	Carcinoma, Intraductal, Noninfiltrating	Lymphatic Metastasis	Mouth Neoplasms	Ovarian Neoplasms	Carcinoma	Laryngeal Neoplasms	Mammary Neoplasms, Experimental	Cell Transformation, Neoplastic	Carcinoma, Transitional Cell	Neoplasm Metastasis	Stomach Neoplasms	Endometrial Neoplasms	Adenocarcinoma	Cystadenocarcinoma	Pharyngeal Neoplasms	Neoplasms	Giant Cell Tumor of Bone	Carcinoma, Papillary	Bone Marrow Neoplasms	Urologic Neoplasms	arcinoma, Adenosquamous	Carcinoma, Signet Ring Cell	Genital Neoplasms, Female	Germinoma	Urinary Bladder Neoplasms	Carcinoid Tumor	Carcinoma, Lobular	Carcinoma, Endometrioid
P-value		3e-48	1e-16	2e-10	3e-10	8e-08	1e-07	1e-07	3e-07	2e-06	4e-06	2e-05	7e-07	0.0001	0.0001	0.0002	0.0003	0.0003	0.001	0.001	0.007	0.008	0.008	0.009	0.011	0.012	0.015	0.017	0.017	0.019	0.024	0.032	0.041	0.043	0.044
FH		Leiomyoma	Carcinoma, Renal Cell	Uterine Neoplasms	Kidney Neoplasms	Neoplastic Syndromes, Hereditary	Skin Neoplasms	Paraganglioma	Leiomyosarcoma	Neoplasms	Pheochromocytoma	Leiomyoma, Epithelioid	Neoplasms, Multiple Primary	Leydig Cell Tumor	Prostatic Neoplasms	Adrenal Cortex Neoplasms	Testicular Neoplasms	Adrenal Gland Neoplasms
P-value		1.26e-50	1.92e-45	9.04e-41	7.3e-40	2.41e-24	1.93e-18	1.51e-10	7.01e-08	1.12e-06	3.17e-05	0.000128	0.000246	0.00582	0.0107	0.013	0.0403	0.0483
GRHL2		Mouth Neoplasms	Carcinoma, Hepatocellular	Cell Transformation, Neoplastic	Liver Neoplasms	Carcinoma, Squamous Cell
P-value		0.007	0.03	0.032	0.035	0.036
GZMB		Lymphoma, T-Cell	Lymphoma, T-Cell, Peripheral	Lymphoma	Skin Neoplasms	Splenic Neoplasms	Leukemia, T-Cell	Lymphoma, Large B-Cell, Diffuse	Melanoma	Leukemia	Lymphocytic Choriomeningitis	Lymphoma, B-Cell	Leukemia, Lymphocytic, Chronic, B-Cell	Leukemia, Myeloid	Lymphoma, Large-Cell, Anaplastic	Keratoacanthoma	Lymphoma, Non-Hodgkin	Carcinoma	Hematologic Neoplasms	Colonic Neoplasms	Lymphoma, Follicular	Neoplasms	Uterine Cervical Neoplasms	Gastrointestinal Neoplasms	Liver Neoplasms	Lymphoma, AIDS-Related	Nose Neoplasms	Carcinoma, Renal Cell
P-value		9.65e-30	2.53e-24	5.01e-09	7.79e-09	0.000448	9.53e-08	1.41e-07	7.6e-07	1.66e-06	2.67e-06	3.35e-05	3.38e-05	4.78e-05	7.76e-05	0.000335	0.000473	0.000679	0.000963	0.00187	0.00535	0.00898	0.00898	0.0285	0.0288	0.0322	0.0472	0.0486
HEBP1		Leukemia, Erythroblastic, Acute	Liver Neoplasms, Experimental	Thyroid Neoplasms
P-value		3e-07	7e-07	0.048
HEY1		Neuroblastoma	Prostatic Neoplasms
P-value		0.02	0.05
ICA1		Pancreatic Neoplasms
P-value		0.004
IL1RAP		Carcinoma, Hepatocellular	Lymphoma, T-Cell	Lymphoma, B-Cell
P-value		0.00512	0.0102	0.024
IMP-2	IGF2BP2	Carcinoma, Hepatocellular	Liposarcoma	Neoplasms	Seminoma	Carcinoma, Embryonal	Neoplasms, Germ Cell and Embryonal	Neoplasms, Glandular and Epithelial	Hematologic Neoplasms	Carcinoma in Situ	Testicular Neoplasms	Liver Neoplasms
P-value		0.001	0.004	0.005	0.006	0.007	0.01	0.011	0.017	0.02	0.027	0.028
IREB2		Carcinoma, Hepatocellular	Liver Neoplasms, Experimental
P-value		0.00212	0.0113
K6HF	KRT75	Carcinoma, Adenoid Cystic	Carcinoma in Situ	Carcinoma, Ductal, Breast	Neuroblastoma	Skin Neoplasms
P-value		0.0008	0.002	0.006	0.017	0.018
KCNN3		Medulloblastoma
P-value		0.0113
KLHL6		Melanoma
P-value		0.004
LPP		Lipoma	Hamartoma	Lung Neoplasms	Soft Tissue Neoplasms	Chondroma	Bone Neoplasms	Chondrosarcoma	Lymphoma, Follicular	Leukemia, Monocytic, Acute	Neoplasms, Second Primary	Lymphoma, Large B-Cell, Diffuse	Neoplasms	Lymphoma, B-Cell
P-value		2e-31	9e-16	1.8e-06	5e-05	0.0005	0.0007	0.005	0.006	0.006	0.007	0.02	0.02	0.03
MAFB		Leukemia, Myeloid
P-value		0.0002
MCF2L2		Leukemia, Myeloid
P-value		0.004
MGC26647	C7orf62	Neoplasms
P-value		0.01
MYEOV		Multiple Myeloma	Stomach Neoplasms	Neoplasm Invasiveness	Esophageal Neoplasms	Colonic Neoplasms	Cell Transformation, Neoplastic	Carcinoma, Squamous Cell
P-value		7e-05	0.0004	0.0008	0.013	0.036	0.044	0.05
MYST4		Neoplasms	Leiomyoma	Uterine Neoplasms
P-value		0.00144	0.00258	0.00603
NOP5/NOP58		Melanoma, Experimental	Neoplasms, Experimental	Neoplasm Metastasis
P-value		0.0006	0.001	0.004
NRXN1		Leukemia, Myeloid
P-value		0.0177
NUAK1		Neoplasm Invasiveness	Multiple Myeloma	Colorectal Neoplasms	Liver Neoplasms	Neoplasms	Lymphoma, T-Cell	Pancreatic Neoplasms	Neoplasm Metastasis
P-value		3e-07	8e-07	2e-05	4e-05	0.004	0.006	0.037	0.044
NXPH1		Neuroblastoma	Neoplasms
P-value		0.013	0.039
PACS1		Melanoma
P-value		0.0138
PDK4		Neuroblastoma
P-value		0.0343
PIGO		Neoplasms
P-value		0.00994
PIWIL1		Sarcoma	Seminoma	Teratoma	Testicular Neoplasms	Precancerous Conditions	Pancreatic Neoplasms	Stomach Neoplasms	Adenocarcinoma
P-value		2.98e-06	0.000809	0.0023	0.0038	0.00718	0.0191	0.0229	0.046
PKP4		Carcinoma, Squamous Cell	Oropharyngeal Neoplasms	Esophageal Neoplasms	Neoplasm Recurrence, Local
P-value		1e-05	0.0007	0.013	0.014
PLA2G4A		Colonic Neoplasms	Liver Neoplasms
P-value		0.007	0.013
PLUNC		Nasopharyngeal Neoplasms	Lung Neoplasms	Carcinoma, Non-Small-Cell Lung	Neoplastic Cells, Circulating
P-value		1.81e-15	1.16e-06	4.51e-05	0.00801
PPFIA1		Colonic Neoplasms	Rectal Neoplasms	Head and Neck Neoplasms	Glioma	Neoplasm Metastasis	Neoplasm Invasiveness
P-value		0.0007	0.004	0.013	0.02	0.035	0.049
PTPRT		Colorectal Neoplasms	Carcinoma
P-value		0.000544	0.0269
PVRL3		Neuroblastoma
P-value		0.003
RAI17	ZMIZ1	Burkitt Lymphoma	Leukemia, Myeloid
P-value		0.004	0.01
RAP2B		Carcinoma, Squamous Cell	Lung Neoplasms	Breast Neoplasms
P-value		0.02	0.022	0.049
RAPGEF5		Neoplasms
P-value		0.029
RND3		Carcinoma, Non-Small-Cell Lung	Mammary Neoplasms, Animal	Lung Neoplasms	Glioblastoma
P-value		0.0007	0.004	0.005	0.02
RPL14		Carcinoma, Squamous Cell	Mouth Neoplasms	Esophageal Neoplasms	Carcinoma, Renal Cell	Neuroblastoma
P-value		0.003	0.017	0.023	0.024	0.041
SAMD12		Breast Neoplasms
P-value		0.033
SEMA3C		Ovarian Neoplasms	Glioma	Brain Neoplasms
P-value		0.001	0.027	0.037
SEMA3E		Neoplasm Metastasis	Neoplasm Invasiveness	Neoplasms	Melanoma
P-value		0.0005	0.001	0.002	0.036
SENP2		Colorectal Neoplasms
P-value		0.006
SFRS10		Breast Neoplasms	Uterine Cervical Neoplasms	Neuroblastoma
P-value		0.011	0.019	0.034
SMAD3		Liver Neoplasms	Carcinoma, Hepatocellular	Breast Neoplasms	Pancreatic Neoplasms	Colorectal Neoplasms	Carcinoma	Adenocarcinoma	Ovarian Neoplasms	Prostatic Neoplasms	Choriocarcinoma	Leukemia-Lymphoma, Adult T-Cell	Neoplasm Metastasis	Myoma	Stomach Neoplasms	Glioblastoma	Uterine Neoplasms	Carcinoma, Squamous Cell	Neoplasms	Leiomyoma	Sarcoma, Alveolar Soft Part	Endometrial Neoplasms	Head and Neck Neoplasms	Colonic Neoplasms	Muscle Neoplasms	Esophageal Neoplasms	Leukemia, Myeloid, Acute	Neoplasms, Hormone-Dependent	Brain Neoplasms	Burkitt Lymphoma	Colorectal Neoplasms, Hereditary Nonpolyposis	Glioma
P-value		5.33e-15	8.87e-15	4.04e-13	2.57e-12	9.22e-08	2.65e-05	3.65e-05	5.37e-05	7.48e-05	0.00033	0.00104	0.00117	0.00121	0.00134	0.00182	0.0023	0.00297	0.00437	0.00557	0.00725	0.00786	0.0101	0.0125	0.0135	0.0141	0.0168	0.0173	0.0178	0.0221	0.033	0.0337
STAT4		Mammary Neoplasms, Animal	Nasopharyngeal Neoplasms	Lymphoma, T-Cell
P-value		0.022	0.046	0.048
STMN2		Neuroblastoma	Pheochromocytoma	Leukemia
P-value		0.0006	0.012	0.028
STXBP6		Pheochromocytoma
P-value		0.0011
TGFB2		Brain Neoplasms	Glioblastoma	Chondrosarcoma	Soft Tissue Neoplasms	Gliosarcoma	Prostatic Neoplasms	Pancreatic Neoplasms	Adenoma, Pleomorphic	Uveal Neoplasms	Bone Neoplasms
P-value		5e-10	3e-06	0.0008	0.003	0.006	0.007	0.008	0.028	0.035	0.049
TMEM16A	ANO1	Gastrointestinal Stromal Tumors	Gastrointestinal Neoplasms	Sarcoma, Kaposi	Neoplasms	Mouth Neoplasms	Esophageal Neoplasms	Urinary Bladder Neoplasms
P-value		1e-14	1e-05	0.002	0.002	0.011	0.01	0.017
TOMM7		Central Nervous System Neoplasms	Glioma
P-value		0.005	0.005
UPB1		Colorectal Neoplasms	Neoplasms
P-value		0.024	0.0391
ZA20D2		Neoplasms
P-value		0.0197
ZBED2		Stomach Neoplasms
P-value		0.004
ZBTB20		Neuroblastoma
P-value		0.00348
ZFPM2		Sex Cord-Gonadal Stromal Tumors
P-value		0.0003
ZNF138		Neoplasms
P-value		0.01
ZNF588	ZNF107	Carcinoma, Hepatocellular	Liver Neoplasms
P-value		0.012	0.014
ZNF639		Carcinoma, Squamous Cell	Mouth Neoplasms	Head and Neck Neoplasms	Esophageal Neoplasms	Lymphatic Metastasis
P-value		0.0001	0.004	0.005	0.005	0.01
raptor	KIAA1303	Hamartoma	Carcinoma, Hepatocellular	Liver Neoplasms
P-value		0.0007	0.037	0.041
[truncated: 58 more columns]
