# Supplementary material for: Genes associated with genotype-specific DNA methylation in squamous cell carcinoma as candidate drug targets
Source: BMC Syst Biol. 2014 Jan 24;8(Suppl 1):S4. doi: 10.1186/1752-0509-8-S1-S4 (PMC4080267; doi:10.1186/1752-0509-8-S1-S4)
Supplement: Additional file 8 — Full list of ranked compounds. List of compounds ranked based on the FPAScores averaged over three independent trials, for ALK, EGLN3 (with and without Fe), and NUAK1. [file 1752-0509-8-S1-S4-S8.xls]

## Sheet: ALK_
cmpd No.	FPAScore				DrugBank No.	Drug Name
	Mean	1st	2nd	3rd
cmpd_180	1289.42	1290.08	1278	1300.19	DB01933	7-Hydroxystaurosporine
cmpd_883	1219.29	1344.18	1186.56	1127.13	DB08700	3-[(1R)-1-(2,6-dichloro-3-fluorophenyl)ethoxy]-5-(1-piperidin-4-yl-1H-pyrazol-4-yl)pyridin-2-amine
cmpd_463	1215.3	1060.05	1333.43	1252.43	DB04651	BIOTINOL-5-AMP
cmpd_236	1206.07	1244	1154.3	1219.92	DB02491	4-[4-(1-Amino-1-Methylethyl)Phenyl]-5-Chloro-N-[4-(2-Morpholin-4-Ylethyl)Phenyl]Pyrimidin-2-Amine
cmpd_539	1205.99	1170.34	1241.73	1205.89	DB07006	9-HYDROXY-6-(3-HYDROXYPROPYL)-4-(2-METHOXYPHENYL)PYRROLO[3,4-C]CARBAZOLE-1,3(2H,6H)-DIONE
cmpd_191	1192.54	1165.65	1198.81	1213.15	DB02010	Staurosporine
cmpd_260	1180.91	1034.52	1277.02	1231.2	DB02654	6-Hydroxy-Flavin-Adenine Dinucleotide
cmpd_648	1176.45	1159.91	1136.86	1232.59	DB07460	2-({5-CHLORO-2-[(2-METHOXY-4-MORPHOLIN-4-YLPHENYL)AMINO]PYRIMIDIN-4-YL}AMINO)-N-METHYLBENZAMIDE
cmpd_582	1169.62	1143.57	1242.08	1123.22	DB07186	4-(4-METHYLPIPERAZIN-1-YL)-N-[5-(2-THIENYLACETYL)-1,5-DIHYDROPYRROLO[3,4-C]PYRAZOL-3-YL]BENZAMIDE
cmpd_327	1137.94	1119.11	1235.95	1058.77	DB03247	Riboflavin Monophosphate
cmpd_572	1129.67	1206.95	998.8	1183.26	DB07124	(2S)-1-(6H-INDOL-3-YL)-3-{[5-(7H-PYRAZOLO[3,4-C]PYRIDIN-5-YL)PYRIDIN-3-YL]OXY}PROPAN-2-AMINE
cmpd_185	1129.54	1137.72	1063.44	1187.46	DB01967	N-{3-[(7ar,12as,12bs)-7-Oxo-1,3,4,6,7,7a,12a,12b-Octahydroindolo[2,3-a]Quinolizin-12(2h)-Yl]Propyl}Propane-2-Sulfonamide
cmpd_140	1121.61	1082.27	1101.77	1180.79	DB01405	Temafloxacin
cmpd_864	1109.91	1120.18	1123.03	1086.53	DB08572	4-{[4-AMINO-6-(CYCLOHEXYLMETHOXY)-5-NITROSOPYRIMIDIN-2-YL]AMINO}BENZAMIDE
cmpd_609	1107.36	1104.1	1110.57	1107.42	DB07265	3-(9-HYDROXY-1,3-DIOXO-4-PHENYL-2,3-DIHYDROPYRROLO[3,4-C]CARBAZOL-6(1H)-YL)PROPANOIC ACID
cmpd_604	1104.43	1116.39	1101.04	1095.86	DB07255	N'-(5-CHLORO-1,3-BENZODIOXOL-4-YL)-N-(3-MORPHOLIN-4-YLPHENYL)PYRIMIDINE-2,4-DIAMINE
cmpd_347	1094.92	1031.88	1117.74	1135.12	DB03482	8-Demethyl-8-Dimethylamino-Flavin-Adenine-Dinucleotide
cmpd_335	1093.46	1166.72	890.116	1223.55	DB03363	3-Acetylpyridine Adenine Dinucleotide
cmpd_404	1092.07	1022.81	1227.63	1025.77	DB04045	Methylmalonyl-Coenzyme A
cmpd_310	1089.76	1085.04	1205.08	979.16	DB03117	2-Carboxypropyl-Coenzyme A
cmpd_657	1088.53	1142.62	1119.52	1003.44	DB07501	(2S)-1-{4-[(4-ANILINO-5-BROMOPYRIMIDIN-2-YL)AMINO]PHENOXY}-3-(DIMETHYLAMINO)PROPAN-2-OL
cmpd_219	1086.28	1247.25	945.337	1066.26	DB02332	Flavin-N7 Protonated-Adenine Dinucleotide
cmpd_599	1085.63	1148.91	1018.17	1089.81	DB07250	N'-(5-CHLORO-1,3-BENZODIOXOL-4-YL)-N-(3,4,5- TRIMETHOXYPHENYL)PYRIMIDINE-2,4-DIAMINE
cmpd_506	1083.21	1142.83	1009.57	1097.23	DB06846	7-[3-(4-FLUORO-PHENYL)-1-ISOPROPYL-1H-INDOL-2-YL]-3,5-DIHYDROXY-HEPTANOIC ACID
cmpd_658	1073.42	1051.05	1064.46	1104.76	DB07504	(2R)-1-{4-[(4-ANILINO-5-BROMOPYRIMIDIN-2-YL)AMINO]PHENOXY}-3-(DIMETHYLAMINO)PROPAN-2-OL
cmpd_537	1071.4	1036.52	1234.08	943.612	DB06999	N-{3-[(5-chloro-1H-pyrrolo[2,3-b]pyridin-3-yl)carbonyl]-2,4-difluorophenyl}propane-1-sulfonamide
cmpd_611	1068.24	1058.57	1040.25	1105.91	DB07268	2-({2-[(3-HYDROXYPHENYL)AMINO]PYRIMIDIN-4-YL}AMINO)BENZAMIDE
cmpd_879	1066.53	1084.67	1072.33	1042.6	DB08683	REL-(9R,12S)-9,10,11,12-TETRAHYDRO-9,12-EPOXY-1H-DIINDOLO[1,2,3-FG:3',2',1'-KL]PYRROLO[3,4-I][1,6]BENZODIAZOCINE-1,3(2H)-DIONE
cmpd_174	1065.7	1058.64	1053.13	1085.32	DB01829	Desulfo-Coenzyme A
cmpd_301	1063.97	1021.65	1163.19	1007.07	DB03059	Acetoacetyl-Coenzyme A
cmpd_239	1060.2	931.597	1154.63	1094.38	DB02510	'5'-O-(N-(L-Prolyl)-Sulfamoyl)Adenosine
cmpd_344	1057.25	1068.42	1009.88	1093.45	DB03461	2'-Monophosphoadenosine 5'-Diphosphoribose
cmpd_812	1051.95	1108.18	1096.35	951.341	DB08309	3-({2-[(4-{[6-(CYCLOHEXYLMETHOXY)-9H-PURIN-2-YL]AMINO}PHENYL)SULFONYL]ETHYL}AMINO)PROPAN-1-OL
cmpd_315	1051.95	1159.5	1141.52	854.849	DB03147	Flavin-Adenine Dinucleotide
cmpd_801	1041.29	1088.01	1025.2	1010.65	DB08241	4-(6-CYCLOHEXYLMETHOXY-9H-PURIN-2-YLAMINO)--BENZAMIDE
cmpd_203	1040.73	1070.08	1062.99	989.116	DB02152	K-252a
cmpd_285	1038.42	972.74	1246.95	895.582	DB02910	Octanoyl-Coenzyme A
cmpd_800	1036.35	1062.23	1009.05	1037.77	DB08233	6-CYCLOHEXYLMETHYLOXY-2-(4'-HYDROXYANILINO)PURINE
cmpd_672	1034.15	1055.43	1073.74	973.274	DB07594	4-[4-(2,3-DIHYDRO-1,4-BENZODIOXIN-6-YL)-3-METHYL-1H-PYRAZOL-5-YL]-6-ETHYLBENZENE-1,3-DIOL
cmpd_317	1030.85	944.823	950.45	1197.27	DB03170	Dephospho Coenzyme A
cmpd_381	1028.26	1184.55	902.49	997.732	DB03893	Thionicotinamide-Adenine-Dinucleotide
cmpd_321	1027.51	964.781	1174.51	943.242	DB03192	3r-Hydroxydecanoyl-Coa
cmpd_852	1027.21	1097.36	983.621	1000.65	DB08519	N~4~-(3-methyl-1H-indazol-6-yl)-N~2~-(3,4,5-trimethoxyphenyl)pyrimidine-2,4-diamine
cmpd_525	1023.03	1053.39	950.246	1065.46	DB06948	2-ANILINO-6-CYCLOHEXYLMETHOXYPURINE
cmpd_868	1022.21	1097.06	1017.11	952.474	DB08583	2-amino-5-[3-(1-ethyl-1H-pyrazol-5-yl)-1H-pyrrolo[2,3-b]pyridin-5-yl]-N,N-dimethylbenzamide
cmpd_603	1022.03	1035.86	1042.09	988.128	DB07254	N-[3-[[4-[(5-CHLORO-1,3-BENZODIOXOL-4-YL)AMINO]PYRIMIDIN-2-YL]AMINO]PHENYL]METHANESULFONAMIDE
cmpd_166	1021.7	1083.83	983.158	998.122	DB01763	Tatp
cmpd_454	1020.78	1068.64	950.384	1043.31	DB04524	Malonyl-Coenzyme A
cmpd_719	1020.64	961.331	1072.22	1028.36	DB07845	2-fluoro-6-{[2-({2-methoxy-4-[(methylsulfonyl)methyl]phenyl}amino)-7H-pyrrolo[2,3-d]pyrimidin-4-yl]amino}benzamide
cmpd_605	1020.14	1013.67	1056.44	990.316	DB07256	3-({4-[(5-CHLORO-1,3-BENZODIOXOL-4-YL)AMINO]PYRIMIDIN-2-YL}AMINO)BENZAMIDE
cmpd_523	1018.06	1078.63	1031.78	943.762	DB06944	N-(3-CYCLOPROPYL-1H-PYRAZOL-5-YL)-2-(2-NAPHTHYL)ACETAMIDE
cmpd_205	1017.76	1106.89	841.427	1104.96	DB02180	Myristoyl-Coa
cmpd_246	1016.87	1076.99	871.98	1101.63	DB02563	Hexanoyl-Coenzyme A
cmpd_240	1016.25	1171.19	1069.94	807.623	DB02516	O5'-(4-(3-{2-[2-((R)-3-Hydroxy-4-(Trimethylammonio)-1-Oxo-Butyl)Sulfanyl-Ethylcarbamoyl]-Ethylcarbamoyl}-(R)-3-Hydroxy-2,2-Dimethyl-Propyl)-1-Hydroxy-3-Oxido-1,3-Dioxo-2,4-Dioxa-1,3-Diphosphabut-1-Yl) 3'-Phospho-Adenosine
cmpd_597	1015.24	984.382	1074.44	986.909	DB07248	7-PYRIDIN-2-YL-N-(3,4,5-TRIMETHOXYPHENYL)-7H-PYRROLO[2,3-D]PYRIMIDIN-2-AMINE
cmpd_573	1014.14	1031.1	1010.14	1001.2	DB07126	O6-CYCLOHEXYLMETHOXY-2-(4'-SULPHAMOYLANILINO) PURINE
cmpd_716	1013.7	1007.48	1022.77	1010.85	DB07837	[4-(5-naphthalen-2-yl-1H-pyrrolo[2,3-b]pyridin-3-yl)phenyl]acetic acid
cmpd_78	1010.97	1055.87	1003.07	973.982	DB00904	Ondansetron
cmpd_400	1009.71	1006.56	962.776	1059.79	DB04030	1,3,4,9-Tetrahydro-2-(Hydroxybenzoyl)-9-[(4-Hydroxyphenyl)Methyl]-6-Methoxy-2h-Pyrido[3,4-B]Indole
cmpd_366	1006.98	1078.37	919.063	1023.52	DB03699	Succinyl-Coenzyme A
cmpd_138	1005.45	1030.24	1021.55	964.562	DB01392	Yohimbine
cmpd_861	1001.79	969.171	991.406	1044.78	DB08557	2-[(2-methoxyethyl)amino]-4-(4-oxo-1,2,3,4-tetrahydro-9H-carbazol-9-yl)benzamide
cmpd_584	1001.55	991.21	1045.76	967.668	DB07203	6-CYCLOHEXYLMETHOXY-2-(3'-CHLOROANILINO) PURINE
cmpd_340	1000.14	983.326	833.814	1183.29	DB03415	3-Thiaoctanoyl-Coenzyme A
cmpd_237	996.87	861.882	1177.56	951.174	DB02498	Carba-Nicotinamide-Adenine-Dinucleotide
cmpd_554	994.421	981.991	980.967	1020.3	DB07061	1-(CYCLOHEXYLAMINO)-3-(6-METHYL-3,4-DIHYDRO-1H-CARBAZOL-9(2H)-YL)PROPAN-2-OL
cmpd_330	993.794	935.985	1013.32	1032.08	DB03264	Dodecyl-Coa
cmpd_160	984.542	1054.62	933.91	965.094	DB01675	Methacrylyl-Coenzyme A
cmpd_558	976.666	964.68	958.998	1006.32	DB07075	3-(5-{[4-(AMINOMETHYL)PIPERIDIN-1-YL]METHYL}-1H-INDOL-2-YL)-1H-INDAZOLE-6-CARBONITRILE
cmpd_601	976.026	999.781	936.979	991.317	DB07252	3-({4-[(5-chloro-1,3-benzodioxol-4-yl)amino]pyrimidin-2-yl}amino)benzenesulfonamide
cmpd_884	974.868	975.11	975.096	974.397	DB08703	12-(2-hydroxyethyl)-2-(1-methylethoxy)-13,14-dihydronaphtho[2,1-a]pyrrolo[3,4-c]carbazol-5(12H)-one
cmpd_805	974.616	1006.31	941.902	975.632	DB08248	3-(6-CYCLOHEXYLMETHOXY-9H-PURIN-2-YLAMINO)-BENZENESULFONAMIDE
cmpd_575	974.214	1039.48	1002.84	880.323	DB07137	(2S)-N-[(3Z)-5-CYCLOPROPYL-3H-PYRAZOL-3-YLIDENE]-2-[4-(2-OXOIMIDAZOLIDIN-1-YL)PHENYL]PROPANAMIDE
cmpd_305	973.696	875.12	1001.27	1044.69	DB03072	2-{3-[4-(4-Fluorophenyl)-3,6-Dihydro-1(2h)-Pyridinyl]Propyl}-8-Methyl-4(3h)-Quinazolinone
cmpd_86	973.681	1009.54	967.842	943.663	DB00969	Alosetron
cmpd_424	972.015	1012.85	1013.44	889.752	DB04230	Nitromethyldethia Coenzyme A
cmpd_214	970.843	945.268	926.77	1040.49	DB02271	S-(2-Oxo)Pentadecylcoa
cmpd_383	969.333	890.278	972.945	1044.78	DB03905	Succinamide-Coa
cmpd_279	965.509	970.699	958.103	967.725	DB02840	4-(1,3-Benzodioxol-5-Yl)-5-(5-Ethyl-2,4-Dihydroxyphenyl)-2h-Pyrazole-3-Carboxylic Acid
cmpd_602	965.316	999.211	895.187	1001.55	DB07253	N'-(5-chloro-1,3-benzodioxol-4-yl)-N-(3-methylsulfonylphenyl)pyrimidine-2,4-diamine
cmpd_631	964.554	925.141	978.598	989.924	DB07340	N~6~-cyclohexyl-N~2~-(4-morpholin-4-ylphenyl)-9H-purine-2,6-diamine
cmpd_172	964.4	909.712	908.279	1075.21	DB01812	Adenosine-3'-5'-Diphosphate
cmpd_60	959.336	992.583	934.533	950.893	DB00685	Trovafloxacin
cmpd_512	958.511	1019.07	912.891	943.567	DB06896	1-(4-fluorophenyl)-N-[3-fluoro-4-(1H-pyrrolo[2,3-b]pyridin-4-yloxy)phenyl]-2-oxo-1,2-dihydropyridine-3-carboxamide
cmpd_718	957.572	913.949	993.414	965.353	DB07840	(E)-[4-(3,5-difluorophenyl)-3H-pyrrolo[2,3-b]pyridin-3-ylidene](3-methoxyphenyl)methanol
cmpd_333	956.808	1054.16	857.711	958.55	DB03325	Tyrosyladenylate
cmpd_218	956.611	920.166	923.766	1025.9	DB02323	EM-1745
cmpd_592	954.372	986.25	919.118	957.747	DB07220	N-[5-(1,1-DIOXIDOISOTHIAZOLIDIN-2-YL)-1H-INDAZOL-3-YL]-2-(4-PIPERIDIN-1-YLPHENYL)ACETAMIDE
cmpd_900	954.276	1036.52	959.669	866.643	DB08877	Ruxolitinib
cmpd_819	952.289	973.915	919.224	963.728	DB08355	1-methyl-8-(phenylamino)-4,5-dihydro-1H-pyrazolo[4,3-h]quinazoline-3-carboxylic acid
cmpd_186	948.856	1050.75	934.442	861.379	DB01969	Trifluoroacetonyl Coenzyme A
cmpd_585	947.661	854.145	927.053	1061.79	DB07204	(1S)-1-(1H-INDOL-3-YLMETHYL)-2-(2-PYRIDIN-4-YL-[1,7]NAPHTYRIDIN-5-YLOXY)-EHYLAMINE
cmpd_259	943.918	953.102	963.84	914.811	DB02647	N-(5-Cyclopropyl-1h-Pyrazol-3-Yl)Benzamide
cmpd_507	943.719	827.73	1099.63	903.801	DB06856	6-FLUORO-2-[2-HYDROXY-3-(2-METHYL-CYCLOHEXYLOXY)-PHENYL]-1H-INDOLE-5-CARBOXAMIDINE
cmpd_123	943.407	964.842	925.79	939.588	DB01208	Sparfloxacin
cmpd_179	942.111	968.367	933.42	924.546	DB01907	Nicotinamide-Adenine-Dinucleotide
cmpd_739	940.788	907.991	977.452	936.921	DB07945	5-(3-carbamoylbenzyl)-5,6,7,8,9,10-hexahydrocyclohepta[b]indole-4-carboxylic acid
cmpd_385	935.102	984.322	913.657	907.327	DB03913	Coenzyme F420
cmpd_254	932.743	958.949	895.458	943.823	DB02607	Adenosine Phosphonoacetic Acid
cmpd_676	932.527	908.927	1011.65	877.003	DB07608	N-(5-{[(2S)-4-amino-2-(3-chlorophenyl)butanoyl]amino}-1H-indazol-3-yl)benzamide
cmpd_778	932.425	954.793	929.869	912.614	DB08096	8-(2-CHLOROPHENYLAMINO)-2-(2,6-DIFLUOROPHENYLAMINO)-9-ETHYL-9H-PURINE-1,7-DIIUM
cmpd_515	931.877	950.843	890.095	954.694	DB06916	N-[2-(1,3-BENZODIOXOL-5-YL)ETHYL]-1-[2-(1H-IMIDAZOL-1-YL)-6-METHYLPYRIMIDIN-4-YL]-D-PROLINAMIDE
cmpd_311	929.63	936.933	928.757	923.201	DB03121	1-Benzyl-5-Methoxy-2-Methyl-1h-Indol-3-Yl)-Acetic Acid
cmpd_784	928.713	908.108	916.189	961.841	DB08138	{[(2,6-difluorophenyl)carbonyl]amino}-N-(4-fluorophenyl)-1H-pyrazole-3-carboxamide
cmpd_41	928.507	911.6	960.66	913.262	DB00487	Pefloxacin
cmpd_12	924.559	987.287	925.784	860.606	DB00206	Reserpine
cmpd_346	922.025	921.256	978.625	866.195	DB03478	2'-O-Acetyl Adenosine-5-Diphosphoribose
cmpd_688	918.83	810.856	824.856	1120.78	DB07676	3-({[(3S)-3,4-dihydroxybutyl]oxy}amino)-1H,2'H-2,3'-biindol-2'-one
cmpd_388	917.474	897.998	961.255	893.17	DB03948	6-Chloropurine Riboside, 5'-Monophosphate
cmpd_823	913.777	897.379	873.769	970.183	DB08386	2-{[4-(4-pyridin-4-yl-1H-pyrazol-3-yl)phenoxy]methyl}quinoline
cmpd_544	912.018	900.882	922.751	912.422	DB07021	(7R,8R)-8-(2,4,5-trifluorophenyl)-6,7,8,9-tetrahydroimidazo[1,2-a:4,5-c']dipyridin-7-amine
cmpd_838	910.211	900.178	952.26	878.194	DB08459	3-chloro-5-[2-chloro-5-(1H-pyrazolo[3,4-b]pyridin-3-ylmethoxy)phenoxy]benzonitrile
cmpd_901	910.013	901.018	916.67	912.351	DB08881	Vemurafenib
cmpd_105	909.189	1024.19	880.575	822.804	DB01089	Deserpidine
cmpd_102	908.889	933.486	881.37	911.812	DB01076	Atorvastatin
cmpd_75	908.035	937.135	933.43	853.54	DB00868	Benzonatate
cmpd_887	907.928	892.358	907.937	923.489	DB08735	4-HYDROXY-3-[(1S,3R)-3-HYDROXY-1-PHENYLBUTYL]-2H-CHROMEN-2-ONE
cmpd_119	907	989.973	908.423	822.603	DB01180	Rescinnamine
cmpd_90	904.45	885.893	911.263	916.193	DB00978	Lomefloxacin
cmpd_30	903.852	874.44	907.373	929.743	DB00365	Grepafloxacin
cmpd_352	903.423	923.049	870.206	917.015	DB03534	3-[(Acetyl-Methyl-Amino)-Methyl]-4-Amino-N-Methyl-N-(1-Methyl-1h-Indol-2-Ylmethyl)-Benzamide
cmpd_361	902.638	874.771	999.144	833.998	DB03613	4-Hydroxyphenacyl Coenzyme A
cmpd_690	902.488	931.241	915.904	860.319	DB07691	2-({[3-(3,4-dihydroisoquinolin-2(1H)-ylsulfonyl)phenyl]carbonyl}amino)benzoic acid
cmpd_803	901.912	877.868	916.795	911.073	DB08245	1-(2-DEOXY-5-O-PHOSPHONO-BETA-D-ERYTHRO-PENTOFURANOSYL)-5-NITRO-1H-INDOLE
cmpd_453	901.899	957.568	840.976	907.154	DB04505	8-(2-Chloro-3,4,5-Trimethoxy-Benzyl)-9-Pent-4-Ylnyl-9h-Purin-6-Ylamine
cmpd_393	901.554	949.65	835.394	919.618	DB03969	3-Acetyl Pyridine Adenine Dinucleotide
cmpd_357	901.318	932.911	888.677	882.366	DB03583	(2e,3s)-3-Hydroxy-5'-[(4-Hydroxypiperidin-1-Yl)Sulfonyl]-3-Methyl-1,3-Dihydro-2,3'-Biindol-2'(1'h)-One
cmpd_531	899.927	940.176	909.408	850.196	DB06977	(2S)-1-{[5-(1H-INDAZOL-5-YL)PYRIDIN-3-YL]OXY}-3-[(7AS)-7AH-INDOL-3-YL]PROPAN-2-AMINE
cmpd_193	899.774	893.303	829.65	976.369	DB02030	Alpha-Ribazole-5'-Phosphate
cmpd_783	899.659	905.748	901.911	891.317	DB08137	(4E)-N-(4-fluorophenyl)-4-[(phenylcarbonyl)imino]-4H-pyrazole-3-carboxamide
cmpd_380	899.609	899.931	876.4	922.495	DB03869	5'-O-(N-(L-Seryl)-Sulfamoyl)Adenosine
cmpd_450	899.246	877.645	913.315	906.779	DB04478	Cp-166572, 2-Hydroxymethyl-4-(4-N,N-Dimethylaminosulfonyl-1-Piperazino)-Pyrimidine
cmpd_320	898.561	934.476	900.148	861.06	DB03182	Alpha-Fluoro-Carboxymethyldethia Coenzyme a Complex
cmpd_529	897.977	892.338	899.799	901.793	DB06970	2-CHLORO-N-(3-CYANO-5,6-DIHYDRO-4H-CYCLOPENTA[B]THIOPHEN-2-YL)-5-DIETHYLSULFAMOYL-BENZAMIDE
cmpd_154	897.629	890.862	950.897	851.127	DB01622	Thioproperazine
cmpd_640	897.297	957.859	814.386	919.647	DB07444	6-(3-AMINOPROPYL)-4,9-DIMETHYLPYRROLO[3,4-C]CARBAZOLE-1,3(2H,6H)-DIONE
cmpd_244	895.816	903.668	840.771	943.009	DB02550	8-(2-Chloro-3,4,5-Trimethoxy-Benzyl)-2-Fluoro-9-Pent-4-Ylnyl-9h-Purin-6-Ylamine
cmpd_141	895.777	932.645	889.76	864.926	DB01418	Acenocoumarol
cmpd_6	893.406	940.613	862.784	876.822	DB00140	Riboflavin
cmpd_264	893.273	951.599	871.496	856.724	DB02694	Pantoyl Adenylate
cmpd_277	888.3	918.482	853.421	892.997	DB02819	Mono-[3,4-Dihydroxy-5-(5-Methyl-Benzoimidazol-1-Yl)-Tetrahydor-Furan-2-Ylmethyl] Ester
cmpd_132	887.84	914.697	885.574	863.249	DB01280	Nelarabine
cmpd_568	887.762	912.01	926.239	825.036	DB07116	1-(2-DEOXY-5-O-PHOSPHONO-BETA-D-ERYTHRO-PENTOFURANOSYL)-4-METHYL-1H-INDOLE
cmpd_761	885.443	897.614	878.619	880.097	DB08042	N~4~-methyl-N~4~-(3-methyl-1H-indazol-6-yl)-N~2~-(3,4,5-trimethoxyphenyl)pyrimidine-2,4-diamine
cmpd_729	880.552	927.632	820.712	893.311	DB07877	8-(6-BROMO-BENZO[1,3]DIOXOL-5-YLSULFANYL)-9-(3-ISOPROPYLAMINO-PROPYL)-ADENINE
cmpd_419	879.923	895.992	876.509	867.269	DB04176	Phosporic Acid Mono-[3,4-Dihydroxy-5-(5-Methoxy-Benzoimidazol-1-Yl)-Tetrahydro-Furan-2-Ylmethyl] Ester
cmpd_662	878.969	857.899	901.435	877.573	DB07524	N-phenyl-1H-pyrrolo[2,3-b]pyridin-3-amine
cmpd_292	878.583	863.164	820.743	951.841	DB02947	2-Fluoro-2'-Deoxyadenosine
cmpd_536	878.308	979.936	828.409	826.579	DB06997	2-(4-fluorophenyl)-N-{[3-fluoro-4-(1H-pyrrolo[2,3-b]pyridin-4-yloxy)phenyl]carbamoyl}acetamide
cmpd_65	874.596	888.107	871.668	864.012	DB00749	Etodolac
cmpd_74	871.996	915.676	864.02	836.291	DB00862	Vardenafil
cmpd_46	871.892	892.611	856.654	866.412	DB00537	Ciprofloxacin
cmpd_313	870.185	810.907	1011.18	788.464	DB03126	Mant-Adp
cmpd_596	869.764	844.336	879.509	885.447	DB07243	(3-ENDO)-8-METHYL-8-AZABICYCLO[3.2.1]OCT-3-YL 1H-PYRROLO[2,3-B]PYRIDINE-3-CARBOXYLATE
cmpd_204	869.652	819.994	933.527	855.435	DB02162	5'-O-(N-Ethyl-Sulfamoyl)Adenosine
cmpd_369	869.453	890.941	830.503	886.915	DB03719	N-Ethyl-5'-Carboxamido Adenosine
cmpd_768	868.107	912.696	851.435	840.191	DB08063	1-BENZYL-3-(4-METHOXYPHENYLAMINO)-4-PHENYLPYRROLE-2,5-DIONE
cmpd_824	867.219	861.663	875.714	864.281	DB08387	2-{[4-(1-methyl-4-pyridin-4-yl-1H-pyrazol-3-yl)phenoxy]methyl}quinoline
cmpd_538	867.129	824.191	859.646	917.55	DB07000	N-{2,4-difluoro-3-[(5-pyridin-3-yl-1H-pyrrolo[2,3-b]pyridin-3-yl)carbonyl]phenyl}ethanesulfonamide
cmpd_85	867.074	860.365	883.484	857.372	DB00966	Telmisartan
cmpd_295	866.036	865.403	896.857	835.849	DB03020	5-Beta-D-Ribofuranosylnicotinamide Adenine Dinucleotide
cmpd_817	865.351	850.53	913.402	832.122	DB08350	5-[3-(2-METHOXYPHENYL)-1H-PYRROLO[2,3-B]PYRIDIN-5-YL]-N,N-DIMETHYLPYRIDINE-3-CARBOXAMIDE
cmpd_513	864.372	859.033	894.686	839.397	DB06897	3-[3-chloro-5-(5-{[(1S)-1-phenylethyl]amino}isoxazolo[5,4-c]pyridin-3-yl)phenyl]propan-1-ol
cmpd_795	863.81	869.092	870.86	851.477	DB08191	4-(5-phenyl-1H-pyrrolo[2,3-b]pyridin-3-yl)benzoic acid
cmpd_814	862.634	934.771	869.905	783.226	DB08341	4-{[4-{[(1R,2R)-2-(dimethylamino)cyclopentyl]amino}-5-(trifluoromethyl)pyrimidin-2-yl]amino}-N-methylbenzenesulfonamide
cmpd_5	862.205	843.253	877.635	865.728	DB00131	Adenosine monophosphate
cmpd_426	860.953	961.323	807.618	813.919	DB04239	2-Amino-6-Aminomethyl-8-Phenylsulfanylmethyl-3h-Quinazolin-4-One
cmpd_845	860.492	853.303	875.761	852.413	DB08497	(1S)-2-oxo-1-phenyl-2-[(1,3,4-trioxo-1,2,3,4-tetrahydroisoquinolin-5-yl)amino]ethyl acetate
cmpd_667	858.628	859.756	833.622	882.505	DB07563	1-{7-cyclohexyl-6-[4-(4-methylpiperazin-1-yl)benzyl]-7H-pyrrolo[2,3-d]pyrimidin-2-yl}methanamine
cmpd_635	857.051	844.294	839.265	887.593	DB07405	1-(6-CYANO-3-PYRIDYLCARBONYL)-5',8'-DIFLUOROSPIRO[PIPERIDINE-4,2'(1'H)-QUINAZOLINE]-4'-AMINE
cmpd_286	856.97	841.395	869.554	859.962	DB02916	[(2r,3s,4r,5r)-5-(6-Amino-9h-Purin-9-Yl)-3,4-Dihydroxytetrahydro-2-Furanyl]Methyl Sulfamate
cmpd_822	852.405	783.491	826.946	946.779	DB08384	2-({4-[4-(pyridin-4-ylmethyl)-1H-pyrazol-3-yl]phenoxy}methyl)quinoline
cmpd_146	849.436	762.8	913.546	871.963	DB01523	Clonitazene
cmpd_13	848.931	841.175	884.036	821.581	DB00218	Moxifloxacin
cmpd_530	848.663	870.914	806.877	868.199	DB06972	7A-[(4-cyanophenyl)methyl]-6-(3,5-dichlorophenyl)-5-oxo-2,3,5,7A-tetrahydro-1H-pyrrolo[1,2-A]pyrrole-7-carbonitrile
cmpd_231	848.577	805.666	871.872	868.192	DB02454	5-(6-Amino-9h-Purin-9-Yl)-4-Hydroxytetrahydrofuran-3-Yl Dihydrogen Phosphate
cmpd_872	847.288	830.735	843.459	867.669	DB08602	3-(2,6-difluorophenyl)-2-(methylthio)quinazolin-4(3H)-one
cmpd_386	846.521	816.404	820.592	902.568	DB03916	4-{2-[4-(2-Aminoethyl)Piperazin-1-Yl]Pyridin-4-Yl}-N-(3-Chloro-4-Methylphenyl)Pyrimidin-2-Amine
cmpd_730	846.464	862.997	850.32	826.075	DB07889	1-(DIMETHYLAMINO)-3-(4-{{4-(2-METHYLIMIDAZO[1,2-A]PYRIDIN-3-YL)PYRIMIDIN-2-YL]AMINO}PHENOXY)PROPAN-2-OL
cmpd_876	844.496	843.805	842.949	846.733	DB08662	3-[1-(4-BROMO-PHENYL)-2-METHYL-PROPYL]-4-HYDROXY-CHROMEN-2-ONE
cmpd_504	844.136	891.591	818.086	822.731	DB06836	N-(5-(4-CHLORO-3-(2-HYDROXY-ETHYLSULFAMOYL)- PHENYLTHIAZOLE-2-YL)-ACETAMIDE
cmpd_780	843.32	913.617	866.623	749.72	DB08122	N-METHYL-4-{[(2-OXO-1,2-DIHYDRO-3H-INDOL-3-YLIDENE)METHYL]AMINO}BENZENESULFONAMIDE
cmpd_156	839.018	824.083	830.379	862.591	DB01630	SC-74020
cmpd_99	838.511	845.673	840.689	829.172	DB01059	Norfloxacin
cmpd_786	837.693	835.629	828.962	848.488	DB08142	4-{[(2,6-dichlorophenyl)carbonyl]amino}-N-piperidin-4-yl-1H-pyrazole-3-carboxamide
cmpd_298	835.021	824.418	828.675	851.969	DB03034	Dextrofloxacine
cmpd_482	834.729	839.184	837.951	827.053	DB04833	Methaqualone
cmpd_421	834.337	867.263	787.515	848.234	DB04186	N'-(Pyrrolidino[2,1-B]Isoindolin-4-On-8-Yl)-N-(Pyridin-2-Yl)Urea
cmpd_616	834.242	836.115	815.787	850.825	DB07283	9-benzyl-2,3,4,9-tetrahydro-1H-carbazole-8-carboxylic acid
cmpd_829	833.979	821.573	842.972	837.391	DB08424	[5-AMINO-1-(4-FLUOROPHENYL)-1H-PYRAZOL-4-YL](3-{[(2R)-2,3-DIHYDROXYPROPYL]OXY}PHENYL)METHANONE
cmpd_11	832.774	901.901	797.722	798.698	DB00203	Sildenafil
cmpd_350	832.71	828.209	829.491	840.43	DB03510	6-O-Phosphoryl Inosine Monophosphate
cmpd_880	832.591	774.466	857.107	866.199	DB08691	ethyl 3-[(E)-2-amino-1-cyanoethenyl]-6,7-dichloro-1-methyl-1H-indole-2-carboxylate
cmpd_785	832.122	851.305	817.773	827.288	DB08141	4-{[(2,6-difluorophenyl)carbonyl]amino}-N-[(3S)-piperidin-3-yl]-1H-pyrazole-3-carboxamide
cmpd_66	831.412	834.599	805.285	854.352	DB00757	Dolasetron
cmpd_338	830.955	798.042	820.17	874.653	DB03376	'5'-O-(N-(L-Alanyl)-Sulfamoyl)Adenosine
cmpd_769	830.937	814.534	851.71	826.567	DB08064	N-(3-TERT-BUTYL-1H-PYRAZOL-5-YL)-N'-{4-CHLORO-3-[(PYRIDIN-3-YLOXY)METHYL]PHENYL}UREA
cmpd_199	830.333	802.495	823.256	865.249	DB02098	Adenosine-2'-5'-Diphosphate
cmpd_324	829.914	836.783	788.061	864.899	DB03230	Adenosine-5'-Propylphosphate
cmpd_62	829.266	867.542	798.227	822.029	DB00716	Nedocromil
cmpd_371	824.86	854.216	815.063	805.3	DB03735	9-(2-Deoxy-Beta-D-Ribofuranosyl)-6-Methylpurine
cmpd_709	824.258	777.308	952.469	742.998	DB07790	N-(2-METHOXYETHYL)-4-({4-[2-METHYL-1-(1-METHYLETHYL)-1H-IMIDAZOL-5-YL]PYRIMIDIN-2-YL}AMINO)BENZENESULFONAMIDE
cmpd_898	823.045	855.659	832.493	780.983	DB08820	Ivacaftor
cmpd_519	822.908	832.823	806.334	829.567	DB06938	4-[[2-[[4-chloro-3-(trifluoromethyl)phenyl]amino]-3H-benzimidazol-5-yl]oxy]-N-methyl-pyridine-2-carboxamide
cmpd_399	822.195	837.632	797.37	831.582	DB04024	N'-L-Seryl-3'-Amino-(3'-Deoxy)-Adenosine
cmpd_760	821.972	823.084	819.986	822.845	DB08036	6,7,12,13-tetrahydro-5H-indolo[2,3-a]pyrrolo[3,4-c]carbazol-5-one
cmpd_639	821.682	752.344	873.761	838.94	DB07429	2-({[4-bromo-3-(diethylsulfamoyl)phenyl]carbonyl}amino)benzoic acid
cmpd_316	821.452	794.585	858.867	810.905	DB03168	Nicotinamide Adenine Dinucleotide Cyclohexanone
cmpd_208	821.261	829.021	799.895	834.868	DB02197	4-[(4-Imidazo[1,2-a]Pyridin-3-Ylpyrimidin-2-Yl)Amino]Benzenesulfonamide
cmpd_820	820.123	845.652	794.327	820.391	DB08365	8-bromo-4-(2-chlorophenyl)-N-(2-hydroxyethyl)-6-methyl-1,3-dioxo-1,2,3,6-tetrahydropyrrolo[3,4-e]indole-7-carboxamide
cmpd_743	819.965	911.642	732.731	815.521	DB07973	N-(1-ISOPROPYLPIPERIDIN-4-YL)-1-(3-METHOXYBENZYL)-1H-INDOLE-2-CARBOXAMIDE
cmpd_828	819.652	825.516	821.32	812.119	DB08423	[5-AMINO-1-(4-FLUOROPHENYL)-1H-PYRAZOL-4-YL][3-(PIPERIDIN-4-YLOXY)PHENYL]METHANONE
cmpd_841	818.028	791.722	874.5	787.863	DB08473	5,6-dichloro-1-beta-D-ribofuranosyl-1H-benzimidazole
cmpd_250	816.994	757.684	850.457	842.84	DB02573	2'-Deoxycytidine-2'-Deoxyadenosine-3',5'-Monophosphate
cmpd_745	816.697	881.265	726.315	842.51	DB07985	+/-METHYL 4-(AMINOIMINOMETHYL)-BETA-[3- INH (AMINOIMINO)PHENYL]BENZENE PENTANOATE
cmpd_762	816.444	813.837	786.331	849.164	DB08045	4-{4-[4-(3-AMINOPROPOXY)PHENYL]-1H-PYRAZOL-5-YL}-6-CHLOROBENZENE-1,3-DIOL
cmpd_899	815.44	800.476	880.91	764.933	DB08822	Azilsartan medoxomil
cmpd_551	814.839	788.589	752.979	902.948	DB07052	5'-S-ethyl-5'-thioadenosine
cmpd_423	814.717	801.75	850.418	791.983	DB04218	1-Deaza-Adenosine
cmpd_114	812.903	816.177	778.556	843.976	DB01155	Gemifloxacin
cmpd_136	812.696	850.667	762.213	825.208	DB01382	Glycodiazine
cmpd_600	812.402	846.789	793.432	796.984	DB07251	N'-(3-CHLORO-4-METHOXY-PHENYL)-N-(3,4,5-TRIMETHOXYPHENYL)-1,3,5-TRIAZINE-2,4-DIAMINE
cmpd_731	811.861	795.407	810.078	830.098	DB07909	(1S,2S,5S)2-(4-GLUTARIDYLBENZYL)-5-PHENYL-1-CYCLOHEXANOL
cmpd_314	810.522	743.074	803.184	885.307	DB03137	8-(2,5-Dimethoxy-Benzyl)-2-Fluoro-9-Pent-9h-Purin-6-Ylamine
cmpd_606	809.919	818.715	811.647	799.396	DB07257	4-(2-chlorophenyl)-8-(2-hydroxyethyl)-6-methylpyrrolo[3,4-e]indole-1,3(2H,6H)-dione
cmpd_206	809.286	809.571	804.532	813.754	DB02191	(7as,12ar,12bs)-1,2,3,4,7a,12,12a,12b-Octahydroindolo[2,3-a]Quinolizin-7(6h)-One
cmpd_788	806.492	821.389	796.455	801.632	DB08149	1-[4-(4-chlorobenzyl)-1-(7H-pyrrolo[2,3-d]pyrimidin-4-yl)piperidin-4-yl]methanamine
cmpd_351	806.356	789.358	823.028	806.682	DB03528	9-Beta-D-Xylofuranosyl-Adenine
cmpd_32	806.243	827.506	767.093	824.131	DB00383	Oxyphencyclimine
cmpd_9	806.067	809.513	805.878	802.81	DB00194	Vidarabine
cmpd_408	805.869	748.874	871.032	797.7	DB04067	4-Hydroxybenzyl Coenzyme A
cmpd_652	805.827	862.227	766.066	789.189	DB07469	(3aS)-3a-hydroxy-7-methyl-1-phenyl-1,2,3,3a-tetrahydro-4H-pyrrolo[2,3-b]quinolin-4-one
cmpd_70	805.733	798.909	858.672	759.617	DB00820	Tadalafil
cmpd_188	805.292	747.329	930.383	738.164	DB01992	Coenzyme A
cmpd_888	805.067	782.987	829.645	802.569	DB08736	4-HYDROXY-3-[(1S,3S)-3-HYDROXY-1-PHENYLBUTYL]-2H-CHROMEN-2-ONE
cmpd_583	804.176	805.019	795.269	812.24	DB07193	(2R,3R)-7-(methylsulfonyl)-3-(2,4,5-trifluorophenyl)-1,2,3,4-tetrahydropyrido[1,2-a]benzimidazol-2-amine
cmpd_104	804.096	773.285	823.015	815.989	DB01081	Diphenoxylate
cmpd_282	802.226	748.292	795.548	862.837	DB02861	4-(Aminosulfonyl)-N-[(3,4,5-Trifluorophenyl)Methyl]-Benzamide
cmpd_36	802.096	788.315	819.385	798.588	DB00426	Famciclovir
cmpd_740	799.907	795.955	811.728	792.037	DB07958	(2-CARBAMOYLMETHYL-5-PROPYL-OCTAHYDRO-INDOL-7-YL)ACETIC ACID
cmpd_39	799.218	803.08	784.336	810.238	DB00467	Enoxacin
cmpd_863	799.132	744.137	803.517	849.743	DB08569	3-PYRIDIN-4-YL-2,4-DIHYDRO-INDENO[1,2-.C.] PYRAZOLE
cmpd_129	798.8	794.194	822.266	779.941	DB01251	Gliquidone
cmpd_846	798.209	743.624	833.754	817.248	DB08498	(1S)-1-(3-chlorophenyl)-2-oxo-2-[(1,3,4-trioxo-1,2,3,4-tetrahydroisoquinolin-5-yl)amino]ethyl acetate
cmpd_873	796.095	830.441	767.004	790.841	DB08608	4-({(2R,5S)-2,5-DIMETHYL-4-[(2R)-3,3,3-TRIFLUORO-2-HYDROXY-2-METHYLPROPANOYL]PIPERAZIN-1-YL}CARBONYL)BENZONITRILE
cmpd_253	795.749	720.857	878.624	787.765	DB02599	2,6-Diamino-8-Propylsulfanylmethyl-3h-Quinazoline-4-One
cmpd_455	795.692	785.861	794.935	806.28	DB04543	2,6-Diamino-8-(1h-Imidazol-2-Ylsulfanylmethyl)-3h-Quinazoline-4-One
cmpd_567	794.936	813.189	797.679	773.939	DB07107	(1S)-2-(1H-INDOL-3-YL)-1-[({5-[(E)-2-PYRIDIN-4-YLVINYL]PYRIDIN-3-YL}OXY)METHYL]ETHYLAMINE
cmpd_153	794.563	882.334	739.493	761.863	DB01621	Pipotiazine
cmpd_116	793.219	765.936	810.332	803.389	DB01165	Ofloxacin
cmpd_670	793.004	748.707	785.372	844.932	DB07572	3-{[(4-methylphenyl)sulfonyl]amino}propyl pyridin-4-ylcarbamate
cmpd_831	792.749	874.684	755.38	748.182	DB08436	8-BENZO[1,3]DIOXOL-,5-YLMETHYL-9-BUTYL-9H-
cmpd_98	792.496	842.612	766.616	768.259	DB01044	Gatifloxacin
cmpd_839	792.412	780.806	804.714	791.715	DB08461	3-[(4-AMINO-1-TERT-BUTYL-1H-PYRAZOLO[3,4-D]PYRIMIDIN-3-YL)METHYL]PHENOL
cmpd_866	791.651	821.974	847.941	705.039	DB08580	4-bromo-2-{[(2R)-2-(2-chlorobenzyl)pyrrolidin-1-yl]carbonyl}aniline
cmpd_792	789.378	743.46	795.452	829.221	DB08178	4-(4-methoxy-1H-pyrrolo[2,3-b]pyridin-3-yl)pyrimidin-2-amine
cmpd_444	788.862	841.192	787.882	737.511	DB04424	RPR128515
cmpd_653	788.176	787.53	776.044	800.955	DB07470	(3aS)-3a-hydroxy-1-phenyl-1,2,3,3a-tetrahydro-4H-pyrrolo[2,3-b]quinolin-4-one
cmpd_456	788.098	783.714	795.144	785.435	DB04546	3-Deaza-Adenosine
cmpd_628	787.327	811.275	771.429	779.277	DB07334	N-[5-(ETHYLSULFONYL)-2-METHOXYPHENYL]-5-[3-(2-PYRIDINYL)PHENYL]-1,3-OXAZOL-2-AMINE
cmpd_794	786.62	819.843	763.982	776.036	DB08186	(3E)-4-(1-METHYL-1H-INDOL-3-YL)BUT-3-EN-2-ONE
cmpd_53	785.943	870.568	768.184	719.077	DB00637	Astemizole
cmpd_447	785.916	793.494	812.063	752.19	DB04441	2-Fluoroadenosine
cmpd_165	785.543	791.554	770.228	794.846	DB01755	N-[Isoleucinyl]-N'-[Adenosyl]-Diaminosufone
cmpd_452	785.091	746.363	801.511	807.398	DB04503	Sp-722
cmpd_859	784.513	813.336	774.324	765.879	DB08553	(1E)-5-(1-piperidin-4-yl-3-pyridin-4-yl-1H-pyrazol-4-yl)-2,3-dihydro-1H-inden-1-one oxime
cmpd_462	783.552	673.492	908.831	768.334	DB04609	INHIBITOR Q8467 OF DUPONT MERCK
cmpd_621	782.918	822.566	816.771	709.416	DB07315	5-chloro-N-{4-[(1R)-1,2-dihydroxyethyl]phenyl}-1H-indole-2-carboxamide
cmpd_397	782.638	779.486	818.837	749.59	DB04004	2,6-Diamino-8-(2-Dimethylaminoethylsulfanylmethyl)-3h-Quinazolin-4-One
cmpd_816	781.559	805.248	796.184	743.246	DB08349	N-cyclopropyl-3-{[1-(2,4-difluorophenyl)-7-methyl-6-oxo-6,7-dihydro-1H-pyrazolo[3,4-b]pyridin-4-yl]amino}-4-methylbenzamide
cmpd_17	781.226	720.855	836.088	786.736	DB00242	Cladribine
cmpd_113	780.722	768.25	782.037	791.879	DB01137	Levofloxacin
cmpd_862	779.483	776.451	809.392	752.605	DB08568	(2S)-1-{[5-(3-METHYL-1H-INDAZOL-5-YL)PYRIDIN-3-YL]OXY}-3-PHENYLPROPAN-2-AMINE
cmpd_111	779.423	834.712	728.1	775.458	DB01120	Gliclazide
cmpd_793	777.672	760.796	804.13	768.09	DB08182	4-(4-propoxy-1H-pyrrolo[2,3-b]pyridin-3-yl)pyrimidin-2-amine
cmpd_332	776.102	785.698	778.726	763.882	DB03307	4-[(6-Amino-4-Pyrimidinyl)Amino]Benzenesulfonamide
cmpd_614	776.076	788.835	774.501	764.891	DB07276	5-CYANO-N-(2,5-DIMETHOXYBENZYL)-6-ETHOXYPYRIDINE-2-CARBOXAMIDE
cmpd_723	775.228	761.818	772.053	791.813	DB07858	(2S)-2-(4-CHLOROPHENYL)-2-[4-(1H-PYRAZOL-4-YL)PHENYL]ETHANAMINE
cmpd_451	774.544	764.038	784.99	774.604	DB04480	3-(4-Fluorophenyl)-2-(6-Methylpyridin-2-Yl)-5,6-Dihydro-4h-Pyrrolo[1,2-B]Pyrazole
cmpd_472	773.874	804.276	818.49	698.855	DB04759	PYRIMIDINE-4,6-DICARBOXYLIC ACID BIS-(3-METHYL-BENZYLAMIDE)
cmpd_307	773.808	774.009	748.481	798.934	DB03079	Alpha-Ribazole-5'-Phosphate Derivative
cmpd_28	773.561	804.348	740.112	776.224	DB00361	Vinorelbine
cmpd_84	773.466	753.162	778.264	788.972	DB00946	Phenprocoumon
cmpd_409	773.347	652.091	811.241	856.71	DB04071	Cpad
cmpd_428	773.342	779.531	764.413	776.082	DB04254	8-Benzo[1,3]Dioxol-,5-Ylmethyl-9-Butyl-2-Fluoro-9h-Purin-6-Ylamine
cmpd_765	772.107	780.439	759.581	776.302	DB08052	1-cyclopentyl-3-(1H-pyrrolo[2,3-b]pyridin-5-yl)-1H-pyrazolo[3,4-d]pyrimidin-4-amine
cmpd_274	771.923	754.89	776.677	784.202	DB02799	N-[2-(1-Maleimidyl)Ethyl]-7-Diethylaminocoumarin-3-Carboxamide
cmpd_683	770.339	758.103	761.857	791.056	DB07648	(2R)-3-{[(4Z)-5,6-DIPHENYL-6,7-DIHYDRO-4H-PYRROLO[2,3-D]PYRIMIDIN-4-YLIDENE]AMINO}PROPANE-1,2-DIOL
cmpd_896	770.124	758.181	792.786	759.404	DB08802	Isothipendyl
cmpd_68	768.572	831.466	760.702	713.547	DB00808	Indapamide
cmpd_835	768.269	748.483	793.352	762.972	DB08443	2-(1H-pyrrol-1-ylcarbonyl)benzene-1,3,5-triol
cmpd_290	767.486	744.03	777.996	780.431	DB02934	9-(6-Deoxy-Alpha-L-Talofuranosyl)-6-Methylpurine
cmpd_360	767.097	774.312	761.706	765.272	DB03612	3-Hydroxybutyryl-Coenzyme A
cmpd_789	766.848	799.166	749.209	752.168	DB08150	4-(4-chlorobenzyl)-1-(7H-pyrrolo[2,3-d]pyrimidin-4-yl)piperidin-4-aminium
cmpd_545	766.824	772.75	745.098	782.625	DB07025	3-(5-{[4-(AMINOMETHYL)PIPERIDIN-1-YL]METHYL}-1H-INDOL-2-YL)QUINOLIN-2(1H)-ONE
cmpd_895	766.19	786.741	745.471	766.359	DB08781	1-[(2S)-4-(5-BROMO-1H-PYRAZOLO[3,4-B]PYRIDIN-4-YL)MORPHOLIN-2-YL]METHANAMINE
cmpd_422	765.981	642.779	893.546	761.618	DB04210	BV1
cmpd_808	765.916	786.597	750.242	760.91	DB08287	(1R,2R)-N-(2-AMINOETHYL)-2-{[(4-METHOXYPHENYL)SULFONYL]METHYL}CYCLOHEXANECARBOXAMIDE
cmpd_807	765.475	739.165	781.278	775.981	DB08268	6-AMINO-4-[2-(4-METHYLPHENYL)ETHYL]-1,7-DIHYDRO-8H-IMIDAZO[4,5-G]QUINAZOLIN-8-ONE
cmpd_798	764.979	716.64	806.29	772.008	DB08213	1-METHYL-5-(2-PHENOXYMETHYL-PYRROLIDINE-1-SULFONYL)-1H-INDOLE-2,3-DIONE
cmpd_57	764.865	738.455	821.095	735.046	DB00662	Trimethobenzamide
cmpd_637	764.667	672.494	753.106	868.401	DB07421	4-{[(1R,2S)-1,2-dihydroxy-2-methyl-3-(4-nitrophenoxy)propyl]amino}-2-(trifluoromethyl)benzonitrile
cmpd_630	764.314	772.9	741.712	778.329	DB07337	4-[4-AMINO-6-(5-CHLORO-1H-INDOL-4-YLMETHYL)-[1,3,5]TRIAZIN-2-YLAMINO]-BENZONITRILE
cmpd_837	763.42	743.923	765.796	780.542	DB08447	3-{3-[(DIMETHYLAMINO)METHYL]-1H-INDOL-7-YL}PROPAN-1-OL
cmpd_247	762.775	715.06	764.47	808.795	DB02565	4-Dimethylamino-N-(6-Hydroxycarbamoyethyl)Benzamide-N-Hydroxy-7-(4-Dimethyla Minobenzoyl)Aminoheptanamide
cmpd_777	761.962	731.27	766.893	787.722	DB08094	(4-AMINO-2-{[1-(METHYLSULFONYL)PIPERIDIN-4-YL]AMINO}PYRIMIDIN-5-YL)(2,3-DIFLUORO-6-METHOXYPHENYL)METHANONE
cmpd_201	760.854	744.071	772.596	765.894	DB02103	2-Chlorodideoxyadenosine
cmpd_281	760.615	778.108	760.156	743.581	DB02850	(1-Tert-Butyl-5-Hydroxy-1h-Pyrazol-4-Yl)-(6-Methanesulfonyl-4'-Methoxy-2-Methyl-Biphenyl-3-Yl)-Methanone
cmpd_51	760.384	814.122	739.162	727.869	DB00582	Voriconazole
cmpd_770	759.602	738.297	789.79	750.718	DB08066	N-[3-(1H-BENZIMIDAZOL-2-YL)-1H-PYRAZOL-4-YL]BENZAMIDE
cmpd_91	759.553	739.279	812.351	727.029	DB00998	Frovatriptan
cmpd_802	758.582	696.043	851.863	727.841	DB08242	N,4-dimethyl-3-[(1-phenyl-1H-pyrazolo[3,4-d]pyrimidin-4-yl)amino]benzamide
cmpd_143	758.245	750.38	761.793	762.561	DB01460	Diethyltryptamine
cmpd_722	757.713	749.657	726.601	796.88	DB07857	(2R)-2-(4-CHLOROPHENYL)-2-[4-(1H-PYRAZOL-4-YL)PHENYL]ETHANAMINE
cmpd_595	757.582	826.599	753.041	693.107	DB07242	(4R)-7,8-dichloro-1',9-dimethyl-1-oxo-1,2,4,9-tetrahydrospiro[beta-carboline-3,4'-piperidine]-4-carbonitrile
cmpd_669	756.161	708.554	740.712	819.218	DB07570	3-CYCLOHEXYL-1-(2-MORPHOLIN-4-YL-2-OXOETHYL)-2-PHENYL-1H-INDOLE-6-CARBOXYLIC ACID
cmpd_735	755.82	740.391	681.873	845.195	DB07934	[[CYCLOHEXANESULFONYL-GLYCYL]-3[PYRIDIN-4-YL-AMINOMETHYL]ALANYL]PIPERIDINE
cmpd_167	755.661	737.741	780.043	749.2	DB01765	(5-Oxo-5,6-Dihydro-Indolo[1,2-a]Quinazolin-7-Yl)-Acetic Acid
cmpd_647	755.575	779.859	740.275	746.591	DB07459	4-PHENOXY-N-(PYRIDIN-2-YLMETHYL)BENZAMIDE
cmpd_262	755.259	785.457	722.918	757.402	DB02673	(4ar,6s,8ar)-11-[8-(1,3-Dioxo-1,3-Dihydro-2h-Isoindol-2-Yl)Octyl]-6-Hydroxy-3-Methoxy-5,6,9,10-Tetrahydro-4ah-[1]Benzofuro[3a,3,2-Ef][2]Benzazepin-11-Ium
cmpd_654	755.145	763.098	752.585	749.752	DB07472	(R)-(+)9B-(3-METHYL)PHENYL-2,3-DIHYDROTHIAZOLO[2,3-A]ISOINDOL-5(9BH)-ONE
cmpd_696	754.314	751.349	753.754	757.839	DB07714	6-(3-METHYL-1,4-DIOXO-1,4-DIHYDRONAPHTHALEN-2-YL)HEXANOIC ACID
cmpd_215	754.286	798.579	736.006	728.272	DB02282	5'-Deoxy-5'-Methylthioadenosine
cmpd_407	753.449	719.832	792.014	748.5	DB04059	8-(Pyrimidin-2-Ylamino)Naphthalene-2-Carboximidamide
cmpd_877	752.775	745.611	773.108	739.607	DB08663	4-HYDROXY-7-METHOXY-3-(1-PHENYL-PROPYL)-CHROMEN-2-ONE
cmpd_627	752.27	711.831	787.093	757.886	DB07333	N-(CYCLOPROPYLMETHYL)-4-(METHYLOXY)-3-({5-[3-(3-PYRIDINYL)PHENYL]-1,3-OXAZOL-2-YL}AMINO)BENZENESULFONAMIDE
cmpd_682	752.23	751.395	713.56	791.735	DB07647	(2R)-1-[(5,6-DIPHENYL-7H-PYRROLO[2,3-D]PYRIMIDIN-4-YL)AMINO]PROPAN-2-OL
cmpd_495	751.63	846.727	621.585	786.578	DB06589	Pazopanib
cmpd_677	751.359	727.961	776.23	749.885	DB07612	6-(3-AMINOPHENYL)-N-(TERT-BUTYL)-2-(TRIFLUOROMETHYL)QUINAZOLIN-4-AMINE
cmpd_712	751.315	789.182	764.853	699.909	DB07801	N-butyl-3-{[6-(9H-purin-6-ylamino)hexanoyl]amino}benzamide
cmpd_390	751.151	766.009	736.06	751.385	DB03952	9-(6-Deoxy-Beta-D-Allofuranosyl)-6-Methylpurine
cmpd_300	750.805	862.612	679.321	710.482	DB03039	4-(Aminosulfonyl)-N-[(2,5-Difluorophenyl)Methyl]-Benzamide
cmpd_787	749.953	738.278	767.087	744.494	DB08148	1-[4-(4-chlorophenyl)-1-(7H-pyrrolo[2,3-d]pyrimidin-4-yl)piperidin-4-yl]methanamine
cmpd_577	749.817	721.793	754.226	773.433	DB07156	(4Z)-6-bromo-4-({[4-(pyrrolidin-1-ylmethyl)phenyl]amino}methylidene)isoquinoline-1,3(2H,4H)-dione
cmpd_642	749.071	776.425	764.115	706.672	DB07450	2[4-BROMO-2-FLUOROPHENYL)METHYL]-6-FLUOROSPIRO[ISOQUINOLINE-4-(1H),3'-PYRROLIDINE]-1,2',3,5'(2H)-TETRONE
cmpd_771	748.681	700.282	751.297	794.464	DB08073	(2S)-1-(1H-INDOL-3-YL)-3-{[5-(3-METHYL-1H-INDAZOL-5-YL)PYRIDIN-3-YL]OXY}PROPAN-2-AMINE
cmpd_297	748.245	722.43	713.093	809.211	DB03031	Adamantane-1-Carboxylic Acid-5-Dimethylamino-Naphthalene-1-Sulfonylamino-Octyl-Amide
cmpd_494	747.677	747.096	758.34	737.594	DB06267	Udenafil
cmpd_656	747.112	807.305	641.133	792.899	DB07493	(2Z)-5'-BROMO-2,3'-BIINDOLE-2',3(1H,1'H)-DIONE AMMONIATE
cmpd_20	746.635	701.951	846.628	691.327	DB00251	Terconazole
cmpd_501	746.438	735.151	753.569	750.593	DB06771	Besifloxacin
cmpd_256	745.988	748.335	753.125	736.504	DB02610	N-(2,3,4,5,6-Pentaflouro-Benzyl)-4-Sulfamoyl-Benzamide
cmpd_375	745.389	726.618	746.264	763.284	DB03809	9-Butyl-8-(3-Methoxybenzyl)-9h-Purin-6-Amine
cmpd_392	744.829	847.598	707.81	679.079	DB03962	Nicotinamide 8-Bromo-Adenine Dinucleotide Phosphate
cmpd_759	744.465	734.594	785.057	713.743	DB08035	1-TERT-BUTYL-3-(2,5-DIMETHYLBENZYL)-1H-PYRAZOLO[3,4-D]PYRIMIDIN-4-AMINE
cmpd_612	744.233	730.959	735.114	766.625	DB07273	1-[(2-AMINO-4-CHLORO-5-METHYLPHENYL)SULFONYL]-L-PROLINE
cmpd_725	743.877	718.72	743.73	769.182	DB07861	(2R)-N-hydroxy-3-naphthalen-2-yl-2-[(naphthalen-2-ylsulfonyl)amino]propanamide
cmpd_474	742.762	732.693	755.764	739.829	DB04761	PYRIMIDINE-4,6-DICARBOXYLIC ACID BIS-[(PYRIDIN-3-YLMETHYL)-AMIDE]
cmpd_401	742.038	819.512	701.494	705.107	DB04032	Adamantane-1-Carboxylic Acid-5-Dimethylamino-Naphthalene-1-Sulfonylamino-Butyl-Amide
cmpd_261	739.247	732.981	746.887	737.872	DB02656	2-(4-Morpholinyl)-8-Phenyl-4h-1-Benzopyran-4-One
cmpd_302	739.241	740.569	748.321	728.833	DB03060	Sri-9662
cmpd_198	739.19	715.405	746.162	756.004	DB02071	WAY-151693
cmpd_54	738.591	748.382	707.76	759.631	DB00640	Adenosine
cmpd_389	737.506	699.15	852.566	660.803	DB03950	(S)-N-(3-Indol-1-Yl-2-Methyl-Propyl)-4-Sulfamoyl-Benzamide
cmpd_564	735.266	727.314	724.906	753.577	DB07100	4-CHLORO-6-(4-PIPERAZIN-1-YL-1H-PYRAZOL-5-YL)BENZENE-1,3-DIOL
cmpd_355	735.109	675.647	799.981	729.7	DB03558	Sp-876
cmpd_275	734.332	740.554	789.854	672.589	DB02802	5-Aminocarbonyl-3-Nitrophenyl-Alpha-D-Galactopyranose
cmpd_221	734.001	772.638	694.374	734.99	DB02349	Nicotinamide-Adenine-Dinucleotide-5-Hydroxy-4-Oxonorvaline
cmpd_82	733.005	693.791	777.792	727.432	DB00913	Anileridine
cmpd_651	732.786	728.728	699.802	769.829	DB07468	(3aS)-3a-hydroxy-5-methyl-1-phenyl-1,2,3,3a-tetrahydro-4H-pyrrolo[2,3-b]quinolin-4-one
cmpd_117	732.438	733.223	721.661	742.431	DB01168	Procarbazine
cmpd_532	731.565	742.647	731.285	720.762	DB06989	{4-[2-BENZYL-3-METHOXY-2-(METHOXYCARBONYL)-3-OXOPROPYL]PHENYL}SULFAMIC ACID
cmpd_804	731.552	712.258	731.694	750.705	DB08247	6-(CYCLOHEXYLMETHOXY)-8-ISOPROPYL-9H-PURIN-2-AMINE
cmpd_93	730.834	814.814	729.955	647.733	DB01016	Glyburide
cmpd_744	730.017	771.199	653.971	764.882	DB07974	1-{2-[(4-CHLOROPHENYL)AMINO]-2-OXOETHYL}-N-(1-ISOPROPYLPIPERIDIN-4-YL)-1H-INDOLE-2-CARBOXAMIDE
cmpd_741	729.663	692.91	820.634	675.446	DB07962	METHYL N-[(2',4'-DIFLUORO-4-HYDROXY-5-IODOBIPHENYL-3-YL)CARBONYL]-BETA-ALANINATE
cmpd_663	729.276	743.701	725.322	718.804	DB07525	3-(3-methoxybenzyl)-1H-pyrrolo[2,3-b]pyridine
cmpd_902	728.323	765.975	696.742	722.253	DB08899	Enzalutamide
cmpd_565	727.793	832.724	661.96	688.694	DB07101	N-{[(2R)-2,3-dihydroxypropyl]oxy}-3,4-difluoro-2-[(2-fluoro-4-iodophenyl)amino]benzamide
cmpd_14	727.718	736.037	644.753	802.364	DB00220	Nelfinavir
cmpd_226	727.286	741.497	728.682	711.678	DB02407	6-O-Cyclohexylmethyl Guanine
cmpd_715	727.285	717.685	735.602	728.569	DB07835	N~3~-cyclopropyl-N~4~'-(cyclopropylmethyl)-6-methylbiphenyl-3,4'-dicarboxamide
cmpd_356	726.942	741.219	693.641	745.966	DB03571	3-(5-Amino-7-Hydroxy-[1,2,3]Triazolo[4,5-D]Pyrimidin-2-Yl)-N-(3,5-Dichlorobenzyl)-Benzamide
cmpd_875	725.957	714.314	696.988	766.57	DB08656	5-amino-2-methyl-N-[(1R)-1-naphthalen-1-ylethyl]benzamide
cmpd_681	725.555	748.33	721.136	707.198	DB07644	5-[(1S)-1-(3-chlorophenyl)ethoxy]quinazoline-2,4-diamine
cmpd_569	725.279	675.354	717.676	782.807	DB07117	5-(4-PHENOXYPHENYL)-5-(4-PYRIMIDIN-2-YLPIPERAZIN-1-YL)PYRIMIDINE-2,4,6(2H,3H)-TRIONE
cmpd_475	725.143	704.476	757.542	713.412	DB04764	[4-(3-AMINOMETHYL-PHENYL)-PIPERIDIN-1-YL]-(5-PHENETHYL- PYRIDIN-3-YL)-METHANONE
cmpd_684	724.974	738.068	686.57	750.285	DB07655	3-AMINO-3-BENZYL-[4.3.0]BICYCLO-1,6-DIAZANONAN-2-ONE
cmpd_405	724.063	725.792	731.075	715.322	DB04054	9-Butyl-8-(2,5-Dimethoxy-Benzyl)-2-Fluoro-9h-Purin-6-Ylamine
cmpd_197	723.802	711.704	702.203	757.5	DB02069	N-(2-Flouro-Benzyl)-4-Sulfamoyl-Benzamide
cmpd_774	722.708	730.999	719.631	717.495	DB08085	1-(4-HEXYLPHENYL)PROP-2-EN-1-ONE
cmpd_834	722.406	725.832	716.003	725.383	DB08442	4-{[(2R)-2-(2-methylphenyl)pyrrolidin-1-yl]carbonyl}benzene-1,3-diol
cmpd_26	721.894	718.988	728.348	718.347	DB00350	Minoxidil
cmpd_343	721.838	661.527	690.353	813.633	DB03453	(R)-N-[2-[1-(Aminoiminomethyl)-3-Piperidinyl]-1-Oxoethyl]-4-(Phenylethynyl)-L-Phenylalanine Methylester
cmpd_229	721.533	687.751	686.737	790.111	DB02429	4-(Aminosulfonyl)-N-[(4-Fluorophenyl)Methyl]-Benzamide
cmpd_702	721.256	743.861	732.867	687.04	DB07761	(2R)-1-[4-({6-[(2,6-DIFLUOROPHENYL)AMINO]PYRIMIDIN-4-YL}AMINO)PHENOXY]-3-(DIMETHYLAMINO)PROPAN-2-OL
cmpd_241	721.191	688.862	708.492	766.22	DB02527	Cyclic Adenosine Monophosphate
cmpd_576	721.122	729.194	746.949	687.223	DB07138	5-(2,6-dichlorophenyl)-2-[(2,4-difluorophenyl)sulfanyl]-6H-pyrimido[1,6-b]pyridazin-6-one
cmpd_806	721.01	743.153	726.481	693.396	DB08267	6-AMINO-4-(2-PHENYLETHYL)-1,7-DIHYDRO-8H-IMIDAZO[4,5-G]QUINAZOLIN-8-ONE
cmpd_646	719.776	693.434	740.469	725.425	DB07458	3-(1H-INDOL-3-YL)-4-{1-[2-(1-METHYLPYRROLIDIN-2-YL)ETHYL]-1H-INDOL-3-YL}-1H-PYRROLE-2,5-DIONE
cmpd_25	719.551	695.039	725.711	737.903	DB00317	Gefitinib
cmpd_83	719.321	738.357	688.745	730.862	DB00933	Mesoridazine
cmpd_257	719.319	658.937	840.822	658.199	DB02617	1-(N-Imidazolyl)-2-Hydroxy-2-(2,3-Dichlorophenyl)Octane
cmpd_473	718.853	718.916	764.785	672.857	DB04760	PYRIMIDINE-4,6-DICARBOXYLIC ACID BIS-(4-FLUORO-3-METHYL-BENZYLAMIDE)
cmpd_865	718.697	732.118	724.944	699.028	DB08579	4-bromo-2-{[(3R,5S)-3,5-dimethylpiperidin-1-yl]carbonyl}aniline
cmpd_528	718.251	712.641	754.886	687.226	DB06967	6-ETHYL-5-[9-(3-METHOXYPROPYL)-9H-CARBAZOL-2-YL]PYRIMIDINE-2,4-DIAMINE
cmpd_781	718.11	734.323	707.651	712.357	DB08134	4-[(6-chloropyrazin-2-yl)amino]benzenesulfonamide
cmpd_183	717.779	758.859	719.326	675.151	DB01953	Inhibitor of P38 Kinase
cmpd_695	717.448	664.355	769.277	718.713	DB07711	(2S,3R)-3-(6-amino-9H-purin-9-yl)nonan-2-ol
cmpd_679	716.084	778.404	642.416	727.432	DB07626	4-(2-aminoethoxy)-N-(3-chloro-2-ethoxy-5-piperidin-1-ylphenyl)-3,5-dimethylbenzamide
cmpd_155	716.001	715.013	713.393	719.598	DB01628	Etoricoxib
cmpd_142	715.36	727.194	696.225	722.66	DB01441	5-Methoxy-N,N-diisopropyltryptamine
cmpd_24	715.309	713.827	747.556	684.545	DB00310	Chlorthalidone
cmpd_508	715.285	741.108	690.17	714.576	DB06876	N-{5-[4-(4-METHYLPIPERAZIN-1-YL)PHENYL]-1H-PYRROLO[2,3-B]PYRIDIN-3-YL}NICOTINAMIDE
cmpd_724	714.087	686.414	788.174	667.673	DB07859	4-(4-CHLOROPHENYL)-4-[4-(1H-PYRAZOL-4-YL)PHENYL]PIPERIDINE
cmpd_435	713.857	712.748	761.654	667.168	DB04295	N-Benzoyl-N'-Beta-D-Glucopyranosyl Urea
cmpd_195	713.321	690.867	724.968	724.129	DB02049	2-{4-[4-(4-Chloro-Phenoxy)-Benzenesulfonyl]-Tetrahydro-Pyran-4-Yl}-N-Hydroxy-Acetamide
cmpd_460	713.274	740.564	714.912	684.347	DB04604	5-iodotubercidin
cmpd_457	713.069	700.956	725.353	712.899	DB04549	4-(Aminosulfonyl)-N-[(2,3,4-Trifluorophenyl)Methyl]-Benzamide
cmpd_420	712.527	677.143	722.453	737.986	DB04180	4-(Aminosulfonyl)-N-[(2,4-Difluorophenyl)Methyl]-Benzamide
cmpd_387	710.703	551.831	823.723	756.556	DB03923	Feruloyl Coenzyme A
cmpd_636	710.644	648.815	680.257	802.86	DB07414	(5S)-1-benzyl-3-(1,1-dioxido-1,2-benzisothiazol-3-yl)-4-hydroxy-5-(1-methylethyl)-1,5-dihydro-2H-pyrrol-2-one
cmpd_552	709.817	688.002	745.683	695.765	DB07054	(2R)-1-(DIMETHYLAMINO)-3-{4-[(6-{[2-FLUORO-5-(TRIFLUOROMETHYL)PHENYL]AMINO}PYRIMIDIN-4-YL)AMINO]PHENOXY}PROPAN-2-OL
cmpd_889	709.75	675.519	659.601	794.131	DB08738	1-{3-oxo-3-[(2S)-2-(pyrrolidin-1-ylcarbonyl)pyrrolidin-1-yl]propyl}-3-phenylquinoxalin-2(1H)-one
cmpd_72	709.56	707.676	722.736	698.268	DB00834	Mifepristone
cmpd_312	709.396	684.621	754.323	689.244	DB03124	5-[4-(1-Carboxymethyl-2-Oxo-Propylcarbamoyl)-Benzylsulfamoyl]-2-Hydroxy-Benzoic Acid
cmpd_242	707.685	635.249	734.995	752.811	DB02535	Aminodi(Ethyloxy)Ethylaminocarbonylbenzenesulfonamide
cmpd_289	707.672	691.27	694.673	737.074	DB02933	5'-Deoxy-5'-(Methylthio)-Tubercidin
cmpd_608	707.614	671.287	683.09	768.465	DB07264	(S)-N-(1-(3-CHLORO-4-FLUOROPHENYL)-2-HYDROXYETHYL)-4-(4-(3-CHLOROPHENYL)-1H-PYRAZOL-3-YL)-1H-PYRROLE-2-CARBOXAMIDE
cmpd_704	707.049	682.99	771.787	666.37	DB07765	METHYL 1-(4-{[(2,4-DIAMINOPTERIDIN-6-YL)METHYL](METHYL)AMINO}BENZOYL)PIPERIDINE-4-CARBOXYLATE
cmpd_470	707.014	709.765	705.481	705.796	DB04726	7,8,10-TRIMETHYLBENZO[G]PTERIDINE-2,4(3H,10H)-DIONE
cmpd_169	705.847	704.251	630.75	782.541	DB01772	3-[3-(2,3-Dihydroxy-Propylamino)-Phenyl]-4-(5-Fluoro-1-Methyl-1h-Indol-3-Yl)-Pyrrole-2,5-Dione
cmpd_181	705.129	721.836	700.303	693.248	DB01944	(S)-blebbistatin
cmpd_853	704.656	695.607	682.195	736.167	DB08522	4-(4-FLUOROPHENYL)-1-CYCLOROPROPYLMETHYL-5-(4-PYRIDYL)-IMIDAZOLE
cmpd_217	702.728	671.153	660.835	776.196	DB02316	1-(5-Carboxypentyl)-5-[(2,6-Dichlorobenzyl)Oxy]-1 H-Indole-2-Carboxylic Acid
cmpd_349	701.016	738.828	701.048	663.171	DB03504	9-Butyl-8-(2-Chloro-3,4,5-Trimethoxy-Benzyl)-9h-Purin-6-Ylamine
cmpd_634	700.753	655.763	722.723	723.774	DB07396	1-{2-[3-(2-Chloro-4,5-difluoro-benzoyl)-ureido]-4-fluoro-phenyl}-piperidine-4-carboxylic acid
cmpd_145	700.282	684.856	679.382	736.607	DB01518	Benzethidine
cmpd_644	700.125	577.89	772.33	750.155	DB07456	3-(1H-INDOL-3-YL)-4-(1-{2-[(2S)-1-METHYLPYRROLIDINYL]ETHYL}-1H-INDOL-3-YL)-1H-PYRROLE-2,5-DIONE
cmpd_533	699.522	689.702	703.251	705.614	DB06992	(3,3-dimethylpiperidin-1-yl)(6-(3-fluoro-4-methylphenyl)pyridin-2-yl)methanone
cmpd_833	698.933	719.265	679.916	697.618	DB08441	6-BROMO-13-THIA-2,4,8,12,19-PENTAAZATRICYCLO[12.3.1.1~3,7~]NONADECA-1(18),3(19),4,6,14,16-HEXAENE 13,13-DIOXIDE
cmpd_63	698.57	664.498	782.363	648.848	DB00718	Adefovir Dipivoxil
cmpd_433	698.393	702.845	692.4	699.935	DB04288	2-[Trans-(4-Aminocyclohexyl)Amino]-6-(Benzyl-Amino)-9-Cyclopentylpurine
cmpd_209	697.5	687.343	675.003	730.154	DB02221	4-(Aminosulfonyl)-N-[(2,4,6-Trifluorophenyl)Methyl]-Benzamide
cmpd_469	697.174	750.562	677.962	662.998	DB04724	(S)-2-((S)-3-ISOBUTYL-2,5-DIOXO-4-QUINOLIN-3-YLMETHYL-[1,4]DIAZEPAN-1YL)-N-METHYL-3-NAPHTALEN-2-YL-PROPIONAMIDE
cmpd_106	696.507	647.939	817.459	624.122	DB01095	Fluvastatin
cmpd_182	695.475	575.446	767.665	743.313	DB01946	3-[1-(3-Aminopropyl)-1h-Indol-3-Yl]-4-(1-Methyl-1h-Indol-3-Yl)-1h-Pyrrole-2,5-Dione
cmpd_162	695.467	617.476	714.837	754.087	DB01737	Nalpha-(2-Naphthylsulfonylglycyl)-3-Amidino-D,L-Phenylalanine-Isopropylester
cmpd_394	695.417	725.314	635.387	725.55	DB03980	4-(Fluorophenyl)-1-Cyclopropylmethyl-5-(2-Amino-4-Pyrimidinyl)Imidazole
cmpd_692	694.534	680.645	688.147	714.809	DB07704	6-AMINO-4-[2-(4-METHOXYPHENYL)ETHYL]-1,7-DIHYDRO-8H-IMIDAZO[4,5-G]QUINAZOLIN-8-ONE
cmpd_280	694.314	716.649	713.486	652.807	DB02848	{4-[3-(6,7-Diethoxy-Quinazolin-4-Ylamino)-Phenyl]-Thiazol-2-Yl}-Methanol
cmpd_697	693.278	642.095	730.966	706.774	DB07742	N-(2,3-DIFLUORO-BENZYL)-4-SULFAMOYL-BENZAMIDE
cmpd_367	693.24	685.524	761.915	632.281	DB03702	2-[4-[[(S)-1-[[(S)-2-[[(Rs)-3,3,3-Trifluoro-1-Isopropyl-2-Oxopropyl]Aminocarbonyl]Pyrrolidin-1-Yl-]Carbonyl]-2-Methylpropyl]Aminocarbonyl]Benzoylamino]Acetic Acid
cmpd_671	693.127	734.346	718.421	626.613	DB07586	5-(4-METHYL-BENZOYLAMINO)-BIPHENYL-3,4'-DICARBOXYLIC ACID 3-DIMETHYLAMIDE-4'-HYDROXYAMIDE
cmpd_230	692.677	726.897	650.817	700.318	DB02449	3-(1h-Indol-3-Yl)-2-[4-(4-Phenyl-Piperidin-1-Yl)-Benzenesulfonylamino]-Propionic Acid
cmpd_726	692.177	663.208	676.138	737.184	DB07862	7-(1-ETHYL-PROPYL)-7H-PYRROLO-[3,2-F]QUINAZOLINE-1,3-DIAMINE
cmpd_436	691.897	716.381	683.94	675.371	DB04322	LY249543
cmpd_497	690.901	664.681	685.045	722.978	DB06684	Vilazodone
cmpd_587	690.538	732.186	683.737	655.69	DB07206	6-[2-(1H-INDOL-6-YL)ETHYL]PYRIDIN-2-AMINE
cmpd_790	690.086	736.26	814.304	519.695	DB08164	(3R,4R)-1-{6-[3-(METHYLSULFONYL)PHENYL]PYRIMIDIN-4-YL}-4-(2,4,5-TRIFLUOROPHENYL)PIPERIDIN-3-AMINE
cmpd_713	689.068	691.916	691.35	683.938	DB07829	4-[3-(4-FLUOROPHENYL)-1H-PYRAZOL-4-YL]PYRIDINE
cmpd_665	688.756	703.051	721.165	642.053	DB07536	N-{(1S,2R)-2-hydroxy-1-[(hydroxyamino)carbonyl]propyl}-4-{[4-(morpholin-4-ylmethyl)phenyl]ethynyl}benzamide
cmpd_699	688.625	733.931	680.289	651.654	DB07751	(2S)-1-[4-({6-[(2,6-DIFLUOROPHENYL)AMINO]PYRIMIDIN-4-YL}AMINO)PHENOXY]-3-(DIMETHYLAMINO)PROPAN-2-OL
cmpd_549	688.083	659.633	723.078	681.539	DB07046	2-[(2-chloro-4-iodophenyl)amino]-N-{[(2R)-2,3-dihydroxypropyl]oxy}-3,4-difluorobenzamide
cmpd_103	686.821	738.267	604.481	717.714	DB01079	Tegaserod
cmpd_499	686.236	744.49	655.972	658.245	DB06751	Drotaverine
cmpd_271	686.003	669.393	701.65	686.966	DB02754	9-Butyl-8-(3,4,5-Trimethoxybenzyl)-9h-Purin-6-Amine
cmpd_398	685.724	711.087	657.728	688.357	DB04010	2-(3'-Methoxyphenyl) Benzimidazole-4-Carboxamide
cmpd_118	685.432	697.709	682.148	676.439	DB01171	Moclobemide
cmpd_496	684.847	715.083	710.853	628.606	DB06616	Bosutinib
cmpd_432	684.695	707.75	611.395	734.941	DB04285	{4-[(2s,4e)-2-(1,3-Benzothiazol-2-Yl)-2-(1h-1,2,3-Benzotriazol-1-Yl)-5-Phenylpent-4-Enyl]Phenyl}(Difluoro)Methylphosphonic Acid
cmpd_571	684.355	703.754	684.553	664.757	DB07123	N-(4-METHYLBENZOYL)-4-BENZYLPIPERIDINE
cmpd_122	684.17	669.485	717.846	665.179	DB01205	Flumazenil
cmpd_342	683.151	669.887	669.246	710.319	DB03446	3-Benzylaminocarbonylphenyl-Alpha-D-Galactoside
cmpd_650	682.112	675.256	654.05	717.031	DB07467	4-chloro-N-[(2S)-2-methyl-2,3-dihydro-1H-indol-1-yl]-3-sulfamoylbenzamide
cmpd_378	681.638	683.257	696.717	664.941	DB03844	N-(2,6-Diflouro-Benzyl)-4-Sulfamoyl-Benzamide
cmpd_813	681.397	689.897	695.154	659.139	DB08312	6-CYCLOHEXYLMETHYLOXY-5-NITROSO-PYRIMIDINE-2,4-DIAMINE
cmpd_368	680.941	652.064	708.712	682.048	DB03714	4-Carbamoyl-4-{[6-(Difluoro-Phosphono-Methyl)-Naphthalene-2-Carbonyl]-Amino}-Butyric Acid
cmpd_284	680.835	655.915	710.107	676.482	DB02880	N-[1-(4-Bromophenyl)Ethyl]-5-Fluoro Salicylamide
cmpd_269	679.75	665.012	650.843	723.395	DB02732	Nicotinamide Adenine Dinucleotide Acetone Adduct
cmpd_832	679.498	640.65	757.109	640.734	DB08437	PUROMYCIN
cmpd_382	679.052	724.519	655.199	657.438	DB03899	9-Butyl-8-(4-Methoxybenzyl)-9h-Purin-6-Amine
cmpd_503	678.9	615.669	731.904	689.126	DB06834	N-(2-hydroxy-1,1-dimethylethyl)-1-methyl-3-(1H-pyrrolo[2,3-b]pyridin-2-yl)-1H-indole-5-carboxamide
cmpd_796	678.61	721.971	642.765	671.095	DB08203	7-[2-METHOXY-1-(METHOXYMETHYL)ETHYL]-7H-PYRROLO[3,2-F] QUINAZOLINE-1,3-DIAMINE
cmpd_213	678.39	674.328	733.277	627.564	DB02255	GM6001
cmpd_559	678.338	694.803	677.635	662.577	DB07079	3-{[4-(but-2-yn-1-yloxy)phenyl]sulfonyl}propane-1-thiol
cmpd_439	678.316	645.871	630.079	758.998	DB04375	5-Methyl-5,6,7,8-Tetrahydrofolic Acid
cmpd_591	678.266	670.827	686.532	677.44	DB07218	6-CHLORO-9-HYDROXY-1,3-DIMETHYL-1,9-DIHYDRO-4H-PYRAZOLO[3,4-B]QUINOLIN-4-ONE
cmpd_547	677.439	694.578	662.469	675.27	DB07043	7-amino-2-tert-butyl-4-(4-pyrimidin-2-ylpiperazin-1-yl)pyrido[2,3-d]pyrimidine-6-carboxamide
cmpd_818	677.241	615.563	638.709	777.45	DB08351	N-cyclopropyl-4-methyl-3-{2-[(2-morpholin-4-ylethyl)amino]quinazolin-6-yl}benzamide
cmpd_372	676.192	702.766	648.713	677.098	DB03777	Rbt205 Inhibitor
cmpd_354	675.044	717.801	657.173	650.158	DB03546	10-CF3C(OH)2-DDACTHF
cmpd_782	675.008	704.08	686.979	633.964	DB08136	4-(acetylamino)-N-(4-fluorophenyl)-1H-pyrazole-3-carboxamide
cmpd_527	674.88	654.31	682.955	687.375	DB06959	(1S)-2-(1H-INDOL-3-YL)-1-{[(5-ISOQUINOLIN-6-YLPYRIDIN-3-YL)OXY]METHYL}ETHYLAMINE
cmpd_27	674.873	677.862	660.234	686.522	DB00359	Sulfadiazine
cmpd_645	674.354	598.25	718.146	706.667	DB07457	3-[1-(3-AMINOPROPYL)-1H-INDOL-3-YL]-4-(1H-INDOL-3-YL)-1H-PYRROLE-2,5-DIONE
cmpd_586	674.151	641.833	677.376	703.244	DB07205	N6-ISOPENTENYL-ADENOSINE-5'-MONOPHOSPHATE
cmpd_159	673.552	643.707	770.333	606.616	DB01653	(5z)-5-(1h-Indol-3-Ylmethylene)-4h-Imidazol-4-One
cmpd_234	671.541	655.485	709.272	649.866	DB02479	(R)-N-(3-Indol-1-Yl-2-Methyl-Propyl)-4-Sulfamoyl-Benzamide
cmpd_64	670.254	696.626	652.39	661.745	DB00724	Imiquimod
cmpd_223	670.092	660.531	687.219	662.526	DB02359	9-Butyl-8-(2,5-Dimethoxy-Benzyl)-9h-Purin-6-Ylamine
cmpd_763	669.757	664.235	667.356	677.68	DB08046	2-chloro-5-[(1S)-1-hydroxy-3-oxo-2H-isoindol-1-yl]benzenesulfonamide
cmpd_514	668.832	685.366	656.65	664.479	DB06909	1-ethyl-N-(phenylmethyl)-4-(tetrahydro-2H-pyran-4-ylamino)-1H-pyrazolo[3,4-b]pyridine-5-carboxamide
cmpd_579	668.583	684.107	656.536	665.105	DB07164	N-cyclopropyl-4-pyrazolo[1,5-b]pyridazin-3-ylpyrimidin-2-amine
cmpd_756	667.647	623.229	706.614	673.097	DB08023	N-cyclohexyl-4-imidazo[1,2-a]pyridin-3-yl-N-methylpyrimidin-2-amine
cmpd_881	667.5	674.851	668.327	659.323	DB08694	9-amino-5-(2-aminopyrimidin-4-yl)pyrido[3',2':4,5]pyrrolo[1,2-c]pyrimidin-4-ol
cmpd_556	667.291	683.893	595.034	722.945	DB07068	(4-{4-[(TERT-BUTOXYCARBONYL)AMINO]-2,2-BIS(ETHOXYCARBONYL)BUTYL}PHENYL)SULFAMIC ACID
cmpd_557	666.978	703.311	609.283	688.339	DB07070	(2S)-2-{3-[({[2-fluoro-4-(trifluoromethyl)phenyl]carbonyl}amino)methyl]-4-methoxybenzyl}butanoic acid
cmpd_71	666.82	681.697	658.411	660.352	DB00827	Cinoxacin
cmpd_176	665.843	674.181	609.083	714.265	DB01836	[4-(6-Chloro-Naphthalene-2-Sulfonyl)-Piperazin-1-Yl]-(3,4,5,6-Tetrahydro-2h-[1,4']Bipyridinyl-4-Yl)-Methanone
cmpd_446	665.313	645.385	676.614	673.939	DB04440	Purine Riboside
cmpd_329	665.089	809.643	646.106	539.518	DB03256	5-Formyl-5,6,7,8-Tetrahydrofolate
cmpd_615	664.791	674.839	646.757	672.778	DB07279	N-ETHYL-N-ISOPROPYL-3-METHYL-5-{[(2S)-2-(PYRIDIN-4-YLAMINO)PROPYL]OXY}BENZAMIDE
cmpd_16	664.586	685.03	618.648	690.079	DB00238	Nevirapine
cmpd_894	664.428	654.111	674.8	664.373	DB08780	6-MORPHOLIN-4-YL-9H-PURINE
cmpd_152	663.746	647.66	679.792	663.786	DB01615	Aceprometazine
cmpd_137	663.173	640.877	662.644	685.997	DB01388	Mibefradil
cmpd_38	663.123	675.528	639.455	674.386	DB00465	Ketorolac
cmpd_626	663.094	685.112	659.28	644.889	DB07330	trans-4-(7-carbamoyl-1H-benzimidazol-2-yl)-1-propylpiperidinium
cmpd_443	662.83	600.672	685.579	702.239	DB04421	Nicotinamide Adenine Dinucleotide 3-Pentanone Adduct
cmpd_412	662.164	624.389	642.572	719.532	DB04117	4-(N,N-Dimethylamino)Cinnamoyl-Coa
cmpd_45	661.955	682.534	637.735	665.597	DB00532	Mephenytoin
cmpd_480	661.851	820.919	558.386	606.248	DB04789	5-methyltetrahydrofolate
cmpd_825	661.8	722.296	639.768	623.335	DB08389	6,7-DIMETHOXY-4-[(3R)-3-(2-NAPHTHYLOXY)PYRROLIDIN-1-YL]QUINAZOLINE
cmpd_294	661.092	677.858	655.494	649.923	DB03000	9-Hydroxypropyladenine, S-Isomer
cmpd_493	660.978	616.804	655.943	710.187	DB06237	Avanafil
cmpd_689	660.887	615.751	664.068	702.841	DB07689	METHYL 1-(4-{[(2,4-DIAMINOPTERIDIN-6-YL)METHYL]AMINO}BENZOYL)PIPERIDINE-4-CARBOXYLATE
cmpd_227	660.618	626.18	673.403	682.27	DB02416	2-Ribofuranosyl-3-Iodo-2,3-Dihydro-1h-Pyrazolo[3,4-D]Pyrimidin-4-Ylamine
cmpd_706	660.079	745.747	592.532	641.957	DB07779	N-({(2S)-1-[(3R)-3-AMINO-4-(2-FLUOROPHENYL)BUTANOYL]PYRROLIDIN-2-YL}METHYL)BENZAMIDE
cmpd_4	659.264	598.673	780.855	598.263	DB00116	Tetrahydrofolic acid
cmpd_434	658.282	701.528	636.541	636.777	DB04289	Genz-10850
cmpd_272	657.845	658.179	670.409	644.946	DB02765	9-Hydroxypropyladenine, R-Isomer
cmpd_486	657.579	687.031	669.913	615.792	DB04896	Milnacipran
cmpd_809	657.147	685.213	665.513	620.715	DB08303	(3S)-3-cyclopentyl-6-methyl-7-[(4-methylpiperazin-1-yl)sulfonyl]-3,4-dihydro-2H-1,2,4-benzothiadiazine 1,1-dioxide
cmpd_678	656.627	544.597	533.162	892.122	DB07619	N-cyclopropyl-N-(trans-4-pyridin-3-ylcyclohexyl)-4-[(1S)-2,2,2-trifluoro-1-hydroxy-1-methylethyl]benzamide
cmpd_721	656.568	661.546	628.102	680.056	DB07856	6-{4-[4-(4-CHLOROPHENYL)PIPERIDIN-4-YL]PHENYL}-9H-PURINE
cmpd_158	656.393	599.767	707.577	661.834	DB01652	4-Hydroxybenzoyl Coenzyme A
cmpd_661	654.945	695.563	660.173	609.099	DB07520	N-[1-(AMINOMETHYL)CYCLOPROPYL]-3-(MORPHOLIN-4-YLSULFONYL)-N~2~-[(1S)-2,2,2-TRIFLUORO-1-(4-FLUOROPHENYL)ETHYL]-L-ALANINAMIDE
cmpd_44	654.357	608.664	709.191	645.216	DB00530	Erlotinib
cmpd_337	654.307	642.9	633.984	686.038	DB03373	ZK-806711
cmpd_821	654.286	614.766	632.139	715.954	DB08378	4-[4-(2,5-DIOXO-PYRROLIDIN-1-YL)-PHENYLAMINO]-4-HYDROXY-BUTYRIC ACID
cmpd_680	654.207	656.387	665.85	640.385	DB07643	5-{[1-(2,3-dichlorobenzyl)piperidin-4-yl]methoxy}quinazoline-2,4-diamine
cmpd_492	652.76	650.149	626.212	681.92	DB06213	Regadenoson
cmpd_222	652.554	688.344	685.371	583.947	DB02354	4-{[1-Methyl-5-(2-Methyl-Benzoimidazol-1-Ylmethyl)-1h-Benzoimidazol-2-Ylmethyl]-Amino}-Benzamidine
cmpd_21	652.161	660.742	659.684	636.058	DB00278	Argatroban
cmpd_109	652.052	686.081	639.784	630.29	DB01117	Atovaquone
cmpd_410	651.444	605.266	671.927	677.138	DB04073	N-{3-[4-(3-Amino-Propyl)-Piperazin-1-Yl]-Propyl}-3-Nitro-5-(Galactopyranosyl)-Beta-Benzamide
cmpd_147	651.319	639.806	677.659	636.491	DB01546	Alpha-ethyltryptamine
cmpd_107	650.663	677.107	636.567	638.314	DB01103	Quinacrine
cmpd_619	650.51	628.793	662.768	659.968	DB07307	N-cyclopropyl-4-methyl-3-[1-(2-methylphenyl)phthalazin-6-yl]benzamide
cmpd_882	650.042	634.525	631.106	684.495	DB08697	4-(2-aminoethoxy)-N-(3-chloro-5-piperidin-1-ylphenyl)-3,5-dimethylbenzamide
cmpd_323	649.665	615.428	674.559	659.007	DB03228	5-[Bis-2(Chloro-Ethyl)-Amino]-2,4-Dintro-Benzamide
cmpd_797	649.583	646.713	590.642	711.393	DB08211	5-bromo-3-(pyrrolidin-1-ylsulfonyl)-1H-indole-2-carboxamide
cmpd_540	649.22	657.719	646.121	643.821	DB07012	6-AMINO-3,7-DIHYDRO-IMIDAZO[4,5-G]QUINAZOLIN-8-ONE
cmpd_617	648.339	642.58	651.331	651.105	DB07285	(3R)-4,4-DIFLUORO-3-[(4-METHOXYPHENYL)SULFONYL]BUTANOIC ACID
cmpd_851	647.537	611.973	653.682	676.955	DB08516	(S)-(+)-2-[4-(FLUOROBENZYLOXY-BENZYLAMINO)PROPIONAMIDE]
cmpd_758	646.633	582.056	759.968	597.876	DB08031	N-[(13-CYCLOHEXYL-6,7-DIHYDROINDOLO[1,2-D][1,4]BENZOXAZEPIN-10-YL)CARBONYL]-2-METHYL-L-ALANINE
cmpd_309	645.475	619.578	677.179	639.667	DB03115	5-Bromo-N-(2,3-Dihydroxypropoxy)-3,4-Difluoro-2-[(2-Fluoro-4-Iodophenyl)Amino]Benzamide
cmpd_546	645.194	689.633	662.86	583.088	DB07030	(5-CHLORO-2-{[(3-NITROBENZYL)AMINO]CARBONYL}PHENOXY)ACETIC ACID
cmpd_416	644.526	596.823	701.752	635.002	DB04146	I-Coeleneterazine
cmpd_703	644.088	656.733	601.041	674.489	DB07763	(5S)-3-ANILINO-5-(2,4-DIFLUOROPHENYL)-5-METHYL-1,3-OXAZOLIDINE-2,4-DIONE
cmpd_675	643.649	632.163	625.072	673.713	DB07606	6-(3,4-DIHYDROXYBENZYL)-3-ETHYL-1-(2,4,6-TRICHLOROPHENYL)-1H-PYRAZOLO[3,4-D]PYRIMIDIN-4(5H)-ONE
cmpd_766	643.439	631.074	630.045	669.197	DB08053	1-cyclobutyl-3-(3,4-dimethoxyphenyl)-1H-pyrazolo[3,4-d]pyrimidin-4-amine
cmpd_502	643.355	660.62	602.346	667.099	DB06828	5-[2-(1H-pyrrol-1-yl)ethoxy]-1H-indole
cmpd_134	642.829	682.16	635.764	610.563	DB01325	Quinethazone
cmpd_593	642.605	650.33	605.43	672.054	DB07232	(2R)-2-(7-carbamoyl-1H-benzimidazol-2-yl)-2-methylpyrrolidinium
cmpd_150	641.688	716.968	611.568	596.529	DB01605	Pivmecillinam
cmpd_563	641.555	654.774	644.029	625.863	DB07095	(S)-N-(4-carbamimidoylbenzyl)-1-(3-cyclopentylpropanoyl)pyrrolidine-2-carboxamide
cmpd_69	640.449	637.727	652.138	631.483	DB00817	Rosoxacin
cmpd_687	638.527	675.828	568.715	671.039	DB07670	4-METHYL-N-METHYL-N-(2-PHENYL-2H-PYRAZOL-3-YL)BENZENESULFONAMIDE
cmpd_733	638.457	632.821	621.65	660.901	DB07921	2-[(4-fluorophenyl)sulfonylamino]-N-oxo-ethanamide
cmpd_194	638.32	642.822	625.405	646.733	DB02031	(6s)-5,6,7,8-Tetrahydrofolate
cmpd_867	637.007	613.071	676.114	621.835	DB08582	N-(4-bromo-2-{[(3R,5S)-3,5-dimethylpiperidin-1-yl]carbonyl}phenyl)-4-morpholin-4-yl-4-oxobutanamide
cmpd_168	636.268	644.996	623.473	640.336	DB01771	CRA_10991
cmpd_776	636.231	617.252	695.581	595.86	DB08092	3-FLUORO-N-1H-INDOL-5-YL-5-MORPHOLIN-4-YLBENZAMIDE
cmpd_698	635.918	610.343	618.017	679.394	DB07750	(2R)-1-[4-({4-[(2,5-DICHLOROPHENYL)AMINO]PYRIMIDIN-2-YL}AMINO)PHENOXY]-3-(DIMETHYLAMINO)PROPAN-2-OL
cmpd_710	635.757	682.523	597.658	627.09	DB07791	4-{[4-(1-CYCLOPROPYL-2-METHYL-1H-IMIDAZOL-5-YL)PYRIMIDIN-2-YL]AMINO}-N-METHYLBENZENESULFONAMIDE
cmpd_73	635.677	676.605	622.821	607.605	DB00839	Tolazamide
cmpd_625	635.375	611.798	626.84	667.486	DB07325	N-[(2-AMINO-6-METHYLPYRIMIDIN-4-YL)METHYL]-3-{[(E)-(2-OXODIHYDROFURAN-3(2H)-YLIDENE)METHYL]AMINO}BENZENESULFONAMIDE
cmpd_624	634.577	616.907	651.43	635.394	DB07321	2,5-DICHLORO-N-[5-METHOXY-7-(6-METHOXYPYRIDIN-3-YL)-1,3-BENZOXAZOL-2-YL]BENZENESULFONAMIDE
cmpd_220	633.764	566.464	617.874	716.954	DB02341	Mdl 101,146
cmpd_228	633.347	676.338	620.897	602.807	DB02427	2,4-Diamino-6-[N-(2',5'-Dimethoxybenzyl)-N-Methylamino]Quinazoline
cmpd_666	633.027	590.414	718.487	590.18	DB07537	N'-(6-aminopyridin-3-yl)-N-(2-cyclopentylethyl)-4-methyl-benzene-1,3-dicarboxamide
cmpd_19	631.481	597.836	669.038	627.568	DB00248	Cabergoline
cmpd_580	630.632	620.634	633.868	637.395	DB07173	7-(5-DEOXY-BETA-D-RIBOFURANOSYL)-5-IODO-7H-PYRROLO[2,3-D]PYRIMIDIN-4-AMINE
cmpd_318	630.406	620.425	649.976	620.817	DB03172	Tubercidin
cmpd_325	629.293	656.321	629.068	602.489	DB03231	3-(5-Amino-7-Hydroxy-[1,2,3]Triazolo[4,5-D]Pyrimidin-2-Yl)-N-[2-(2-(Hydroxymethyl-Phenylsulfanyl)-Benzyl]-Benzamide
cmpd_22	628.839	653.642	607.127	625.749	DB00293	Raltitrexed
cmpd_720	628.029	709.741	578.35	595.995	DB07851	(3R,4S)-1-(3,4-DIMETHOXYPHENYL)-3-(3-METHYLPHENYL)PIPERIDIN-4-AMINE
cmpd_67	627.786	634.867	622.466	626.026	DB00779	Nalidixic Acid
cmpd_736	626.886	629.706	575.014	675.938	DB07937	2-butoxy-9-(2,6-difluorobenzyl)-N-(2-morpholin-4-ylethyl)-9H-purin-6-amine
cmpd_336	626.728	635.569	610.675	633.939	DB03370	FR239087
cmpd_757	626.227	656.115	607.097	615.47	DB08029	N~2~-(biphenyl-4-ylsulfonyl)-N-hydroxy-N~2~-(2-hydroxyethyl)glycinamide
cmpd_830	626.053	609.603	569.568	698.988	DB08429	N-({(2S)-1-[(3R)-3-amino-4-(3-chlorophenyl)butanoyl]pyrrolidin-2-yl}methyl)-3-(methylsulfonyl)benzamide
cmpd_170	624.414	633.888	626.535	612.818	DB01790	Sp-Adenosine-3',5'-Cyclic-Monophosphorothioate
cmpd_588	623.726	664.448	567.176	639.554	DB07210	3-bromo-5-phenyl-N-(pyridin-4-ylmethyl)pyrazolo[1,5-a]pyrimidin-7-amine
cmpd_339	623.672	598.086	660.027	612.904	DB03383	5-Chloro-1h-Indole-2-Carboxylic Acid [1-(4-Fluorobenzyl)-2-(4-Hydroxypiperidin-1yl)-2-Oxoethyl]Amide
cmpd_370	623.631	627.038	623.879	619.977	DB03722	3,4-Dihydro-5-Methyl-Isoquinolinone
cmpd_747	623.421	613.339	634.198	622.725	DB07988	2-[3-(5-MERCAPTO-[1,3,4]THIADIAZOL-2YL)-UREIDO]-N-METHYL-3-PENTAFLUOROPHENYL-PROPIONAMIDE
cmpd_326	622.952	622.143	622.907	623.807	DB03235	N-{3-[4-(3-Amino-Propyl)-Piperazin-1-Yl]-Propyl}-3-Nitro-5-(Galactopyranosyl)-Alpha-Benzamide
cmpd_373	620.983	636.982	608.033	617.933	DB03780	2-Aminoquinazolin-4(3h)-One
cmpd_664	619.812	627.076	602.823	629.537	DB07535	2-amino-6-[2-(1H-indol-6-yl)ethyl]pyrimidin-4(3H)-one
cmpd_686	619.584	664.127	601.437	593.187	DB07666	(3R,4S)-1-{6-[3-(METHYLSULFONYL)PHENYL]PYRIMIDIN-4-YL}-4-(2,4,5-TRIFLUOROPHENYL)PYRROLIDIN-3-AMINE
cmpd_18	618.616	630.268	614.356	611.223	DB00247	Methysergide
cmpd_151	618.306	617.41	651.802	585.706	DB01614	Acepromazine
cmpd_100	618.179	616.76	642.436	595.341	DB01063	Acetophenazine
cmpd_291	616.16	543.339	605.737	699.404	DB02936	4-(1-Benzyl-3-Carbamoylmethyl-2-Methyl-1h-Indol-5-Yloxy)-Butyric Acid
cmpd_211	615.566	621.016	554.172	671.509	DB02240	N-{(1s)-4-[Bis(2-Chloroethyl)Amino]-1-Methylbutyl}-N-(6-Chloro-2-Methoxy-9-Acridinyl)Amine
cmpd_425	615.511	591.346	607.72	647.466	DB04238	N-Alpha-(2-Naphthylsulfonyl)-N-(3-Amidino-L-Phenylalaninyl)-D-Pipecolinic Acid
cmpd_77	615.117	587.264	663.302	594.785	DB00887	Bumetanide
cmpd_643	614.547	591.382	595.244	657.014	DB07452	2,6-diamino-1,7-dihydro-8H-imidazo[4,5-g]quinazolin-8-one
cmpd_23	614.317	573.949	733.178	535.824	DB00309	Vindesine
cmpd_10	613.909	612.133	622.284	607.309	DB00196	Fluconazole
cmpd_430	612.568	578.315	626.793	632.596	DB04278	2-[2-(2-Cyclohexyl-2-Guanidino-Acetylamino)-Acetylamino]-N-(3-Mercapto-Propyl)-Propionamide
cmpd_856	612.309	671.092	535.618	630.217	DB08535	3-bromo-5-phenyl-N-(pyridin-3-ylmethyl)pyrazolo[1,5-a]pyrimidin-7-amine
cmpd_306	611.243	619.899	622.973	590.857	DB03076	AHA047
cmpd_742	610.897	636.824	577.636	618.231	DB07967	9-CYCLOPENTYL-6-[2-(3-IMIDAZOL-1-YL-PROPOXY)-PHENYLAMINO]-9H-PURINE-2-CARBONITRILE
cmpd_139	610.463	592.489	623.904	614.995	DB01403	Methotrimeprazine
cmpd_266	610.221	584.022	577.98	668.661	DB02704	(2r,3r,4r,5r)-3,4-Dihydroxy-N,N'-Bis[(1s,2r)-2-Hydroxy-2,3-Dihydro-1h-Inden-1-Yl]-2,5-Bis(2-Phenylethyl)Hexanediamide
cmpd_437	609.829	611.656	610.088	607.744	DB04338	SB220025
cmpd_827	609.579	586.687	620.862	621.187	DB08422	[PHENYLALANINYL-PROLINYL]-[2-(PYRIDIN-4-YLAMINO)-ETHYL]-AMINE
cmpd_377	609.518	640.745	558.517	629.291	DB03830	Phosphorylated Dihydropteroate
cmpd_840	608.106	632.133	562.219	629.966	DB08463	(2R)-2-({9-(1-methylethyl)-6-[(4-pyridin-2-ylbenzyl)amino]-9H-purin-2-yl}amino)butan-1-ol
cmpd_248	607.661	611.997	590.654	620.331	DB02568	Peldesine
cmpd_459	607.16	574.414	630.327	616.74	DB04599	Aniracetam
cmpd_685	607.142	596.894	578.744	645.787	DB07656	N-[4-(1-BENZOYLPIPERIDIN-4-YL)BUTYL]-3-PYRIDIN-3-YLPROPANAMIDE
cmpd_252	606.576	624.239	626.086	569.404	DB02583	N6-(2,5-Dimethoxy-Benzyl)-N6-Methyl-Pyrido[2,3-D]Pyrimidine-2,4,6-Triamine
cmpd_177	606.49	597.098	544.221	678.15	DB01846	Oxidized Coenzyme A
cmpd_738	605.465	595.833	646.936	573.625	DB07944	N-{3-METHYL-5-[2-(PYRIDIN-4-YLAMINO)-ETHOXY]-PHENYL}-BENZENESULFONAMIDE
cmpd_56	605.107	670.745	620.618	523.957	DB00650	Leucovorin
cmpd_700	605.098	651.249	554.284	609.76	DB07755	(2S)-1-[4-({4-[(2,5-DICHLOROPHENYL)AMINO]PYRIMIDIN-2-YL}AMINO)PHENOXY]-3-(DIMETHYLAMINO)PROPAN-2-OL
cmpd_127	604.042	651.432	571.647	589.046	DB01244	Bepridil
cmpd_509	603.91	577.127	618.606	615.997	DB06879	5-(4'-AMINO-1'-ETHYL-5',8'-DIFLUORO-1'H-SPIRO[PIPERIDINE-4,2'-QUINAZOLINE]-1-YLCARBONYL)PICOLINONITRILE
cmpd_477	603.213	604.249	613.763	591.627	DB04771	1-GUANIDINO-4-(N-NITRO-BENZOYLAMINO-L-LEUCYL-L-PROLYLAMINO)BUTANE
cmpd_705	601.468	592.934	596.291	615.178	DB07778	FAMOXADONE
cmpd_641	601.054	599.643	624.7	578.82	DB07449	N-[(1S)-1-(AMINOCARBONYL)-4-(ETHANIMIDOYLAMINO)BUTYL]BENZAMIDE
cmpd_548	600.649	557.317	652.068	592.562	DB07045	(2R,3R,4S,5R)-2-[6-amino-8-[(3,4-dichlorophenyl)methylamino]purin-9-yl]-5-(hydroxymethyl)oxolane-3,4-diol
cmpd_727	600.49	613.827	587.212	600.432	DB07874	(6S)-2-amino-6-(3'-methoxybiphenyl-3-yl)-3,6-dimethyl-5,6-dihydropyrimidin-4(3H)-one
cmpd_622	600.282	617.947	557.162	625.737	DB07316	N-{1-[(1-carbamoylcyclopropyl)methyl]piperidin-4-yl}-N-cyclopropyl-4-[(1S)-2,2,2-trifluoro-1-hydroxy-1-methylethyl]benzamide
cmpd_541	600.27	601.476	587.502	611.831	DB07015	(3R,4R)-4-(pyrrolidin-1-ylcarbonyl)-1-(quinoxalin-2-ylcarbonyl)pyrrolidin-3-amine
cmpd_322	599.74	653.467	578.348	567.404	DB03227	Nicotinamide Mononucleotide
cmpd_673	599.618	599.373	610.608	588.872	DB07598	2,3,6A,7,8,9-HEXAHYDRO-11H-[1,4]DIOXINO[2,3-G]PYRROLO[2,1-B][1,3]BENZOXAZIN-11-ONE
cmpd_728	598.98	592.416	621.038	583.485	DB07876	(S)-2-METHYL-1-[(4-METHYL-5-ISOQUINOLINE)SULFONYL]-HOMOPIPERAZINE
cmpd_50	598.674	657.057	573.424	565.542	DB00572	Atropine
cmpd_511	598.584	599.908	576.419	619.426	DB06883	1-[1-(3-aminophenyl)-3-tert-butyl-1H-pyrazol-5-yl]-3-phenylurea
cmpd_767	598.347	591.442	618.049	585.551	DB08054	1-(1-methylethyl)-3-quinolin-6-yl-1H-pyrazolo[3,4-d]pyrimidin-4-amine
cmpd_520	598.257	642.991	589.279	562.502	DB06940	N-ethyl-4-{[5-(methoxycarbamoyl)-2-methylphenyl]amino}-5-methylpyrrolo[2,1-f][1,2,4]triazine-6-carboxamide
cmpd_80	597.695	591.025	605.87	596.191	DB00907	Cocaine
cmpd_427	596.991	592.116	579.558	619.3	DB04253	CB1954
cmpd_660	596.614	574.757	566.647	648.437	DB07519	(6R)-2-amino-6-[2-(3'-methoxybiphenyl-3-yl)ethyl]-3,6-dimethyl-5,6-dihydropyrimidin-4(3H)-one
cmpd_903	596.607	579.627	603.698	606.497	DB08901	Ponatinib
cmpd_773	596.101	614.04	574.399	599.863	DB08082	N-(2-AMINOETHYL)-P-CHLOROBENZAMIDE
cmpd_779	596.003	609.802	573.446	604.762	DB08097	2-(2,6-DIFLUOROPHENOXY)-N-(2-FLUOROPHENYL)-9-ISOPROPYL-9H-PURIN-8-AMINE
cmpd_144	595.668	595.696	587.484	603.824	DB01487	Embutramide
cmpd_691	594.887	599.636	605.589	579.437	DB07700	3-CARBOXAMIDO-1,3,5(10)-ESTRATRIEN-17(R)-SPIRO-2'(5',5'-DIMETHYL-6'OXO)TETRAHYDROPYRAN
cmpd_163	594.83	604.853	564.555	615.082	DB01745	N-Alpha-(2-Naphthylsulfonyl)-N(3-Amidino-L-Phenylalaninyl)Isopipecolinic Acid Methyl Ester
cmpd_42	594	537.876	608.059	636.066	DB00490	Buspirone
cmpd_581	593.925	573.321	580.095	628.36	DB07175	N-{2-methyl-5-[(6-phenylpyrimidin-4-yl)amino]phenyl}methanesulfonamide
cmpd_594	592.774	590.805	537.685	649.832	DB07234	3-{[(1R)-1-phenylethyl]amino}-4-(pyridin-4-ylamino)cyclobut-3-ene-1,2-dione
cmpd_232	592.665	579.164	619.423	579.408	DB02472	6-Hydroxy-7,8-Dihydro Purine Nucleoside
cmpd_574	592.518	532.354	608.741	636.46	DB07131	(S)-N-(4-carbamimidoylbenzyl)-1-(3-cyclohexylpropanoyl)pyrrolidine-2-carboxamide
cmpd_189	592.201	573.664	605.047	597.893	DB02001	5-(4-Morpholin-4-Yl-Phenylsulfanyl)-2,4-Quinazolinediamine
cmpd_737	591.87	579.582	588.819	607.208	DB07942	2-fluoro-4-[4-(4-fluorophenyl)-1H-pyrazol-3-yl]pyridine
cmpd_598	591.107	574.285	569.664	629.371	DB07249	N-(5-chloro-1,3-benzodioxol-4-yl)-6-methoxy-7-(3-piperidin-1-ylpropoxy)quinazolin-4-amine
cmpd_655	590.701	579.129	596.902	596.073	DB07473	(R)-(+) 5(9BH)-OXO-9B-PHENYL-2,3-DIHYDROTHIAZOLO[2,3-A]ISOINDOL-3-CARBOXYLIC ACID METHYL ESTER
cmpd_467	590.3	583.221	581.7	605.98	DB04707	HYDROXYFASUDIL
cmpd_479	590.252	685.907	509.833	575.015	DB04776	N6-METHYL-(R)-ROSCOVITINE, R-2-[6-(BENZYL-METHYL-AMINO)-9-ISOPROPYL-9H-PURIN-2-YLAMINO]-BUTAN-1-OL
cmpd_31	589.533	585.493	574.224	608.883	DB00377	Palonosetron
cmpd_319	588.16	463.168	667.676	633.635	DB03179	Sinapoyl Coenzyme A
cmpd_464	588.086	629.414	454.157	680.687	DB04662	OLOMOUCINE II
cmpd_49	588.009	563.246	599.655	601.125	DB00570	Vinblastine
cmpd_478	586.181	523.203	735.329	500.012	DB04772	1-GUANIDINO-4-(N-PHENYLMETHANESULFONYL-L-LEUCYL-L-PROLYLAMINO)BUTANE
cmpd_848	585.416	587.261	570.883	598.104	DB08511	6-amino-2-methyl-1,7-dihydro-8H-imidazo[4,5-g]quinazolin-8-one
cmpd_772	585.169	541.44	649.361	564.707	DB08079	7-methoxy-4-[(6-phenyl[1,2,4]triazolo[4,3-b]pyridazin-3-yl)methoxy]quinoline
cmpd_886	584.069	580.591	571.549	600.068	DB08731	2-[(1R)-2-carboxy-1-(naphthalen-1-ylmethyl)ethyl]-1,3-dioxo-2,3-dihydro-1H-isoindole-5-carboxylic acid
cmpd_518	583.52	574.543	594.694	581.322	DB06936	N-(4-carbamimidoylbenzyl)-1-(4-methylpentanoyl)-L-prolinamide
cmpd_717	583.492	577.297	569.458	603.721	DB07839	N~2~-1,3-BENZOXAZOL-2-YL-3-CYCLOHEXYL-N-{2-[(4-METHOXYPHENYL)AMINO]ETHYL}-L-ALANINAMIDE
cmpd_403	581.813	696.377	477.966	571.095	DB04040	N-(2-Morpholin-4-Yl-1-Morpholin-4-Ylmethyl-Ethyl)-3-Nitro-5-(3,4,5-Trihydroxy-6-Hydroxymethyl-Tetrahydro-Pyran-2-Yloxy)-Benzamide
cmpd_402	581.57	589.835	581.556	573.32	DB04036	Coenzyme a Persulfide
cmpd_40	581.413	603.996	580.393	559.849	DB00480	Lenalidomide
cmpd_659	580.69	619.486	546.538	576.045	DB07508	4-(5-BENZENESULFONYLAMINO-1-METHYL-1H-BENZOIMIDAZOL-2-YLMETHYL)-BENZAMIDINE
cmpd_489	579.747	597.985	584.005	557.25	DB06150	Sulfadimethoxine
cmpd_869	579.239	555.72	520.844	661.153	DB08588	2-({2-[(3R)-3-AMINOPIPERIDIN-1-YL]-4-OXOQUINAZOLIN-3(4H)-YL}METHYL)BENZONITRILE
cmpd_764	578.058	564.66	605.173	564.341	DB08051	(2R)-4-(2-BENZOYL-1,2-DIAZEPAN-1-YL)-4-OXO-1-(2,4,5-TRIFLUOROPHENYL)BUTAN-2-AMINE
cmpd_632	577.901	617.417	548.143	568.143	DB07379	(2S)-2-({6-[(3-AMINO-5-CHLOROPHENYL)AMINO]-9-ISOPROPYL-9H-PURIN-2-YL}AMINO)-3-METHYLBUTAN-1-OL
cmpd_526	575.038	572.84	594.712	557.561	DB06951	(3R)-3-ethyl-N-[(4-methylphenyl)sulfonyl]-L-aspartic acid
cmpd_649	574.972	577.042	549.724	598.149	DB07461	3-AMINO-3-BENZYL-9-CARBOXAMIDE[4.3.0]BICYCLO-1,6-DIAZANONAN-2-ONE
cmpd_164	574.456	588.493	527.807	607.067	DB01748	N-Benzyl-4-Sulfamoyl-Benzamide
cmpd_411	573.717	582.004	564.633	574.513	DB04107	[(1-{2[(4-Carbamimidoyl-Phenylamino)-Methyl]-1-Methyl-1h-Benzoimidazol-5-Yl}-Cyclopropyl)-Pyridin-2-Yl-Methyleneaminooxy]-Acetic Acid Ethyl Ester
cmpd_7	573.473	540.443	588.379	591.596	DB00158	Folic Acid
cmpd_471	573.125	655.425	559.451	504.5	DB04751	Purvalanol A
cmpd_303	573.028	541.572	503.077	674.435	DB03062	(1-Methyl-1h-Imidazol-2-Yl)-(3-Methyl-4-{3-[(Pyridin-3-Ylmethyl)-Amino]-Propoxy}-Benzofuran-2-Yl)-Methanone
cmpd_431	572.91	593.512	566.444	558.773	DB04281	2-[4-(4-Chlorophenyl)Cyclohexylidene]-3,4-Dihydroxy-1(2h)-Naphthalenone
cmpd_328	572.361	529.506	632.865	554.713	DB03251	RWJ-51084
cmpd_498	571.777	570.144	655.273	489.915	DB06695	Dabigatran etexilate
cmpd_897	571.745	634.616	578.538	502.08	DB08815	Lurasidone
cmpd_488	571.718	539.015	535.99	640.148	DB05294	Vandetanib
cmpd_751	570.794	563.9	564.682	583.801	DB08000	2-(CARBOXYMETHYL)-1-OXO-1,2-DIHYDRONAPHTHO[1,2-D]ISOTHIAZOLE-4-CARBOXYLIC ACID 3,3-DIOXIDE
cmpd_714	570.228	514.681	630.066	565.938	DB07830	(4R,5R)-5-AMINO-1-[2-(1,3-BENZODIOXOL-5-YL)ETHYL]-4-(2,4,5-TRIFLUOROPHENYL)PIPERIDIN-2-ONE
cmpd_58	570.226	590.446	558.609	561.624	DB00665	Nilutamide
cmpd_500	570.1	575.148	605.744	529.408	DB06766	Alcaftadine
cmpd_379	569.74	649.518	543.436	516.265	DB03860	N-Butyl-11-[(7r,8r,9s,13s,14s,17s)-3,17-Dihydroxy-13-Methyl-7,8,9,11,12,13,14,15,16,17-Decahydro-6h-Cyclopenta[a]Phenanthren-7-Yl]-N-Methylundecanamide
cmpd_708	569.091	583.883	595.416	527.975	DB07786	1-((1R,2S)-1-{2-[2-(4-CHLOROPHENYL)-1,3-BENZOXAZOL-7-YL]ETHYL}-2-HYDROXYPROPYL)-1H-IMIDAZOLE-4-CARBOXAMIDE
cmpd_461	569.045	663.937	567.827	475.371	DB04606	2-[2-ETHANESULFONYLAMINO-3-(5-PROPOXY-1H-INDOL-3-YL)-PROPIONYLAMINO]-PENTANEDIOIC ACID 5-AMIDE 1-(4-CARBAMIMIDOYL-BENZYLAMIDE)
cmpd_516	568.799	567.195	536.194	603.008	DB06922	2-[(1R)-1-carboxy-2-naphthalen-1-ylethyl]-1,3-dioxo-2,3-dihydro-1H-isoindole-5-carboxylic acid
cmpd_871	568.189	573.338	597.467	533.763	DB08597	6-[4-(2-piperidin-1-ylethoxy)phenyl]-3-pyridin-4-ylpyrazolo[1,5-a]pyrimidine
cmpd_278	567.502	570.104	589.353	543.05	DB02830	FR236913
cmpd_196	567.364	578.574	558.004	565.514	DB02067	Triglu-5-Formyl-Tetrahydrofolate
cmpd_534	567.33	559.853	557.477	584.66	DB06993	(2S,3S)-4-cyclopropyl-3-{(3R,5R)-3-[2-fluoro-4-(methylsulfonyl)phenyl]-1,2,4-oxadiazolidin-5-yl}-1-[(3S)-3-fluoropyrrolidin-1-yl]-1-oxobutan-2-amine
cmpd_81	566.968	605.736	510.133	585.036	DB00912	Repaglinide
cmpd_190	566.962	593.06	564.614	543.213	DB02006	Br-Coeleneterazine
cmpd_95	565.284	559.227	515.559	621.067	DB01026	Ketoconazole
cmpd_345	564.527	551.608	556.413	585.559	DB03475	1-[4-Carboxy-2-(3-Pentylamino)Phenyl]-5,5'-Di(Hydroxymethyl)Pyrrolidin-2-One
cmpd_120	564.472	557.964	569.104	566.348	DB01186	Pergolide
cmpd_362	563.256	560.727	561.19	567.852	DB03625	5,10-Dideazatetrahydrofolic Acid
cmpd_750	562.896	613.064	531.448	544.175	DB07999	{4-[(CARBOXYMETHOXY)CARBONYL]-3,3-DIOXIDO-1-OXONAPHTHO[1,2-D]ISOTHIAZOL-2(1H)-YL}ACETIC ACID
cmpd_481	562.783	525.445	588.046	574.858	DB04820	Nialamide
cmpd_510	561.744	543.268	573.14	568.825	DB06882	1-[1-(3-aminophenyl)-3-tert-butyl-1H-pyrazol-5-yl]-3-naphthalen-1-ylurea
cmpd_904	561.661	926.34	383.837	374.806	DB08909	Glycerol Phenylbutyrate
cmpd_35	561.361	546.624	556.18	581.278	DB00409	Remoxipride
cmpd_133	561.129	558.559	561.506	563.322	DB01299	Sulfadoxine
cmpd_638	560.851	563.271	556.791	562.492	DB07428	4-[(5-methoxy-2-methylphenoxy)methyl]pyridine
cmpd_610	560.74	564.564	603.139	514.517	DB07266	8-ethyl-3,10,10-trimethyl-4,5,6,8,10,12-hexahydropyrazolo[4',3':6,7]cyclohepta[1,2-b]pyrrolo[2,3-f]indol-9(1H)-one
cmpd_543	560.686	548.793	548.322	584.942	DB07018	5-ETHYL-3-[(2-METHOXYETHYL)METHYLAMINO]-6-METHYL-4-(3-METHYLBENZYL)PYRIDIN-2(1H)-ONE
cmpd_858	560.533	549.057	547.201	585.341	DB08546	4-[(3AS,4R,7R,8AS,8BR)-2-(1,3-BENZODIOXOL-5-YLMETHYL)-7-HYDROXY-1,3-DIOXODECAHYDROPYRROLO[3,4-A]PYRROLIZIN-4-YL]BENZENECARBOXIMIDAMIDE
cmpd_89	559.49	532.482	536.349	609.639	DB00975	Dipyridamole
cmpd_468	558.862	546.559	584.19	545.837	DB04716	2-(1,1-DIMETHYLETHYL)9-FLUORO-3,6-DIHYDRO-7H-BENZ[H]-IMIDAZ[4,5-F]ISOQUINOLIN-7-ONE
cmpd_173	557.293	575.27	544.074	552.536	DB01825	2-Amino-8-Methylquinazolin-4(3h)-One
cmpd_115	556.882	567.513	548.566	554.566	DB01157	Trimetrexate
cmpd_855	556.68	611.262	542.755	516.024	DB08534	5-(2-fluorophenyl)-N-(pyridin-4-ylmethyl)pyrazolo[1,5-a]pyrimidin-7-amine
cmpd_694	556.431	594.247	551.024	524.021	DB07710	PHENYLALANYLAMINODI(ETHYLOXY)ETHYL BENZENESULFONAMIDEAMINOCARBONYLBENZENESULFONAMIDE
cmpd_791	555.989	576.524	538.756	552.687	DB08166	(4R)-7-chloro-9-methyl-1-oxo-1,2,4,9-tetrahydrospiro[beta-carboline-3,4'-piperidine]-4-carbonitrile
cmpd_633	555.527	579.477	547.868	539.236	DB07385	3-(HYDROXYMETHYL)-1-METHYL-5-(2-METHYLAZIRIDIN-1-YL)-2-PHENYL-1H-INDOLE-4,7-DIONE
cmpd_121	555.086	530.536	536.277	598.444	DB01187	Iophendylate
cmpd_890	554.797	556.199	562.842	545.351	DB08739	2-{3-[(2S)-4,4-difluoro-2-(pyrrolidin-1-ylcarbonyl)pyrrolidin-1-yl]-3-oxopropyl}-isoindole-1,3(2H)-dione
cmpd_395	554.447	546.701	551.58	565.06	DB03987	2,4-Diamino-6-[N-(3',5'-Dimethoxybenzyl)-N-Methylamino]Pyrido[2,3-D]Pyrimidine
cmpd_555	554.252	589.996	538.124	534.636	DB07065	5-(2,3-dichlorophenyl)-N-(pyridin-4-ylmethyl)-3-thiocyanatopyrazolo[1,5-a]pyrimidin-7-amine
cmpd_891	553.466	532.619	541.018	586.762	DB08749	3-(2-AMINO-6-BENZOYLQUINAZOLIN-3(4H)-YL)-N-CYCLOHEXYL-N-METHYLPROPANAMIDE
cmpd_629	552.618	551.977	527.358	578.52	DB07335	3-[4-AMINO-1-(1-METHYLETHYL)-1H-PYRAZOLO[3,4-D]PYRIMIDIN-3-YL]PHENOL
cmpd_849	552.616	535.745	558.923	563.181	DB08512	6-amino-2-[(1-naphthylmethyl)amino]-3,7-dihydro-8H-imidazo[4,5-g]quinazolin-8-one
cmpd_521	552.522	633.297	517.036	507.232	DB06942	N-(4-carbamimidoylbenzyl)-1-(3-phenylpropanoyl)-L-prolinamide
cmpd_668	552.511	554.274	536.757	566.503	DB07564	6-amino-2-[(2-morpholin-4-ylethyl)amino]-3,7-dihydro-8H-imidazo[4,5-g]quinazolin-8-one
cmpd_811	551.107	591.834	485.953	575.535	DB08307	2-{HYDROXY[2-NITRO-4-(TRIFLUOROMETHYL)PHENYL]METHYLENE}CYCLOHEXANE-1,3-DIONE
cmpd_465	550.937	574.955	497.443	580.412	DB04689	2-{5-[3-(6-BENZOYL-1-PROPYLNAPHTHALEN-2-YLOXY)PROPOXY]INDOL-1-YL}ETHANOIC ACID
cmpd_171	550.672	553.56	567.457	530.999	DB01809	1-Ter-Butyl-3-P-Tolyl-1h-Pyrazolo[3,4-D]Pyrimidin-4-Ylamine
cmpd_843	550.31	542.811	525.609	582.511	DB08490	4-[4-(4-CHLORO-PHENOXY)-BENZENESULFONYLMETHYL]-TETRAHYDRO-PYRAN-4-CARBOXYLIC ACID HYDROXYAMIDE
cmpd_870	549.691	578.633	483.982	586.459	DB08590	1-(3-HYDROXYPROPYL)-2-[(3-NITROBENZOYL)AMINO]-1H-BENZIMIDAZOL-5-YL PIVALATE
cmpd_707	548.976	565.104	536.998	544.825	DB07783	1-((1R)-1-(HYDROXYMETHYL)-3-{6-[(3-PHENYLPROPANOYL)AMINO]-1H-INDOL-1-YL}PROPYL)-1H-IMIDAZOLE-4-CARBOXAMIDE
cmpd_476	548.872	515.079	577.813	553.723	DB04770	O6-(R)-ROSCOVITINE, R-2-(6-BENZYLOXY-9-ISOPROPYL-9H-PURIN-2-YLAMINO)-BUTAN-1-OL
cmpd_815	548.335	464.024	598.5	582.48	DB08344	4-chloro-N-(3-methoxypropyl)-N-[(3S)-1-(2-phenylethyl)piperidin-3-yl]benzamide
cmpd_178	546.469	557.378	573.417	508.613	DB01893	N6-Benzyl Adenosine-5'-Diphosphate
cmpd_755	546.207	516.2	604.259	518.162	DB08017	3-METHOXY-6-[4-(3-METHYLPHENYL)-1-PIPERAZINYL]PYRIDAZINE
cmpd_613	544.138	505.963	538.777	587.675	DB07275	3-(1,1-dioxido-4H-1,2,4-benzothiadiazin-3-yl)-4-hydroxy-1-(3-methylbutyl)quinolin-2(1H)-one
cmpd_258	544.065	627.941	468.689	535.564	DB02629	Inhibitor Bea403
cmpd_607	543.764	555.684	546.97	528.639	DB07258	(R)-pyridin-4-yl[4-(2-pyrrolidin-1-ylethoxy)phenyl]methanol
cmpd_353	542.911	476.742	604.461	547.529	DB03541	10-Propargyl-5,8-Dideazafolic Acid
cmpd_490	540.908	536.842	533.045	552.836	DB06155	Rimonabant
cmpd_299	539.456	402.627	728.246	487.495	DB03038	LY341770
cmpd_265	539.455	564.118	542.723	511.523	DB02702	XV638
cmpd_308	539.29	489.622	550.218	578.029	DB03084	Cyclopropyl-{4-[5-(3,4-Dichlorophenyl)-2-[(1-Methyl)-Piperidin]-4-Yl-3-Propyl-3h-Imidazol-4-Yl]-Pyrimidin-2-Yl}Amine
cmpd_273	538.767	509.746	464.018	642.538	DB02785	N-[2(S)-Cyclopentyl-1(R)-Hydroxy-3(R)Methyl]-5-[(2(S)-Tertiary-Butylamino-Carbonyl)-4-(N1-(2)-(N-Methylpiperazinyl)-3-Chloro-Pyrazinyl-5-Carbonyl)-Piperazino]-4(S)-Hydroxy-2(R)-Phenylmethyl-Pentanamide
cmpd_47	537.688	540.336	665.918	406.811	DB00549	Zafirlukast
cmpd_43	537.679	582.048	505.085	525.903	DB00502	Haloperidol
cmpd_358	537.025	534.262	562.904	513.909	DB03596	N-[2-(1h-Indol-5-Yl)-Butyl]-4-Sulfamoyl-Benzamide
cmpd_746	536.615	536.334	564.686	508.826	DB07986	[4-(4-PHENYL-PIPERIDIN-1-YL)-BENZENESULFONYLAMINO]-ACETIC ACID
cmpd_561	536.473	505.556	542.049	561.815	DB07088	(S)-N-(4-carbamimidoylbenzyl)-1-(2-(cyclopentyloxy)ethanoyl)pyrrolidine-2-carboxamide
cmpd_384	535.781	553.841	480.039	573.464	DB03908	Inhibitor Bea322
cmpd_623	535.688	548.506	525.632	532.925	DB07318	N-[2-(4-AMINO-5,8-DIFLUORO-1,2-DIHYDROQUINAZOLIN-2-YL)ETHYL]-3-FURAMIDE
cmpd_79	535.545	516.993	603.653	485.99	DB00905	Bimatoprost
cmpd_238	535.32	501.805	561.123	543.033	DB02501	N~2~-Succinylarginine
cmpd_589	535.223	526.457	546.755	532.458	DB07213	(5-{3-[5-(PIPERIDIN-1-YLMETHYL)-1H-INDOL-2-YL]-1H-INDAZOL-6-YL}-2H-1,2,3-TRIAZOL-4-YL)METHANOL
cmpd_749	535.018	526.792	544.649	533.612	DB07996	1-(5-ISOQUINOLINESULFONYL)-2-METHYLPIPERAZINE
cmpd_578	534.137	492.205	548.345	561.86	DB07162	4-(3-amino-1H-indazol-5-yl)-N-tert-butylbenzenesulfonamide
cmpd_524	534.085	580.157	487.941	534.158	DB06947	1-[(2R)-2-aminobutanoyl]-N-(4-carbamimidoylbenzyl)-L-prolinamide
cmpd_590	533.835	525.613	517.719	558.172	DB07216	(11S)-8-CHLORO-11-[1-(METHYLSULFONYL)PIPERIDIN-4-YL]-6-PIPERAZIN-1-YL-11H-BENZO[5,6]CYCLOHEPTA[1,2-B]PYRIDINE
cmpd_878	533.696	539.618	548.444	513.027	DB08665	6,11-DIHYDRO-11-ETHYL-6-METHYL-9-NITRO-5H-PYRIDO[2,3-B][1,5]BENZODIAZEPIN-5-ONE
cmpd_287	533.051	544.101	503.305	551.748	DB02919	2,4-Diamino-6-[N-(3',4',5'-Trimethoxybenzyl)-N-Methylamino]Pyrido[2,3-D]Pyrimidine
cmpd_331	532.058	542.616	464.952	588.606	DB03268	RU82197
cmpd_270	531.194	485.495	527.902	580.185	DB02733	Purvalanol
cmpd_391	529.539	489.878	530.756	567.982	DB03960	Cp-Coeleneterazine
cmpd_243	529.154	455.836	521.217	610.408	DB02545	Fexaramine
cmpd_216	529.072	572.198	511.887	503.132	DB02301	5,10-Methylene-6-Hydrofolic Acid
cmpd_34	528.827	469.871	585.004	531.606	DB00401	Nisoldipine
cmpd_235	527.315	523.488	533.87	524.586	DB02489	9-Methylguanine
cmpd_850	527.276	554.623	533.032	494.174	DB08514	6-amino-2-[(thiophen-2-ylmethyl)amino]-1,7-dihydro-8H-imidazo[4,5-g]quinazolin-8-one
cmpd_8	527.02	606.242	473.988	500.83	DB00177	Valsartan
cmpd_693	526.718	537.608	486.2	556.346	DB07705	1-[(2S)-2-[(4-CHLOROBENZYL)OXY]-2-(2,4-DICHLOROPHENYL)ETHYL]-1H-IMIDAZOLE
cmpd_892	526.322	488.695	574.36	515.91	DB08750	1-[4-(AMINOMETHYL)BENZOYL]-5'-FLUORO-1'H-SPIRO[PIPERIDINE-4,2'-QUINAZOLIN]-4'-AMINE
cmpd_732	525.85	513.516	519.678	544.355	DB07920	N-oxo-2-[(4-phenylphenyl)sulfonylamino]ethanamide
cmpd_296	524.249	527.172	516.819	528.756	DB03023	1-Tert-Butyl-3-(4-Chloro-Phenyl)-1h-Pyrazolo[3,4-D]Pyrimidin-4-Ylamine
cmpd_826	524.169	444.927	573.213	554.368	DB08391	6,7-DIMETHOXY-4-[(3R)-3-(QUINOXALIN-2-YLOXY)PYRROLIDIN-1-YL]QUINAZOLINE
cmpd_448	522.58	546.708	519.058	501.973	DB04463	3-(4-Amino-1-Tert-Butyl-1h-Pyrazolo[3,4-D]Pyrimidin-3-Yl)Phenol
cmpd_484	521.431	490.983	497.739	575.57	DB04842	Fluspirilene
cmpd_157	520.573	470.623	571.222	519.873	DB01640	(5r)-6-(4-{[2-(3-Iodobenzyl)-3-Oxocyclohex-1-En-1-Yl]Amino}Phenyl)-5-Methyl-4,5-Dihydropyridazin-3(2h)-One
cmpd_491	518.563	506.711	509.535	539.442	DB06212	Tolvaptan
cmpd_418	518.253	524.336	592.921	437.501	DB04172	[2,4,6-Triisopropyl-Phenylsulfonyl-L-[3-Amidino-Phenylalanine]]-Piperazine-N'-Beta-Alanine
cmpd_570	517.448	519.548	543.999	488.798	DB07122	1-[4-(2-oxo-2-phenylethyl)phenyl]guanidine
cmpd_268	516.649	512.233	547.465	490.25	DB02723	4-Oxo-2-Phenylmethanesulfonyl-Octahydro-Pyrrolo[1,2-a]Pyrazine-6-Carboxylic Acid [1-(N-Hydroxycarbamimidoyl)-Piperidin-4-Ylmethyl]-Amide
cmpd_854	516.573	515.416	487.277	547.027	DB08531	5-(2,3-dichlorophenyl)-N-(pyridin-4-ylmethyl)pyrazolo[1,5-a]pyrimidin-7-amine
cmpd_15	516.294	501.264	510.835	536.782	DB00232	Methyclothiazide
cmpd_874	515.732	462.923	524.702	559.572	DB08645	6-CHLORO-3-(DICHLOROMETHYL)-3,4-DIHYDRO-2H-1,2,4-BENZOTHIADIAZINE-7-SULFONAMIDE 1,1-DIOXIDE
cmpd_535	515.343	492.044	523.343	530.641	DB06996	D-leucyl-N-(4-carbamimidoylbenzyl)-L-prolinamide
cmpd_376	515.147	502.02	471.677	571.743	DB03825	Rhodamine 6g
cmpd_225	512.36	507.53	539.563	489.988	DB02388	Cyclohexyl-{4-[5-(3,4-Dichlorophenyl)-2-Piperidin-4-Yl-3-Propyl-3h-Imidazol-4-Yl]-Pyrimidin-2-Yl}Amine
cmpd_245	511.888	647.246	472.305	416.114	DB02555	SP4160
cmpd_775	511.082	573.742	471.375	488.13	DB08091	3-FLUORO-5-MORPHOLIN-4-YL-N-[3-(2-PYRIDIN-4-YLETHYL)-1H-INDOL-5-YL]BENZAMIDE
cmpd_293	510.514	513.519	507.446	510.577	DB02973	4-(5-Bromo-2-Oxo-2h-Indol-3-Ylazo)-Benzenesulfonamide
cmpd_711	508.405	534.222	508.849	482.143	DB07796	(3ASR,4RS,8ASR,8BRS)-4-(2-(4-FLUOROBENZYL)-1,3-DIOXODEACAHYDROPYRROLO[3,4-A] PYRROLIZIN-4-YL)BENZAMIDINE
cmpd_860	507.603	486.932	500.63	535.246	DB08555	1-(3-BROMOPHENYL)-7-CHLORO-6-METHOXY-3,4-DIHYDROISOQUINOLINE
cmpd_110	506.137	504.355	528.063	485.994	DB01119	Diazoxide
cmpd_108	506.028	559.95	491.379	466.754	DB01110	Miconazole
cmpd_458	505.413	485.874	500.766	529.599	DB04582	IMAZAQUIN
cmpd_276	505.002	423.385	426.63	664.991	DB02812	(2s,4r)-1-Acetyl-N-[(1s)-4-[(Aminoiminomethyl)Amino]-1-(2-Benzothiazolylcarbonyl)Butyl]-4-Hydroxy-2-Pyrrolidinecarboxamide
cmpd_288	504.234	531.195	516.175	465.331	DB02925	Piretanide
cmpd_905	504.191	495.75	504.128	512.694	DB08910	Pomalidomide
cmpd_885	504.104	472.778	536.293	503.242	DB08730	3-FLUORO-5-MORPHOLIN-4-YL-N-[1-(2-PYRIDIN-4-YLETHYL)-1H-INDOL-6-YL]BENZAMIDE
cmpd_175	500.708	441.049	578.133	482.943	DB01830	{4-[2-Acetylamino-2-(3-Carbamoyl-2-Cyclohexylmethoxy-6,7,8,9-Tetrahydro-5h-Benzocyclohepten-5ylcarbamoyl)-Ethyl]-2-Phosphono-Phenyl}-Phosphonic Acid
cmpd_37	500.29	426.863	592.185	481.821	DB00436	Bendroflumethiazide
cmpd_55	499.126	383.758	566.975	546.644	DB00644	Gonadorelin
cmpd_374	497.912	497.662	482.177	513.898	DB03782	N-(1-Adamantyl)-N'-(4-Guanidinobenzyl)Urea
cmpd_445	497.64	508.528	493.227	491.166	DB04433	N''-{3-[(3s,8ar)-1,4-Dioxooctahydropyrrolo[1,2-a]Pyrazin-3-Yl]Propyl}Guanidine
cmpd_212	497.036	518.269	488.304	484.534	DB02241	8-Benzyl-2-Hydroperoxy-2-(4-Hydroxy-Benzyl)-6-(4-Hydroxy-Phenyl)-2h-Imidazo[1,2-a]Pyrazin-3-One
cmpd_810	496.824	535.051	489.6	465.82	DB08304	(3R)-3-cyclopentyl-7-[(4-methylpiperazin-1-yl)sulfonyl]-3,4-dihydro-2H-1,2-benzothiazine 1,1-dioxide
cmpd_363	495.4	386.637	526.833	572.731	DB03634	1,3-Di(N-Propyloxy-a-Mannopyranosyl)-Carbomyl 5-Methyazido-Benzene
cmpd_449	495.048	444.678	581.485	458.981	DB04477	N-1,2,3,4-Tetrahydronaphth-1-Yl-2'-[3,5-Dimethoxybenzamido]-2'-Deoxy-Adenosine
cmpd_517	495.029	532.599	444.994	507.493	DB06929	1-butanoyl-N-(4-carbamimidoylbenzyl)-L-prolinamide
cmpd_210	494.335	440.637	580.491	461.877	DB02223	Ly231514 Tetra Glu
cmpd_33	493.293	451.499	540.236	488.145	DB00393	Nimodipine
cmpd_97	492.512	527.677	474.653	475.207	DB01041	Thalidomide
cmpd_112	491.114	425.558	580.782	467.003	DB01127	Econazole
cmpd_483	489.857	457.764	447.116	564.692	DB04835	Maraviroc
cmpd_429	489.119	556.392	461.014	449.951	DB04276	N-[N-[1-Hydroxycarboxyethyl-Carbonyl]Leucylamino-Butyl]-Guanidine
cmpd_505	487.391	557.122	431.087	473.963	DB06841	D-phenylalanyl-N-[(1S)-4-{[amino(iminio)methyl]amino}-1-(chloroacetyl)butyl]-L-prolinamide
cmpd_61	487.384	507.428	493.979	460.745	DB00699	Nicergoline
cmpd_414	487.317	480.132	553.706	428.112	DB04125	N-Alpha-(2-Naphthylsulfonyl)-N(3-Amidino-L-Phenylalaninyl)-4-Acetyl-Piperazine
cmpd_562	486.807	447.809	484.134	528.479	DB07091	(S)-N-(4-carbamimidoylbenzyl)-1-(2-(cyclohexyloxy)ethanoyl)pyrrolidine-2-carboxamide
cmpd_836	486.053	508.5	489.307	460.353	DB08445	(3R,4S)-1-[6-(6-METHOXYPYRIDIN-3-YL)PYRIMIDIN-4-YL]-4-(2,4,5-TRIFLUOROPHENYL)PYRROLIDIN-3-AMINE
cmpd_620	485.763	520.843	490.279	446.166	DB07310	(5S)-2-{[(1S)-1-(2-fluorophenyl)ethyl]amino}-5-methyl-5-(trifluoromethyl)-1,3-thiazol-4(5H)-one
cmpd_125	483.74	481.861	481.86	487.5	DB01230	Pemoline
cmpd_267	483.622	486.951	486.629	477.285	DB02712	Sorbinil
cmpd_365	482.897	462.991	515.234	470.467	DB03693	N-(2-Aminoethyl)-5-Chloroisoquinoline-8-Sulfonamide
cmpd_734	482.458	495.87	434.676	516.829	DB07929	N-(TERT-BUTYL)-3,5-DIMETHYL-N'-[(5-METHYL-2,3-DIHYDRO-1,4-BENZODIOXIN-6-YL)CARBONYL]BENZOHYDRAZIDE
cmpd_754	479.657	527.875	464.851	446.245	DB08014	(METHYLPYRIDAZINE PIPERIDINE BUTYLOXYPHENYL)ETHYLACETATE
cmpd_487	479.317	483.371	482.669	471.912	DB05246	Methsuximide
cmpd_130	477.315	447.049	521.982	462.915	DB01261	Sitagliptin
cmpd_131	476.958	427.847	520.493	482.535	DB01263	Posaconazole
cmpd_842	476.699	436.446	451.385	542.265	DB08489	N4-HYDROXY-2-ISOBUTYL-N1-(9-OXO-1,8-DIAZA-TRICYCLO[10.6.1.013,18]NONADECA-12(19),13,15,17-TETRAEN-10-YL)-SUCCINAMIDE
cmpd_334	474.27	446.695	445.756	530.358	DB03331	N-Naphthalen-1-Ylmethyl-2'-[3,5-Dimethoxybenzamido]-2'-Deoxy-Adenosine
cmpd_553	473.816	485.386	471.853	464.21	DB07055	2-[2-(1H-tetrazol-5-yl)ethyl]-1H-isoindole-1,3(2H)-dione
cmpd_48	468.427	508.462	476.003	420.815	DB00559	Bosentan
cmpd_442	468.212	392.823	532.169	479.643	DB04405	2-[2-(1,3-Dioxo-1,3-Dihydro-2h-Isoindol-2-Yl)Ethyl]-4-(4'-Ethoxy-1,1'-Biphenyl-4-Yl)-4-Oxobutanoic Acid
cmpd_413	467.392	409.499	470.458	522.219	DB04118	N-Coeleneterazine
cmpd_341	466.003	463.245	455.826	478.938	DB03421	2-Phenethyl-2,3-Dihydro-Phthalazine-1,4-Dione
cmpd_438	465.944	493.075	424.958	479.798	DB04373	4-Amino-N-{4-[2-(2,6-Dimethyl-Phenoxy)-Acetylamino]-3-Hydroxy-1-Isobutyl-5-Phenyl-Pentyl}-Benzamide
cmpd_560	465.614	404.941	508.806	483.096	DB07081	(2R)-4-[(8R)-8-METHYL-2-(TRIFLUOROMETHYL)-5,6-DIHYDRO[1,2,4]TRIAZOLO[1,5-A]PYRAZIN-7(8H)-YL]-4-OXO-1-(2,4,5-TRIFLUOROPHENYL)BUTAN-2-AMINE
cmpd_440	464.87	452.303	457.891	484.417	DB04378	3-Amino-N-{4-[2-(2,6-Dimethyl-Phenoxy)-Acetylamino]-3-Hydroxy-1-Isobutyl-5-Phenyl-Pentyl}-Benzamide
cmpd_364	464.633	409.886	463.751	520.263	DB03655	Bcx-1812
cmpd_701	463.821	468.785	465.685	456.993	DB07757	(9aS)-4-bromo-9a-butyl-7-hydroxy-1,2,9,9a-tetrahydro-3H-fluoren-3-one
cmpd_88	462.82	463.832	460.435	464.192	DB00973	Ezetimibe
cmpd_224	461.137	403.916	469.231	510.264	DB02378	MMI-175
cmpd_857	460.241	461.219	449.056	470.447	DB08543	1-[2-HYDROXY-3-(4-CYCLOHEXYL-PHENOXY)-PROPYL]-4-(2-PYRIDYL)-PIPERAZINE
cmpd_348	459.574	403.356	492.629	482.736	DB03483	4-Benzoylamino-4-{1-{1-Carbamoyl-2-[4-(Difluoro-Phosphono-Methyl)-Phenyl]-Ethylcarbamoyl}-2-[4-(Difluoro-Phosphono-Methyl)-Phenyl]-Ethylcarbamoyl}-Butyric Acid
cmpd_184	456.714	461.451	441.795	466.896	DB01954	4-[3-(Cyclopentyloxy)-4-Methoxyphenyl]-2-Pyrrolidinone
cmpd_396	450.641	421.354	466.946	463.624	DB04003	(4-{2-Acetylamino-2-[1-(3-Carbamoyl-4-Cyclohexylmethoxy-Phenyl)-Ethylcarbamoyl}-Ethyl}-2-Phosphono-Phenoxy)-Acetic Acid
cmpd_893	449.27	453.793	458.975	435.041	DB08771	(5R)-2-[(2-fluorophenyl)amino]-5-(1-methylethyl)-1,3-thiazol-4(5H)-one
cmpd_847	448.628	451.499	446.495	447.89	DB08509	1-[6-(2-CHLORO-4-METHYXYPHENOXY)-HEXYL]-IMIDAZOLE
cmpd_522	448.558	416.42	452.604	476.649	DB06943	(3S)-1-{[4-(BUT-2-YN-1-YLOXY)PHENYL]SULFONYL}PYRROLIDINE-3-THIOL
cmpd_207	446.973	439.265	423.643	478.011	DB02194	8-Benzyl-2-Hydroxy-2-(4-Hydroxy-Benzyl)-6-(4-Hydroxy-Phenyl)-2h-Imidazo[1,2-a]Pyrazin-3-One
cmpd_566	446.041	488.196	388.195	461.733	DB07105	2-[2-(4-CHLORO-PHENYLSULFANYL)-ACETYLAMINO]-3-(4-GUANIDINO-PHENYL)-PROPIONAMIDE
cmpd_844	442.537	467.236	418.685	441.69	DB08493	5-METHYL-3-(9-OXO-1,8-DIAZA-TRICYCLO[10.6.1.013,18]NONADECA-12(19),13,15,17-TETRAEN-10-YLCARBAMOYL)-HEXANOIC ACID
cmpd_2	438.384	478.291	420.365	416.495	DB00050	Cetrorelix
cmpd_94	433.84	475.379	427.761	398.381	DB01021	Trichlormethiazide
cmpd_542	431.486	435.69	422.921	435.847	DB07017	(5S)-2-{[(1S)-1-(4-fluorophenyl)ethyl]amino}-5-(1-hydroxy-1-methylethyl)-5-methyl-1,3-thiazol-4(5H)-one
cmpd_359	429.433	418.669	428.865	440.764	DB03606	(S)-Rolipram
cmpd_417	428.93	465.257	412.489	409.043	DB04149	(R)-Rolipram
cmpd_283	428.617	321.365	389.442	575.045	DB02872	Cis-[4,5-Bis-(4-Bromophenyl)-2-(2-Ethoxy-4-Methoxyphenyl)-4,5-Dihydroimidazol-1-Yl]-[4-(2-Hydroxyethyl)Piperazin-1-Yl]Methanone
cmpd_485	426.955	465.455	416.741	398.67	DB04877	Voacamine
cmpd_618	426.864	429.177	421.219	430.196	DB07290	(2R)-2-{[(4-FLUORO-3-METHYLPHENYL)SULFONYL]AMINO}-N-HYDROXY-2-TETRAHYDRO-2H-PYRAN-4-YLACETAMIDE
cmpd_799	425.667	427.848	451.36	397.792	DB08227	1-(1-HYDROXY-2,2,6,6-TETRAMETHYLPIPERIDIN-4-YL)PYRROLIDINE-2,5-DIONE
cmpd_674	425.147	407.473	463.885	404.083	DB07604	(6AR,11AS,11BR)-10-ACETYL-9-HYDROXY-7,7-DIMETHYL-2,6,6A,7,11A,11B-HEXAHYDRO-11H-PYRROLO[1',2':2,3]ISOINDOLO[4,5,6-CD]INDOL-11-ONE
cmpd_92	424.317	387.682	422.17	463.098	DB00999	Hydrochlorothiazide
cmpd_192	421.529	444.701	408.938	410.947	DB02021	Fidarestat
cmpd_251	417.197	434.078	450.949	366.564	DB02574	BV2
cmpd_441	417.14	354.693	474.893	421.833	DB04391	Aeruginosin 98-B
cmpd_135	415.333	485.528	381.819	378.651	DB01362	Iohexol
cmpd_202	411.718	374.76	435.8	424.593	DB02112	Zk-806450
cmpd_187	411.524	451.519	464.762	318.29	DB01984	4-[2-(3-Benzyloxycarbonylamino-4-Cyclohexyl-1-Hydroxy-2-Oxo-Butylamino)-5-Guanidino-Pentanoylamino]-4-(1-Carboxy-2-Cyclohexyl-Ethylcarbamoyl)-Butyric Acid
cmpd_126	410.574	406.028	462.969	362.726	DB01232	Saquinavir
cmpd_466	409.848	422.324	451.057	356.163	DB04697	TRANS-4-(GUANIDINOMETHYL)-CYCLOHEXANE-L-YL-D-3-CYCLOHEXYLALANYL-L-AZETIDINE-2-YL-D-TYROSINYL-L-HOMOARGININAMIDE
cmpd_550	408.186	432.314	386.106	406.138	DB07049	(2R)-1-[(4-tert-butylphenyl)sulfonyl]-2-methyl-4-(4-nitrophenyl)piperazine
cmpd_233	407.294	398.327	439.985	383.571	DB02477	[Cyclohexylethyl]-[[[[4-[2-Methyl-1-Imidazolyl-Butyl]Phenyl]Acetyl]-Seryl]-Lysinyl]-Amine
cmpd_52	406.896	391.227	397.762	431.7	DB00606	Cyclothiazide
cmpd_752	402.71	386.506	379.348	442.275	DB08012	(METHYLPYRIDAZINE PIPERIDINE ETHYLOXYPHENYL)ETHYLACETATE
cmpd_200	401.311	420.719	402.692	380.522	DB02101	Fidarestat(Stereoisomer)
cmpd_255	397.957	393.846	391.911	408.113	DB02608	N-Acetyl-P-Nitrophenylserinol
cmpd_96	391.59	395.493	417.013	362.264	DB01029	Irbesartan
cmpd_753	391.027	391.235	336.065	445.78	DB08013	(METHYLPYRIDAZINE PIPERIDINE PROPYLOXYPHENYL)ETHYLACETATE
cmpd_161	379.434	463.462	323.706	351.135	DB01732	(4r,5s,6s,7r)-1,3-Dibenzyl-4,7-Bis(Phenoxymethyl)-5,6-Dihydroxy-1,3 Diazepan-2-One
cmpd_263	374.469	385.741	395.268	342.399	DB02690	NU1025
cmpd_304	367.129	433.204	286.936	381.247	DB03063	N-(1-Benzyl-3-{[3-(1,3-Dioxo-1,3-Dihydro-Isoindol-2-Yl)-Propionyl]-[2-(Hexahydro-Benzo[1,3]Dioxol-5-Yl)-Ethyl]-Amino}-2-Hydroxy-Propyl)-4-Benzyloxy-3,5-Dimethoxy-Benzamide
cmpd_1	365.516	417.797	331.237	347.513	DB00014	Goserelin
cmpd_76	361.65	346.027	364.387	374.537	DB00880	Chlorothiazide
cmpd_748	359.802	349.257	383.776	346.373	DB07994	N~3~-[5-(1H-INDOL-6-YL)-2-(PYRIDIN-2-YLMETHOXY)BENZYL]PYRIDINE-2,3-DIAMINE
cmpd_148	358.938	374.768	398.431	303.616	DB01557	Alpha-methylfentanyl
cmpd_3	358.671	392.241	336.855	346.916	DB00104	Octreotide
cmpd_101	346.595	373.535	317.031	349.218	DB01072	Atazanavir
cmpd_124	342.085	341.951	404.389	279.915	DB01229	Paclitaxel
cmpd_87	338.736	320.395	396.178	299.636	DB00970	Dactinomycin
cmpd_415	337.396	295.16	338.377	378.65	DB04144	Cis-[4,5-Bis-(4-Chlorophenyl)-2-(2-Isopropoxy-4-Methoxyphenyl)-4,5-Dihyd Roimidazol-1-Yl]-Piperazin-1-Yl-Methanone
cmpd_59	325.049	298.482	353.498	323.167	DB00666	Nafarelin
cmpd_128	321.623	322.54	353.656	288.672	DB01249	Iodixanol
cmpd_249	320.425	262.854	345.585	352.835	DB02572	BV4
cmpd_406	319.186	305.819	337.215	314.523	DB04057	Beta-Dadf, Msa, Multisubstrate Adduct Inhibitor
cmpd_149	311.924	344.005	300.073	291.694	DB01578	Metrizamide
cmpd_29	302.111	431.686	262.882	211.765	DB00362	Anidulafungin
					DB01933
					DB08700
					DB04651
					DB02491
					DB07006
					DB02010
					DB02654
					DB07460
					DB07186
					DB03247
					DB07124
					DB01967
					DB01405
					DB08572
					DB07265
					DB07255
					DB03482
					DB03363
					DB04045
					DB03117
					DB07501
					DB02332
					DB07250
					DB06846
					DB07504
					DB06999
					DB07268
					DB08683
					DB01829
					DB03059
					DB02510
					DB03461
					DB08309
					DB03147
					DB08241
					DB02152
					DB02910
					DB08233
					DB07594
					DB03170
					DB03893
					1,1 ﾀ・
					DB01933
					DB08700
					DB04651
					DB02491
					DB07006
					DB02010
					DB02654
					DB07460
					DB07186
					DB03247
					DB07124
					DB01967
					DB01405
					DB08572
					DB07265
					DB07255
					DB03482
					DB03363
					DB04045
					DB03117
					DB07501
					DB02332
					DB07250
					DB06846
					DB07504
					DB06999
					DB07268
					DB08683
					DB01829
					DB03059
					DB02510
					DB03461
					DB08309
					DB03147
					DB08241
					DB02152
					DB02910
					DB08233
					DB07594
					DB03170
					DB03893
					DB03192
					1,1 ﾀ・
					DB01933
					DB08700
					DB04651
					DB02491
					DB07006
					DB02010
					DB02654
					DB07460
					DB07186
					DB03247
					DB07124
					DB01967
					DB01405
					DB08572
					DB07265
					DB07255
					DB03482
					DB03363
					DB04045
					DB03117
					DB07501
					DB02332
					DB07250
					DB06846
					DB07504
					DB06999
					DB07268
					DB08683
					DB01829
					DB03059
					DB02510
					DB03461
					DB08309
					DB03147
					DB08241
					DB02152
					DB02910
					DB08233
					DB07594
					DB03170
					DB03893
					DB03192
					DB08519
					1,1 ﾀ・
					DB01933
					DB08700
					DB04651
					DB02491
					DB07006
					DB02010
					DB02654
					DB07460
					DB07186
					DB03247
					DB07124
					DB01967
					DB01405
					DB08572
					DB07265
					DB07255
					DB03482
					DB03363
					DB04045
					DB03117
					DB07501
					DB02332
					DB07250
					DB06846
					DB07504
					DB06999
					DB07268
					DB08683
					DB01829
					DB03059
					DB02510
					DB03461
					DB08309
					DB03147
					DB08241
					DB02152
					DB02910
					DB08233
					DB07594
					DB03170
					DB03893
					DB03192
					DB08519
					DB06948
					1,1 ﾀ・
					DB01933
					DB08700
					DB04651
					DB02491
					DB07006
					DB02010
					DB02654
					DB07460
					DB07186
					DB03247
					DB07124
					DB01967
					DB01405
					DB08572
					DB07265
					DB07255
					DB03482
					DB03363
					DB04045
					DB03117
					DB07501
					DB02332
					DB07250
					DB06846
					DB07504
					DB06999
					DB07268
					DB08683
					DB01829
					DB03059
					DB02510
					DB03461
					DB08309
					DB03147
					DB08241
					DB02152
					DB02910
					DB08233
					DB07594
					DB03170
					DB03893
					DB03192
					DB08519
					DB06948
					DB08583
					1,1 ﾀ・
					DB01933
					DB08700
					DB04651
					DB02491
					DB07006
					DB02010
					DB02654
					DB07460
					DB07186
					DB03247
					DB07124
					DB01967
					DB01405
					DB08572
					DB07265
					DB07255
					DB03482
					DB03363
					DB04045
					DB03117
					DB07501
					DB02332
					DB07250
					DB06846
					DB07504
					DB06999
					DB07268
					DB08683
					DB01829
					DB03059
					DB02510
					DB03461
					DB08309
					DB03147
					DB08241
					DB02152
					DB02910
					DB08233
					DB07594
					DB03170
					DB03893
					DB03192
					DB08519
					DB06948
					DB08583
					DB07254
					1,1 ﾀ・
					DB01933
					DB08700
					DB04651
					DB02491
					DB07006
					DB02010
					DB02654
					DB07460
					DB07186
					DB03247
					DB07124
					DB01967
					DB01405
					DB08572
					DB07265
					DB07255
					DB03482
					DB03363
					DB04045
					DB03117
					DB07501
					DB02332
					DB07250
					DB06846
					DB07504
					DB06999
					DB07268
					DB08683
					DB01829
					DB03059
					DB02510
					DB03461
					DB08309
					DB03147
					DB08241
					DB02152
					DB02910
					DB08233
					DB07594
					DB03170
					DB03893
					DB03192
					DB08519
					DB06948
					DB08583
					DB07254
					DB01763
					1,1 ﾀ・
					DB01933
					DB08700
					DB04651
					DB02491
					DB07006
					DB02010
					DB02654
					DB07460
					DB07186
					DB03247
					DB07124
					DB01967
					DB01405
					DB08572
					DB07265
					DB07255
					DB03482
					DB03363
					DB04045
					DB03117
					DB07501
					DB02332
					DB07250
					DB06846
					DB07504
					DB06999
					DB07268
					DB08683
					DB01829
					DB03059
					DB02510
					DB03461
					DB08309
					DB03147
					DB08241
					DB02152
					DB02910
					DB08233
					DB07594
					DB03170
					DB03893
					DB03192
					DB08519
					DB06948
					DB08583
					DB07254
					DB01763
					DB04524
					1,1 ﾀ・
					DB01933
					DB08700
					DB04651
					DB02491
					DB07006
					DB02010
					DB02654
					DB07460
					DB07186
					DB03247
					DB07124
					DB01967
					DB01405
					DB08572
					DB07265
					DB07255
					DB03482
					DB03363
					DB04045
					DB03117
					DB07501
					DB02332
					DB07250
					DB06846
					DB07504
					DB06999
					DB07268
					DB08683
					DB01829
					DB03059
					DB02510
					DB03461
					DB08309
					DB03147
					DB08241
					DB02152
					DB02910
					DB08233
					DB07594
					DB03170
					DB03893
					DB03192
					DB08519
					DB06948
					DB08583
					DB07254
					DB01763
					DB04524
					DB07845
					1,1 ﾀ・
					DB01933
					DB08700
					DB04651
					DB02491
					DB07006
					DB02010
					DB02654
					DB07460
					DB07186
					DB03247
					DB07124
					DB01967
					DB01405
					DB08572
					DB07265
					DB07255
					DB03482
					DB03363
					DB04045
					DB03117
					DB07501
					DB02332
					DB07250
					DB06846
					DB07504
					DB06999
					DB07268
					DB08683
					DB01829
					DB03059
					DB02510
					DB03461
					DB08309
					DB03147
					DB08241
					DB02152
					DB02910
					DB08233
					DB07594
					DB03170
					DB03893
					DB03192
					DB08519
					DB06948
					DB08583
					DB07254
					DB01763
					DB04524
					DB07845
					DB07256
					1,1 ﾀ・
					DB01933
					DB08700
					DB04651
					DB02491
					DB07006
					DB02010
					DB02654
					DB07460
					DB07186
					DB03247
					DB07124
					DB01967
					DB01405
					DB08572
					DB07265
					DB07255
					DB03482
					DB03363
					DB04045
					DB03117
					DB07501
					DB02332
					DB07250
					DB06846
					DB07504
					DB06999
					DB07268
					DB08683
					DB01829
					DB03059
					DB02510
					DB03461
					DB08309
					DB03147
					DB08241
					DB02152
					DB02910
					DB08233
					DB07594
					DB03170
					DB03893
					DB03192
					DB08519
					DB06948
					DB08583
					DB07254
					DB01763
					DB04524
					DB07845
					DB07256
					DB06944
					1,1 ﾀ・
					DB01933
					DB08700
					DB04651
					DB02491
					DB07006
					DB02010
					DB02654
					DB07460
					DB07186
					DB03247
					DB07124
					DB01967
					DB01405
					DB08572
					DB07265
					DB07255
					DB03482
					DB03363
					DB04045
					DB03117
					DB07501
					DB02332
					DB07250
					DB06846
					DB07504
					DB06999
					DB07268
					DB08683
					DB01829
					DB03059
					DB02510
					DB03461
					DB08309
					DB03147
					DB08241
					DB02152
					DB02910
					DB08233
					DB07594
					DB03170
					DB03893
					DB03192
					DB08519
					DB06948
					DB08583
					DB07254
					DB01763
					DB04524
					DB07845
					DB07256
					DB06944
					DB02180
					1,1 ﾀ・

## Sheet: EGLN3_with_Fe
cmpd No.	FPAScore				DrugBank No.	Drug Name
	Mean	1st	2nd	3rd
cmpd_425	975.651	971.073	964.204	991.676	DB03702	2-[4-[[(S)-1-[[(S)-2-[[(Rs)-3,3,3-Trifluoro-1-Isopropyl-2-Oxopropyl]Aminocarbonyl]Pyrrolidin-1-Yl-]Carbonyl]-2-Methylpropyl]Aminocarbonyl]Benzoylamino]Acetic Acid
cmpd_576	958.957	964.112	895.798	1016.96	DB04761	PYRIMIDINE-4,6-DICARBOXYLIC ACID BIS-[(PYRIDIN-3-YLMETHYL)-AMIDE]
cmpd_980	955.998	966.712	952.424	948.857	DB08687	N-[(1-CHLORO-4-HYDROXYISOQUINOLIN-3-YL)CARBONYL]GLYCINE
cmpd_875	951.189	901.238	1008.2	944.127	DB08131	2-{4-[2-(2-AMINO-4-OXO-4,7-DIHYDRO-3H-PYRROLO[2,3-D]PYRIMIDIN-5-YL)-ETHYL]-BENZOYLAMINO}-3-METHYL-BUTYRIC ACID
cmpd_292	898.363	852.861	916.15	926.078	DB02718	5-Formyl-6-Hydrofolic Acid
cmpd_213	897.136	886.053	866.994	938.36	DB02015	Dihydrofolic Acid
cmpd_218	895.375	835.304	902.471	948.351	DB02031	(6s)-5,6,7,8-Tetrahydrofolate
cmpd_575	889.849	903.297	928.282	837.969	DB04760	PYRIMIDINE-4,6-DICARBOXYLIC ACID BIS-(4-FLUORO-3-METHYL-BENZYLAMIDE)
cmpd_574	885.041	830.996	895.619	928.509	DB04759	PYRIMIDINE-4,6-DICARBOXYLIC ACID BIS-(3-METHYL-BENZYLAMIDE)
cmpd_672	869.14	862.708	871.558	873.154	DB07112	N-[(4-HYDROXY-8-IODOISOQUINOLIN-3-YL)CARBONYL]GLYCINE
cmpd_413	865.808	987.602	816.646	793.176	DB03625	5,10-Dideazatetrahydrofolic Acid
cmpd_398	863.001	798.992	929.314	860.698	DB03541	10-Propargyl-5,8-Dideazafolic Acid
cmpd_851	860.308	894.555	858.429	827.94	DB08031	N-[(13-CYCLOHEXYL-6,7-DIHYDROINDOLO[1,2-D][1,4]BENZOXAZEPIN-10-YL)CARBONYL]-2-METHYL-L-ALANINE
cmpd_12	856.398	860.196	857.424	851.573	DB00158	Folic Acid
cmpd_298	854.755	894.002	838.961	831.301	DB02794	N-[5'-O-Phosphono-Ribofuranosyl]-2-[2-Hydroxy-2-[4-[Glutamic Acid]-N-Carbonylphenyl]-3-[2-Amino-4-Hydroxy-Quinazolin-6-Yl]-Propanylamino]-Acetamide
cmpd_257	852.133	872.376	826.045	857.977	DB02341	Mdl 101,146
cmpd_60	848.367	816.856	820.283	907.963	DB00563	Methotrexate
cmpd_861	848.204	774.239	893.078	877.296	DB08063	1-BENZYL-3-(4-METHOXYPHENYLAMINO)-4-PHENYLPYRROLE-2,5-DIONE
cmpd_258	846.86	872.351	812.35	855.88	DB02358	LY374571
cmpd_360	841.228	833.214	836.29	854.179	DB03256	5-Formyl-5,6,7,8-Tetrahydrofolate
cmpd_199	838.754	892.009	859.622	764.632	DB01888	4-[5-(Trans-4-Aminocyclohexylamino)-3-Isopropylpyrazolo[1,5-a]Pyrimidin-7-Ylamino]-N,N-Dimethylbenzenesulfonamide
cmpd_580	836.78	816.168	867.232	826.941	DB04789	5-methyltetrahydrofolate
cmpd_503	834.826	910.404	882.014	712.061	DB04264	(10R)-10-Formyl-5,8,10-Trideazafolic Acid
cmpd_217	834.672	881.746	827.652	794.619	DB02026	Furo[2,3d]Pyrimidine Antifolate
cmpd_478	824.556	820.21	843.315	810.143	DB04055	2,3-Dicarboxy-4-(2-Chloro-Phenyl)-1-Ethyl-5-Isopropoxycarbonyl-6-Methyl-Pyridinium
cmpd_73	817.816	747.689	878.035	827.724	DB00642	Pemetrexed
cmpd_2	813.931	790.828	874.308	776.657	DB00116	Tetrahydrofolic acid
cmpd_115	812.145	779.605	815.256	841.575	DB01044	Gatifloxacin
cmpd_518	807.971	784.335	816.272	823.305	DB04375	5-Methyl-5,6,7,8-Tetrahydrofolic Acid
cmpd_276	807.015	774.192	885.79	761.062	DB02598	N-Alpha-Acetyl-3,5-Diiodotyrosylglycine
cmpd_547	801.287	784.958	786.895	832.008	DB04582	IMAZAQUIN
cmpd_511	801.161	796.559	784.636	822.289	DB04322	LY249543
cmpd_618	799.544	804.95	818.863	774.82	DB06859	N-ALLYL-5-AMIDINOAMINOOXY-PROPYLOXY-3-CHLORO-N-CYCLOPENTYLBENZAMIDE
cmpd_666	799.399	770.275	788.875	839.046	DB07093	{3-[(5-CHLORO-1,3-BENZOTHIAZOL-2-YL)METHYL]-2,4-DIOXO-3,4-DIHYDROPYRIMIDIN-1(2H)-YL}ACETIC ACID
cmpd_864	798.028	849.164	775.039	769.882	DB08067	4-[(2-{4-[(CYCLOPROPYLCARBAMOYL)AMINO]-1H-PYRAZOL-3-YL}-1H-BENZIMIDAZOL-6-YL)METHYL]MORPHOLIN-4-IUM
cmpd_635	797.726	798.586	820.146	774.445	DB06938	4-[[2-[[4-chloro-3-(trifluoromethyl)phenyl]amino]-3H-benzimidazol-5-yl]oxy]-N-methyl-pyridine-2-carboxamide
cmpd_36	797.602	786.627	798.306	807.873	DB00363	Clozapine
cmpd_363	795.483	898.412	776.257	711.779	DB03288	5-Chloro-1h-Indole-2-Carboxylic Acid{[Cyclopentyl-(2-Hydroxy-Ethyl)-Carbamoyl]-Methyl}-Amide
cmpd_806	795.421	797.189	809.289	779.784	DB07835	N~3~-cyclopropyl-N~4~'-(cyclopropylmethyl)-6-methylbiphenyl-3,4'-dicarboxamide
cmpd_857	794.536	815.618	789.723	778.268	DB08055	N-(2-chlorophenyl)-5-phenylimidazo[1,5-a]pyrazin-8-amine
cmpd_610	791.758	798.842	746.265	830.167	DB06813	Pralatrexate
cmpd_841	783.155	825.349	749.085	775.03	DB07973	N-(1-ISOPROPYLPIPERIDIN-4-YL)-1-(3-METHOXYBENZYL)-1H-INDOLE-2-CARBOXAMIDE
cmpd_74	780.576	789.849	749.825	802.054	DB00650	Leucovorin
cmpd_166	780.326	813.246	741.215	786.516	DB01641	(5z)-2-[(1s,2r)-1-Amino-2-Hydroxypropyl]-5-[(4-Amino-1h-Indol-3-Yl)Methylene]-3-(2-Hydroxyethyl)-3,5-Dihydro-4h-Imidazol-4-One
cmpd_401	779.95	755.23	797.374	787.247	DB03558	Sp-876
cmpd_911	779.708	754.413	763.066	821.646	DB08325	2-(2-HYDROXYETHYLAMINO)-6-(3-CHLOROANILINO)-9-ISOPROPYLPURINE
cmpd_216	779.169	769.96	794.99	772.556	DB02020	Alrestatin
cmpd_999	778.144	796.724	775.182	762.526	DB08896	Regorafenib
cmpd_427	773.305	764.994	745.543	809.377	DB03714	4-Carbamoyl-4-{[6-(Difluoro-Phosphono-Methyl)-Naphthalene-2-Carbonyl]-Amino}-Butyric Acid
cmpd_828	772.65	767.486	822.552	727.911	DB07951	N-[1H-INDOL-3-YL-ACETYL]ASPARTIC ACID
cmpd_351	767.507	822.203	773.001	707.316	DB03205	Pyrroloquinoline Quinone
cmpd_823	761.983	746.678	779.65	759.62	DB07936	N-(4-{[(3S)-3-(dimethylamino)pyrrolidin-1-yl]carbonyl}phenyl)-5-fluoro-4-[2-methyl-1-(1-methylethyl)-1H-imidazol-5-yl]pyrimidin-2-amine
cmpd_9	760.285	765.867	789.588	725.401	DB00140	Riboflavin
cmpd_819	757.882	683.11	800.639	789.898	DB07903	3-[(2,2-DIMETHYLPROPANOYL)AMINO]-N-1,3-THIAZOL-2-YLPYRIDINE-2-CARBOXAMIDE
cmpd_180	754.738	772.789	753.877	737.549	DB01765	(5-Oxo-5,6-Dihydro-Indolo[1,2-a]Quinazolin-7-Yl)-Acetic Acid
cmpd_721	752.475	707.551	855.815	694.06	DB07326	6-chloro-N-pyrimidin-5-yl-3-{[3-(trifluoromethyl)phenyl]amino}-1,2-benzisoxazole-7-carboxamide
cmpd_163	748.436	693.319	828.84	723.148	DB01609	Deferasirox
cmpd_110	748.105	734.14	768.216	741.96	DB01025	Amlexanox
cmpd_745	746.847	700.671	725.332	814.537	DB07489	{[4-AMINO-2-(3-CHLOROANILINO)-1,3-THIAZOL-5-YL](4-FLUOROPHENYL)METHANONE
cmpd_805	745.17	720.317	771.974	743.218	DB07834	N-(cyclopropylmethyl)-2'-methyl-5'-(5-methyl-1,3,4-oxadiazol-2-yl)biphenyl-4-carboxamide
cmpd_981	744.637	767.929	727.077	738.904	DB08691	ethyl 3-[(E)-2-amino-1-cyanoethenyl]-6,7-dichloro-1-methyl-1H-indole-2-carboxylate
cmpd_707	743.762	788.137	693.258	749.89	DB07276	5-CYANO-N-(2,5-DIMETHOXYBENZYL)-6-ETHOXYPYRIDINE-2-CARBOXAMIDE
cmpd_863	740.704	733.04	697.314	791.759	DB08066	N-[3-(1H-BENZIMIDAZOL-2-YL)-1H-PYRAZOL-4-YL]BENZAMIDE
cmpd_790	740.497	699.42	801.097	720.973	DB07765	METHYL 1-(4-{[(2,4-DIAMINOPTERIDIN-6-YL)METHYL](METHYL)AMINO}BENZOYL)PIPERIDINE-4-CARBOXYLATE
cmpd_399	739.621	769.555	724.97	724.337	DB03546	10-CF3C(OH)2-DDACTHF
cmpd_842	738.734	737.698	852.008	626.495	DB07974	1-{2-[(4-CHLOROPHENYL)AMINO]-2-OXOETHYL}-N-(1-ISOPROPYLPIPERIDIN-4-YL)-1H-INDOLE-2-CARBOXAMIDE
cmpd_42	737.829	734.298	742.89	736.298	DB00398	Sorafenib
cmpd_18	736.565	726.39	762.532	720.772	DB00218	Moxifloxacin
cmpd_108	736.511	752.361	676.999	780.173	DB01014	Balsalazide
cmpd_882	736.421	745.829	747.354	716.08	DB08166	(4R)-7-chloro-9-methyl-1-oxo-1,2,4,9-tetrahydrospiro[beta-carboline-3,4'-piperidine]-4-carbonitrile
cmpd_836	736.05	703.395	739.648	765.107	DB07966	[4-({4-[(5-cyclopropyl-1H-pyrazol-3-yl)amino]quinazolin-2-yl}amino)phenyl]acetonitrile
cmpd_129	733.057	716.872	771.717	710.581	DB01205	Flumazenil
cmpd_846	731.773	777.37	687.313	730.637	DB07999	{4-[(CARBOXYMETHOXY)CARBONYL]-3,3-DIOXIDO-1-OXONAPHTHO[1,2-D]ISOTHIAZOL-2(1H)-YL}ACETIC ACID
cmpd_533	728.196	721.143	734.864	728.581	DB04503	Sp-722
cmpd_724	724.63	816.415	648.764	708.71	DB07359	3-[(4-fluorophenyl)sulfanyl]-N-(4-methyl-1,3-thiazol-2-yl)-6-[(4-methyl-4H-1,2,4-triazol-3-yl)sulfanyl]pyridine-2-carboxamide
cmpd_645	723.755	742.548	704.549	724.167	DB06999	N-{3-[(5-chloro-1H-pyrrolo[2,3-b]pyridin-3-yl)carbonyl]-2,4-difluorophenyl}propane-1-sulfonamide
cmpd_488	723.341	707.581	682.434	780.008	DB04150	Threonine Derivative
cmpd_161	722.719	706.595	689.775	771.786	DB01578	Metrizamide
cmpd_644	721.001	750.739	704.671	707.594	DB06992	(3,3-dimethylpiperidin-1-yl)(6-(3-fluoro-4-methylphenyl)pyridin-2-yl)methanone
cmpd_597	719.784	785.159	693.649	680.545	DB06212	Tolvaptan
cmpd_726	717.109	734.185	730.559	686.582	DB07382	N~2~-1H-benzimidazol-5-yl-N~4~-(3-cyclopropyl-1H-pyrazol-5-yl)pyrimidine-2,4-diamine
cmpd_346	716.449	678.965	735.701	734.682	DB03124	5-[4-(1-Carboxymethyl-2-Oxo-Propylcarbamoyl)-Benzylsulfamoyl]-2-Hydroxy-Benzoic Acid
cmpd_130	715.684	738.931	703.834	704.288	DB01208	Sparfloxacin
cmpd_775	715.382	768.27	636.644	741.233	DB07689	METHYL 1-(4-{[(2,4-DIAMINOPTERIDIN-6-YL)METHYL]AMINO}BENZOYL)PIPERIDINE-4-CARBOXYLATE
cmpd_51	713.231	738.81	688.763	712.119	DB00487	Pefloxacin
cmpd_820	710.621	693.861	646.516	791.485	DB07909	(1S,2S,5S)2-(4-GLUTARIDYLBENZYL)-5-PHENYL-1-CYCLOHEXANOL
cmpd_101	710.27	705.452	694.352	731.007	DB00969	Alosetron
cmpd_743	709.176	676.102	747.18	704.245	DB07474	3-[5-(1H-IMIDAZOL-1-YL)-7-METHYL-1H-BENZIMIDAZOL-2-YL]-4-[(PYRIDIN-2-YLMETHYL)AMINO]PYRIDIN-2(1H)-ONE
cmpd_881	708.304	729.033	725.91	669.97	DB08159	4-(5,11-DIOXO-5H-INDENO[1,2-C]ISOQUINOLIN-6(11H)-YL)BUTANOATE
cmpd_103	706.851	726.442	693.618	700.492	DB00978	Lomefloxacin
cmpd_722	705.988	738.761	698.298	680.905	DB07330	trans-4-(7-carbamoyl-1H-benzimidazol-2-yl)-1-propylpiperidinium
cmpd_290	704.714	748.694	675.523	689.925	DB02710	2,3,-Dihydroxybenzoylserine
cmpd_661	703.763	752.629	684.97	673.69	DB07065	5-(2,3-dichlorophenyl)-N-(pyridin-4-ylmethyl)-3-thiocyanatopyrazolo[1,5-a]pyrimidin-7-amine
cmpd_923	703.167	692.511	686.347	730.642	DB08359	2-PHENYLAMINO-4-METHYL-5-ACETYL THIAZOLE
cmpd_706	701.713	667.524	735.433	702.183	DB07275	3-(1,1-dioxido-4H-1,2,4-benzothiadiazin-3-yl)-4-hydroxy-1-(3-methylbutyl)quinolin-2(1H)-one
cmpd_818	698.933	665.639	668.435	762.724	DB07902	TERT-BUTYL {2-[(1,3-THIAZOL-2-YLAMINO)CARBONYL]PYRIDIN-3-YL}CARBAMATE
cmpd_116	698.47	681.92	680.472	733.017	DB01059	Norfloxacin
cmpd_260	697.945	733.355	684.163	676.317	DB02383	Tolrestat
cmpd_186	697.944	675.164	692.728	725.94	DB01793	I-5
cmpd_773	696.59	727.203	648.868	713.7	DB07687	4-({5-[(4-AMINOCYCLOHEXYL)AMINO][1,2,4]TRIAZOLO[1,5-A]PYRIMIDIN-7-YL}AMINO)BENZENESULFONAMIDE
cmpd_211	695.554	713.72	701.212	671.729	DB01994	2-(Pyrido[1,2-E]Purin-4-Yl)Amino-Ethanol
cmpd_887	694.795	698.96	721.876	663.549	DB08211	5-bromo-3-(pyrrolidin-1-ylsulfonyl)-1H-indole-2-carboxamide
cmpd_678	694.688	690.439	699.485	694.14	DB07168	[4-({4-[(5-cyclopropyl-1H-pyrazol-3-yl)amino]-6-(methylamino)pyrimidin-2-yl}amino)phenyl]acetonitrile
cmpd_455	693.872	687.486	685.986	708.144	DB03927	Glycyl-L-Alpha-Amino-Epsilon-Pimelyl-D-Alanine
cmpd_953	693.413	658.786	723.799	697.655	DB08535	3-bromo-5-phenyl-N-(pyridin-3-ylmethyl)pyrazolo[1,5-a]pyrimidin-7-amine
cmpd_829	693.137	691.089	708.637	679.684	DB07952	N-[1H-INDOL-3-YL-ACETYL]GLYCINE ACID
cmpd_830	692.907	734.148	641.407	703.165	DB07953	N-[1H-INDOL-3-YL-ACETYL]VALINE ACID
cmpd_794	690.512	683.634	711.524	676.379	DB07801	N-butyl-3-{[6-(9H-purin-6-ylamino)hexanoyl]amino}benzamide
cmpd_917	689.592	676.531	681.082	711.164	DB08349	N-cyclopropyl-3-{[1-(2,4-difluorophenyl)-7-methyl-6-oxo-6,7-dihydro-1H-pyrazolo[3,4-b]pyridin-4-yl]amino}-4-methylbenzamide
cmpd_847	689.208	718.74	694.005	654.879	DB08000	2-(CARBOXYMETHYL)-1-OXO-1,2-DIHYDRONAPHTHO[1,2-D]ISOTHIAZOLE-4-CARBOXYLIC ACID 3,3-DIOXIDE
cmpd_432	686.483	621.534	768.751	669.163	DB03744	Cp403700, (S)-1-{2-[(5-Chloro-1h-Indole-2-Carbonyl)-Amino]-3-Phenyl-Propionyl}-Azetidine-3-Carboxylate
cmpd_665	685.839	699.518	660.666	697.334	DB07085	2-{[N-(2-ACETYL-5-CHLORO-4-FLUOROPHENYL)GLYCYL]AMINO}BENZOIC ACID
cmpd_733	684.705	708.219	660.136	685.759	DB07406	(4R)-N-[4-({[2-(DIMETHYLAMINO)ETHYL]AMINO}CARBONYL)-1,3-THIAZOL-2-YL]-4-METHYL-1-OXO-2,3,4,9-TETRAHYDRO-1H-BETA-CARBOLINE-6-CARBOXAMIDE
cmpd_56	684.604	707.805	668.53	677.478	DB00537	Ciprofloxacin
cmpd_719	684.576	696.98	614.773	741.974	DB07315	5-chloro-N-{4-[(1R)-1,2-dihydroxyethyl]phenyl}-1H-indole-2-carboxamide
cmpd_662	684.01	714.248	677.459	660.322	DB07069	3-Hydroxyhippuric acid
cmpd_168	684.001	719.279	672.304	660.419	DB01653	(5z)-5-(1h-Indol-3-Ylmethylene)-4h-Imidazol-4-One
cmpd_687	683.149	697.202	669.953	682.293	DB07207	2-(4-HYDROXY-5-PHENYL-1H-PYRAZOL-3-YL)-1H-BENZOIMIDAZOLE-5-CARBOXAMIDINE
cmpd_433	683.084	706.69	677.501	665.062	DB03749	4-(1h-Imidazol-4-Yl)-3-(5-Ethyl-2,4-Dihydroxy-Phenyl)-1h-Pyrazole
cmpd_650	682.789	683.107	730.208	635.051	DB07015	(3R,4R)-4-(pyrrolidin-1-ylcarbonyl)-1-(quinoxalin-2-ylcarbonyl)pyrrolidin-3-amine
cmpd_492	682.659	680.401	674.333	693.243	DB04175	Mdl-29951
cmpd_345	682.623	699.617	642.103	706.149	DB03118	1-(5-Chloroindol-3-Yl)-3-Hydroxy-3-(2h-Tetrazol-5-Yl)-Propenone
cmpd_694	682.466	715.055	662.455	669.887	DB07232	(2R)-2-(7-carbamoyl-1H-benzimidazol-2-yl)-2-methylpyrrolidinium
cmpd_237	681.72	682.6	675.782	686.778	DB02195	3-(4-Fluorophenyl)-1-Hydroxy-2-(Pyridin-4-Yl)-1h-Pyrrolo[3,2-B]Pyridine
cmpd_605	680.024	689.203	699.374	651.495	DB06729	Sulfaphenazole
cmpd_713	679.062	686.728	664.566	685.892	DB07300	2-(1H-imidazol-1-yl)-9-methoxy-8-(2-methoxyethoxy)benzo[c][2,7]naphthyridin-4-amine
cmpd_850	676.568	678.126	668.048	683.529	DB08008	5-methyl-N-[4-(trifluoromethyl)phenyl][1,2,4]triazolo[1,5-a]pyrimidin-7-amine
cmpd_690	676.18	649.585	682.618	696.336	DB07210	3-bromo-5-phenyl-N-(pyridin-4-ylmethyl)pyrazolo[1,5-a]pyrimidin-7-amine
cmpd_692	676.172	681.974	666.825	679.716	DB07218	6-CHLORO-9-HYDROXY-1,3-DIMETHYL-1,9-DIHYDRO-4H-PYRAZOLO[3,4-B]QUINOLIN-4-ONE
cmpd_275	675.606	646.827	741.325	638.665	DB02578	Glycyl-L-Alpha-Amino-Epsilon-Pimelyl-D-Alanyl-D-Alanine
cmpd_770	675.006	709.657	582.437	732.925	DB07663	2-[(1R)-1-CARBOXY-2-(4-HYDROXYPHENYL)ETHYL]-1,3-DIOXOISOINDOLINE-5-CARBOXYLIC ACID
cmpd_926	673.426	660.201	717.312	642.765	DB08365	8-bromo-4-(2-chlorophenyl)-N-(2-hydroxyethyl)-6-methyl-1,3-dioxo-1,2,3,6-tetrahydropyrrolo[3,4-e]indole-7-carboxamide
cmpd_114	671.118	669.317	645.916	698.12	DB01041	Thalidomide
cmpd_779	670.524	658.068	648.472	705.033	DB07698	3-(3-aminophenyl)-N-(3-chlorophenyl)pyrazolo[1,5-a]pyrimidin-5-amine
cmpd_111	668.747	652.037	638.63	715.575	DB01030	Topotecan
cmpd_33	668.229	692.908	642.803	668.975	DB00345	Aminohippurate
cmpd_222	667.786	641.97	650.888	710.501	DB02069	N-(2-Flouro-Benzyl)-4-Sulfamoyl-Benzamide
cmpd_93	667.371	640.369	668.823	692.92	DB00889	Granisetron
cmpd_598	665.253	685.033	638.414	672.313	DB06213	Regadenoson
cmpd_834	665.11	657.302	626.897	711.132	DB07962	METHYL N-[(2',4'-DIFLUORO-4-HYDROXY-5-IODOBIPHENYL-3-YL)CARBONYL]-BETA-ALANINATE
cmpd_444	664.552	683.451	645.545	664.661	DB03807	1-(2-Chlorophenyl)-3,5-Dimethyl-1h-Pyrazole-4-Carboxylic Acid Ethyl Ester
cmpd_945	664.376	641.969	683.973	667.185	DB08508	N-BENZOYL-D-ALANINE
cmpd_838	664.231	660.337	657.312	675.045	DB07970	5-[(2-methyl-5-{[3-(trifluoromethyl)phenyl]carbamoyl}phenyl)amino]pyridine-3-carboxamide
cmpd_40	664.214	724.525	644.199	623.917	DB00391	Sulpiride
cmpd_374	664.083	572.235	717.692	702.322	DB03383	5-Chloro-1h-Indole-2-Carboxylic Acid [1-(4-Fluorobenzyl)-2-(4-Hydroxypiperidin-1yl)-2-Oxoethyl]Amide
cmpd_390	663.977	682.219	671.795	637.917	DB03494	CRA_10950
cmpd_930	663.09	682.907	647.641	658.723	DB08410	PARA-NITROBENZYL GLUTARYL GLYCINIC ACID
cmpd_609	662.963	678.881	649.123	660.884	DB06803	Niclosamide
cmpd_761	662.735	682.306	679.256	626.642	DB07616	4-{[4-(4-fluoro-3-methylphenyl)-1,3-thiazol-2-yl]amino}-2-hydroxybenzoic acid
cmpd_772	662.166	629.44	682.288	674.771	DB07686	4-{[5-(CYCLOHEXYLAMINO)[1,2,4]TRIAZOLO[1,5-A]PYRIMIDIN-7-YL]AMINO}BENZENESULFONAMIDE
cmpd_616	661.987	682.514	658.023	645.423	DB06855	6-FLUORO-2-(2-HYDROXY-3-ISOBUTOXY-PHENYL)-1H-BENZOIMIDAZOLE-5-CARBOXAMIDINE
cmpd_359	661.628	741.806	636.558	606.52	DB03251	RWJ-51084
cmpd_590	661.239	650.031	673.415	660.272	DB04831	Ticrynafen
cmpd_848	661.056	672.386	631.432	679.349	DB08005	4-{[5-chloro-4-(1H-indol-3-yl)pyrimidin-2-yl]amino}-N-ethylpiperidine-1-carboxamide
cmpd_449	660.886	696.708	623.028	662.921	DB03844	N-(2,6-Diflouro-Benzyl)-4-Sulfamoyl-Benzamide
cmpd_893	660.762	627.678	635.934	718.675	DB08235	N-[2-(2-methyl-1H-indol-3-yl)ethyl]thiophene-2-carboxamide
cmpd_810	660.643	652.396	675.48	654.054	DB07852	1-(3,5-DICHLOROPHENYL)-5-METHYL-1H-1,2,4-TRIAZOLE-3-CARBOXYLIC ACID
cmpd_711	660.218	654.821	659.702	666.13	DB07291	5-amino-1-(4-chlorophenyl)-1H-pyrazole-4-carbonitrile
cmpd_123	659.711	641.14	679.888	658.105	DB01131	Proguanil
cmpd_651	659.415	636.503	645.242	696.499	DB07028	(2-{[(4-BROMO-2-FLUOROBENZYL)AMINO]CARBONYL}-5-CHLOROPHENOXY)ACETIC ACID
cmpd_858	659.405	649.13	635.029	694.057	DB08057	N-(2-chloro-6-methylphenyl)-8-[(3S)-3-methylpiperazin-1-yl]imidazo[1,5-a]quinoxalin-4-amine
cmpd_746	659.183	646.676	671.219	659.654	DB07493	(2Z)-5'-BROMO-2,3'-BIINDOLE-2',3(1H,1'H)-DIONE AMMONIATE
cmpd_835	657.671	633.359	666.205	673.448	DB07963	N-[(2',4'-DIFLUORO-4-HYDROXY-5-IODOBIPHENYL-3-YL)CARBONYL]-BETA-ALANINE
cmpd_321	656.795	628.979	667.63	673.775	DB02963	(5-Chloropyrazolo[1,5-a]Pyrimidin-7-Yl)-(4-Methanesulfonylphenyl)Amine
cmpd_169	656.709	672.788	693.672	603.666	DB01656	Roflumilast
cmpd_45	655.423	641.294	691.015	633.96	DB00409	Remoxipride
cmpd_971	652.429	618.536	649.33	689.422	DB08659	2-(hydrazinocarbonyl)-3-phenyl-1H-indole-5-sulfonamide
cmpd_943	652.121	656.47	650.27	649.623	DB08473	5,6-dichloro-1-beta-D-ribofuranosyl-1H-benzimidazole
cmpd_659	651.502	650.17	618.581	685.755	DB07051	3,5-DIMETHYL-1-PHENYL-1H-PYRAZOLE-4-CARBOXYLIC ACID ETHYL ESTER
cmpd_897	651.157	627.743	628.664	697.065	DB08251	4-[5-(2-CARBOXY-1-FORMYL-ETHYLCARBAMOYL)-PYRIDIN-3-YL]-BENZOIC ACID
cmpd_568	649.069	652.737	659.382	635.087	DB04726	7,8,10-TRIMETHYLBENZO[G]PTERIDINE-2,4(3H,10H)-DIONE
cmpd_795	648.563	663.365	654.743	627.58	DB07803	2-phenyl-1H-imidazole-4-carboxylic acid
cmpd_141	648.453	669.631	614.476	661.251	DB01362	Iohexol
cmpd_714	647.762	641.271	662.583	639.432	DB07305	5-(2-CHLORO-4-NITROPHENYL)-2-FUROIC ACID
cmpd_849	646.726	631.319	639.302	669.556	DB08006	N-anthracen-2-yl-5-methyl[1,2,4]triazolo[1,5-a]pyrimidin-7-amine
cmpd_738	645.404	640.825	653.496	641.892	DB07459	4-PHENOXY-N-(PYRIDIN-2-YLMETHYL)BENZAMIDE
cmpd_49	644.338	677.754	632.788	622.471	DB00480	Lenalidomide
cmpd_27	644.332	679.969	645.849	607.178	DB00293	Raltitrexed
cmpd_962	642.894	588.641	645.861	694.18	DB08581	4-[(4-bromo-2-{[(3R,5S)-3,5-dimethylpiperidin-1-yl]carbonyl}phenyl)amino]-4-oxobutanoic acid
cmpd_447	642.262	659.057	623.271	644.459	DB03830	Phosphorylated Dihydropteroate
cmpd_787	640.766	639.196	649.194	633.907	DB07742	N-(2,3-DIFLUORO-BENZYL)-4-SULFAMOYL-BENZAMIDE
cmpd_37	640.651	616.724	664.62	640.609	DB00365	Grepafloxacin
cmpd_50	640.074	650.893	617.16	652.17	DB00482	Celecoxib
cmpd_660	639.572	603.835	663.448	651.434	DB07055	2-[2-(1H-tetrazol-5-yl)ethyl]-1H-isoindole-1,3(2H)-dione
cmpd_612	637.526	645.216	633.919	633.443	DB06834	N-(2-hydroxy-1,1-dimethylethyl)-1-methyl-3-(1H-pyrrolo[2,3-b]pyridin-2-yl)-1H-indole-5-carboxamide
cmpd_708	637.444	636.425	612.351	663.557	DB07279	N-ETHYL-N-ISOPROPYL-3-METHYL-5-{[(2S)-2-(PYRIDIN-4-YLAMINO)PROPYL]OXY}BENZAMIDE
cmpd_95	636.216	651.168	617.929	639.55	DB00903	Ethacrynic acid
cmpd_894	636.146	676.851	601.517	630.07	DB08240	N-(4-CHLOROPHENYL)-3-(PHOSPHONOOXY)NAPHTHALENE-2-CARBOXAMIDE
cmpd_596	635.341	761.425	559.941	584.656	DB06155	Rimonabant
cmpd_450	634.113	631.465	650.228	620.645	DB03865	6-Chloro-2-(2-Hydroxy-Biphenyl-3-Yl)-1h-Indole-5-Carboxamidine
cmpd_771	631.982	616.788	631.026	648.131	DB07685	4-{[5-(CYCLOHEXYLMETHOXY)[1,2,4]TRIAZOLO[1,5-A]PYRIMIDIN-7-YL]AMINO}BENZENESULFONAMIDE
cmpd_469	631.417	644.71	611.744	637.798	DB04003	(4-{2-Acetylamino-2-[1-(3-Carbamoyl-4-Cyclohexylmethoxy-Phenyl)-Ethylcarbamoyl}-Ethyl}-2-Phosphono-Phenoxy)-Acetic Acid
cmpd_564	631.052	629.577	607.619	655.96	DB04690	Camptothecin
cmpd_731	630.109	634.367	638.07	617.891	DB07403	4-[(3-CHLORO-4-{[(2R)-3,3,3-TRIFLUORO-2-HYDROXY-2-METHYLPROPANOYL]AMINO}PHENYL)SULFONYL]-N,N-DIMETHYLBENZAMIDE
cmpd_554	629.8	622.499	597.449	669.453	DB04634	N-BENZYLOXYCARBONYL-L-SERINE-BETALACTONE
cmpd_653	629.13	677.854	592.446	617.091	DB07030	(5-CHLORO-2-{[(3-NITROBENZYL)AMINO]CARBONYL}PHENOXY)ACETIC ACID
cmpd_702	629.031	704.951	549.41	632.731	DB07264	(S)-N-(1-(3-CHLORO-4-FLUOROPHENYL)-2-HYDROXYETHYL)-4-(4-(3-CHLOROPHENYL)-1H-PYRAZOL-3-YL)-1H-PYRROLE-2-CARBOXAMIDE
cmpd_736	627.003	601.767	630.378	648.863	DB07451	1-(5-BROMO-PYRIDIN-2-YL)-3-[2-(6-FLUORO-2-HYDROXY-3-PROPIONYL-PHENYL)-CYCLOPROPYL]-UREA
cmpd_471	626.959	601.245	646.236	633.397	DB04010	2-(3'-Methoxyphenyl) Benzimidazole-4-Carboxamide
cmpd_600	626.731	660.116	620.997	599.079	DB06274	Alvimopan
cmpd_919	626.546	648.151	634.992	596.495	DB08351	N-cyclopropyl-4-methyl-3-{2-[(2-morpholin-4-ylethyl)amino]quinazolin-6-yl}benzamide
cmpd_85	624.943	615.208	636.044	623.576	DB00817	Rosoxacin
cmpd_303	624.235	511.268	706.3	655.136	DB02830	FR236913
cmpd_957	624.076	673.236	603.856	595.136	DB08560	3-FLUORO-N-[1-(4-FLUOROPHENYL)-3-(2-THIENYL)-1H-PYRAZOL-5-YL]BENZENESULFONAMIDE
cmpd_833	623.621	622.73	591.701	656.433	DB07959	3-(1H-BENZIMIDAZOL-2-YL)-1H-INDAZOLE
cmpd_332	623.3	579.362	649.087	641.45	DB03039	4-(Aminosulfonyl)-N-[(2,5-Difluorophenyl)Methyl]-Benzamide
cmpd_1001	622.853	621.192	650.852	596.516	DB08910	Pomalidomide
cmpd_150	621.731	609.887	670.342	584.965	DB01423	Stepronin
cmpd_210	621.573	624.407	627.189	613.123	DB01977	6-(N-Phenylcarbamyl)-2-Naphthalenecarboxamidine
cmpd_985	620.896	629.536	614.4	618.751	DB08709	2,3-diphenyl-1H-indole-7-carboxylic acid
cmpd_928	620.659	638.423	622.829	600.726	DB08394	PARA-NITROPHENYLPHOSPHONOBUTANOYL-GLYCINE
cmpd_607	620.173	616.715	621.205	622.599	DB06771	Besifloxacin
cmpd_419	619.763	646.102	588.995	624.191	DB03650	(3e)-3-[(4-Hydroxyphenyl)Imino]-1h-Indol-2(3h)-One
cmpd_230	618.966	578.074	592.765	686.058	DB02132	[3-(4-Bromo-2-Fluoro-Benzyl)-7-Chloro-2,4-Dioxo-3,4-Dihydro-2h-Quinazolin-1-Yl]-Acetic Acid
cmpd_896	618.582	584.139	660.855	610.752	DB08242	N,4-dimethyl-3-[(1-phenyl-1H-pyrazolo[3,4-d]pyrimidin-4-yl)amino]benzamide
cmpd_614	617.664	639.444	620.725	592.823	DB06852	4-[(3S)-1-AZABICYCLO[2.2.2]OCT-3-YLAMINO]-3-(1H-BENZIMIDAZOL-2-YL)-6-CHLOROQUINOLIN-2(1H)-ONE
cmpd_397	617.164	581.741	700.129	569.623	DB03534	3-[(Acetyl-Methyl-Amino)-Methyl]-4-Amino-N-Methyl-N-(1-Methyl-1h-Indol-2-Ylmethyl)-Benzamide
cmpd_909	616.954	600.015	592.263	658.585	DB08308	SUCCINIC ACID MONO-(13-METHYL-3-OXO-2,3,6,7,8,9,10,11,12,13,14,15,16,17-TETRADECAHYDRO-1H-CYCLOPENTA[A]PHENANTHREN-17-YL) ESTER
cmpd_526	616.759	650.966	639.334	559.976	DB04430	3-(4-Phenylamino-Phenylamino)-2-(1h-Tetrazol-5-Yl)-Acrylonitrile
cmpd_44	615.157	594.436	622.788	628.246	DB00404	Alprazolam
cmpd_239	614.537	661.489	566.937	615.184	DB02221	4-(Aminosulfonyl)-N-[(2,4,6-Trifluorophenyl)Methyl]-Benzamide
cmpd_540	614.143	631.673	605.665	605.09	DB04549	4-(Aminosulfonyl)-N-[(2,3,4-Trifluorophenyl)Methyl]-Benzamide
cmpd_751	612.998	656.21	593.075	589.708	DB07537	N'-(6-aminopyridin-3-yl)-N-(2-cyclopentylethyl)-4-methyl-benzene-1,3-dicarboxamide
cmpd_162	612.825	570.024	636.091	632.361	DB01603	Meticillin
cmpd_38	612.568	609.784	603.436	624.484	DB00377	Palonosetron
cmpd_654	612.216	604.836	637.874	593.938	DB07040	2-amino-7-fluoro-5-oxo-5H-chromeno[2,3-b]pyridine-3-carboxamide
cmpd_601	611.939	613.371	621.512	600.935	DB06288	Amisulpride
cmpd_788	609.543	567.069	660.382	601.177	DB07745	2-{[4-(TRIFLUOROMETHOXY)BENZOYL]AMINO}ETHYL DIHYDROGEN PHOSPHATE
cmpd_895	609.398	648.068	590.734	589.392	DB08241	4-(6-CYCLOHEXYLMETHOXY-9H-PURIN-2-YLAMINO)--BENZAMIDE
cmpd_375	609.31	599.309	614.808	613.812	DB03384	Fica
cmpd_883	609.153	613.597	607.006	606.857	DB08178	4-(4-methoxy-1H-pyrrolo[2,3-b]pyridin-3-yl)pyrimidin-2-amine
cmpd_233	607.225	620.794	595.003	605.877	DB02170	1,8-Di-Hydroxy-4-Nitro-Xanthen-9-One
cmpd_797	605.335	613.781	592.081	610.142	DB07811	N-cyclopropyl-2',6-dimethyl-4'-(5-methyl-1,3,4-oxadiazol-2-yl)biphenyl-3-carboxamide
cmpd_54	605.2	604.127	611.783	599.69	DB00524	Metolazone
cmpd_636	603.491	608.468	617.036	584.968	DB06940	N-ethyl-4-{[5-(methoxycarbamoyl)-2-methylphenyl]amino}-5-methylpyrrolo[2,1-f][1,2,4]triazine-6-carboxamide
cmpd_774	603.38	593.471	613.438	603.23	DB07688	4-{[5-(CYCLOHEXYLOXY)[1,2,4]TRIAZOLO[1,5-A]PYRIMIDIN-7-YL]AMINO}BENZENESULFONAMIDE
cmpd_463	603.113	610.085	594.741	604.513	DB03992	3-(Benzoylamino)-L-Alanine
cmpd_735	602.982	649.107	561.425	598.413	DB07449	N-[(1S)-1-(AMINOCARBONYL)-4-(ETHANIMIDOYLAMINO)BUTYL]BENZAMIDE
cmpd_686	601.036	552.428	571.983	678.696	DB07200	(2S,4S,5R)-2-ISOBUTYL-5-(2-THIENYL)-1-[4-(TRIFLUOROMETHYL)BENZOYL]PYRROLIDINE-2,4-DICARBOXYLIC ACID
cmpd_906	599.828	638.463	575.436	585.586	DB08282	O-[2-(1,3-dioxo-1,3-dihydro-2H-isoindol-2-yl)ethyl] (4-chlorophenyl)thiocarbamate
cmpd_755	599.561	620.905	581.785	595.994	DB07586	5-(4-METHYL-BENZOYLAMINO)-BIPHENYL-3,4'-DICARBOXYLIC ACID 3-DIMETHYLAMIDE-4'-HYDROXYAMIDE
cmpd_978	598.773	589.307	634.196	572.816	DB08673	4-[(5-ISOPROPYL-1,3-THIAZOL-2-YL)AMINO]BENZENESULFONAMIDE
cmpd_125	598.573	569.362	581.269	645.089	DB01171	Moclobemide
cmpd_277	598.195	638.415	573.996	582.174	DB02610	N-(2,3,4,5,6-Pentaflouro-Benzyl)-4-Sulfamoyl-Benzamide
cmpd_993	598.092	578.245	619.282	596.75	DB08790	1-PHENYL-1H-PYRAZOLE-4-CARBOXYLIC ACID
cmpd_68	597.758	578.129	611.641	603.505	DB00607	Nafcillin
cmpd_739	597.716	557.767	604.068	631.313	DB07460	2-({5-CHLORO-2-[(2-METHOXY-4-MORPHOLIN-4-YLPHENYL)AMINO]PYRIMIDIN-4-YL}AMINO)-N-METHYLBENZAMIDE
cmpd_465	596.807	571.978	633.766	584.676	DB03998	[2-(Methyleneamine)-4-(4-Hydroxy-Benzylidine)-5-Oxo-4,5-Dihydro-Imidazol-1-Yl]-Acetaldehyde
cmpd_265	596.538	512.68	642.29	634.643	DB02429	4-(Aminosulfonyl)-N-[(4-Fluorophenyl)Methyl]-Benzamide
cmpd_331	596.213	603.073	587.469	598.098	DB03037	Oxidized Acetyl Dithranol
cmpd_358	595.163	518.237	646.556	620.697	DB03239	3',5'-Dinitro-N-Acetyl-L-Thyronine
cmpd_309	595.028	583.806	616.396	584.883	DB02875	CRA_1802
cmpd_80	595.022	605.24	582.524	597.301	DB00730	Thiabendazole
cmpd_493	593.658	609.063	599.267	572.643	DB04180	4-(Aminosulfonyl)-N-[(2,4-Difluorophenyl)Methyl]-Benzamide
cmpd_862	593.255	599.005	600.516	580.245	DB08065	2-(1H-pyrazol-3-yl)-1H-benzimidazole
cmpd_313	593.067	580.389	611.842	586.97	DB02917	N-Hydroxy-4-(Methyl{[5-(2-Pyridinyl)-2-Thienyl]Sulfonyl}Amino)Benzamide
cmpd_705	592.474	587.484	551.127	638.811	DB07274	N-cyclopropyl-6-[(6,7-dimethoxyquinolin-4-yl)oxy]naphthalene-1-carboxamide
cmpd_94	592.134	580.513	601.696	594.194	DB00897	Triazolam
cmpd_236	591.944	579.648	584.237	611.946	DB02193	2-(2-Hydroxy-Phenyl)-1h-Benzoimidazole-5-Carboxamidine
cmpd_801	591.566	596.918	560.172	617.607	DB07825	(3S)-1-(4-acetylphenyl)-5-oxopyrrolidine-3-carboxylic acid
cmpd_348	590.419	580.082	579.094	612.08	DB03183	1-(4-Aminophenyl)-3,5-Dimethyl-1h-Pyrazole-4-Carboxylic Acid Ethyl Ester
cmpd_693	590.273	586.791	609.926	574.102	DB07226	N-[4-(2-CHLOROPHENYL)-1,3-DIOXO-1,2,3,6-TETRAHYDROPYRROLO[3,4-C]CARBAZOL-9-YL]FORMAMIDE
cmpd_620	589.694	594.453	592.399	582.23	DB06864	2-(3-CARBOXYPROPIONYL)-6-HYDROXY-CYCLOHEXA-2,4-DIENE CARBOXYLIC ACID
cmpd_365	589.346	593.789	591.178	583.07	DB03299	N-Succinyl Phenylglycine
cmpd_404	589.014	531.765	602.729	632.547	DB03571	3-(5-Amino-7-Hydroxy-[1,2,3]Triazolo[4,5-D]Pyrimidin-2-Yl)-N-(3,5-Dichlorobenzyl)-Benzamide
cmpd_126	588.951	569.514	558.095	639.245	DB01195	Flecainide
cmpd_308	588.263	612.526	610.783	541.481	DB02861	4-(Aminosulfonyl)-N-[(3,4,5-Trifluorophenyl)Methyl]-Benzamide
cmpd_134	587.776	580.627	598.34	584.36	DB01233	Metoclopramide
cmpd_802	587.524	650.913	527.994	583.666	DB07826	2-[4-chloro-2-(phenylcarbonyl)phenoxy]-N-phenylacetamide
cmpd_685	587.241	585.559	612.844	563.319	DB07199	(2S,4S,5R)-1-(4-TERT-BUTYLBENZOYL)-2-ISOBUTYL-5-(1,3-THIAZOL-2-YL)PYRROLIDINE-2,4-DICARBOXYLIC ACID
cmpd_759	587.161	579.149	631.186	551.149	DB07606	6-(3,4-DIHYDROXYBENZYL)-3-ETHYL-1-(2,4,6-TRICHLOROPHENYL)-1H-PYRAZOLO[3,4-D]PYRIMIDIN-4(5H)-ONE
cmpd_959	586.839	587.633	592.701	580.184	DB08572	4-{[4-AMINO-6-(CYCLOHEXYLMETHOXY)-5-NITROSOPYRIMIDIN-2-YL]AMINO}BENZAMIDE
cmpd_386	586.115	610.473	568.854	579.018	DB03477	1-Phenylsulfonamide-3-Trifluoromethyl-5-Parabromophenylpyrazole
cmpd_254	585.783	540.825	624.532	591.992	DB02329	Carbenoxolone
cmpd_55	585.733	602.364	599.781	555.055	DB00527	Dibucaine
cmpd_737	585.498	592.577	569.227	594.691	DB07453	2-PHENYL-4H-BENZO[H]CHROMEN-4-ONE
cmpd_373	585.152	606.372	559.486	589.599	DB03372	3-Mercapto-1-(1,3,4,9-Tetrahydro-B-Carbolin-2-Yl)-Propan-1-One
cmpd_925	584.932	587.595	594.776	572.426	DB08362	N-(3-(8-CYANO-4-(PHENYLAMINO)PYRAZOLO[1,5-A][1,3,5]TRIAZIN-2-YLAMINO)PHENYL)ACETAMIDE
cmpd_279	584.756	682.507	553.301	518.459	DB02620	Sp7343-Sp7964
cmpd_159	583.902	604.996	589.49	557.22	DB01558	Bromazepam
cmpd_224	583.154	608.053	564.443	576.965	DB02071	WAY-151693
cmpd_208	583.105	582.579	571.199	595.538	DB01959	3,5-Dimethyl-1-(3-Nitrophenyl)-1h-Pyrazole-4-Carboxylic Acid Ethyl Ester
cmpd_880	583.079	501.187	602.722	645.329	DB08142	4-{[(2,6-dichlorophenyl)carbonyl]amino}-N-piperidin-4-yl-1H-pyrazole-3-carboxamide
cmpd_747	582.476	553.061	605.857	588.509	DB07495	5-(5-CHLORO-2,4-DIHYDROXYPHENYL)-N-ETHYL-4-(4-METHOXYPHENYL)-1H-PYRAZOLE-3-CARBOXAMIDE
cmpd_77	582.283	613.468	574.119	559.263	DB00683	Midazolam
cmpd_117	580.61	562.224	610.858	568.749	DB01065	Melatonin
cmpd_448	579.935	562.107	576.527	601.171	DB03841	Y-700
cmpd_406	579.475	597.009	591.403	550.014	DB03582	N~2~-Succinylornithine
cmpd_956	578.976	581.996	554.624	600.308	DB08554	N-(3-CARBOXYPROPANOYL)-L-NORVALINE
cmpd_967	578.791	559.157	575.492	601.723	DB08619	TESTOSTERONE HEMISUCCINATE
cmpd_781	578.557	579.526	564.028	592.116	DB07712	3-ETHYL-2-(4-HYDROXYPHENYL)-2H-INDAZOL-5-OL
cmpd_757	577.837	568.934	590.386	574.19	DB07598	2,3,6A,7,8,9-HEXAHYDRO-11H-[1,4]DIOXINO[2,3-G]PYRROLO[2,1-B][1,3]BENZOXAZIN-11-ONE
cmpd_185	576.427	615.045	544.466	569.769	DB01791	Piclamilast
cmpd_307	576.007	589.611	568.984	569.426	DB02842	Aminacrine
cmpd_248	575.965	587.761	582.356	557.778	DB02272	Porphobilinogen
cmpd_172	575.935	542.929	599.894	584.982	DB01678	RU84687
cmpd_259	574.65	556.716	597.835	569.399	DB02368	N-Acetyl-L-Citrulline
cmpd_378	574.59	609.221	533.223	581.325	DB03421	2-Phenethyl-2,3-Dihydro-Phthalazine-1,4-Dione
cmpd_902	574.288	547.774	600.089	575.001	DB08263	N-(CARBOXYCARBONYL)-D-PHENYLALANINE
cmpd_102	573.621	578.765	585.308	556.789	DB00972	Azelastine
cmpd_920	573.099	563.702	605.464	550.132	DB08352	6-[4-(2-fluorophenyl)-1,3-oxazol-5-yl]-N-(1-methylethyl)-1,3-benzothiazol-2-amine
cmpd_815	572.679	569.742	563.791	584.505	DB07863	2-chloro-5-nitro-N-phenylbenzamide
cmpd_385	572.193	614.671	547.068	554.84	DB03459	N-(Phosphonacetyl)-L-Aspartic Acid
cmpd_615	571.908	560.898	571.718	583.108	DB06854	2-(2-HYDROXY-BIPHENYL)-1H-BENZOIMIDAZOLE-5-CARBOXAMIDINE
cmpd_954	570.981	558.404	590.819	563.721	DB08538	N-((2-aminopyrimidin-5-yl)methyl)-5-(2,6-difluorophenyl)-3-ethylpyrazolo[1,5-a]pyrimidin-7-amine
cmpd_750	570.925	619.029	556.63	537.115	DB07532	N-hexanoyl-L-homoserine
cmpd_424	570.324	566.963	568.251	575.757	DB03697	4-Sulfonamide-[1-(4-Aminobutane)]Benzamide
cmpd_105	569.958	574.559	556.879	578.437	DB00993	Azathioprine
cmpd_648	568.608	623.248	548.442	534.133	DB07010	N-BENZYL-4-[4-(3-CHLOROPHENYL)-1H-PYRAZOL-3-YL]-1H-PYRROLE-2-CARBOXAMIDE
cmpd_633	568.454	454.469	639.989	610.904	DB06922	2-[(1R)-1-carboxy-2-naphthalen-1-ylethyl]-1,3-dioxo-2,3-dihydro-1H-isoindole-5-carboxylic acid
cmpd_599	568.171	587.933	550.092	566.489	DB06237	Avanafil
cmpd_952	567.729	564.42	571.585	567.183	DB08534	5-(2-fluorophenyl)-N-(pyridin-4-ylmethyl)pyrazolo[1,5-a]pyrimidin-7-amine
cmpd_697	567.471	578.622	571.153	552.639	DB07242	(4R)-7,8-dichloro-1',9-dimethyl-1-oxo-1,2,4,9-tetrahydrospiro[beta-carboline-3,4'-piperidine]-4-carbonitrile
cmpd_938	566.68	566.967	559.012	574.06	DB08442	4-{[(2R)-2-(2-methylphenyl)pyrrolidin-1-yl]carbonyl}benzene-1,3-diol
cmpd_753	566.458	547.411	596.123	555.841	DB07578	3-[4-(2-METHYL-IMIDAZO[4,5-C]PYRIDIN-1-YL)BENZYL]-3H-BENZOTHIAZOL-2-ONE
cmpd_874	566.343	561.644	569.393	567.993	DB08122	N-METHYL-4-{[(2-OXO-1,2-DIHYDRO-3H-INDOL-3-YLIDENE)METHYL]AMINO}BENZENESULFONAMIDE
cmpd_124	565.524	574.24	567.023	555.309	DB01168	Procarbazine
cmpd_647	565.059	558.295	573.702	563.18	DB07008	4-(1,3-BENZODIOXOL-5-YLOXY)-2-[4-(1H-IMIDAZOL-1-YL)PHENOXY]PYRIMIDINE
cmpd_530	562.832	591.48	550.188	546.828	DB04469	1-(4-Methoxyphenyl)-3,5-Dimethyl-1h-Pyrazole-4-Carboxylic Acid Ethyl Ester
cmpd_652	561.887	541.8	553.659	590.201	DB07029	4-(1,3-BENZODIOXOL-5-YLOXY)-2-[4-(1H-IMIDAZOL-1-YL)PHENOXY]-6-METHYLPYRIMIDINE
cmpd_756	561.657	557.538	585.549	541.883	DB07588	3,4-DI-1H-INDOL-3-YL-1H-PYRROLE-2,5-DICARBOXYLIC ACID
cmpd_939	560.656	570.607	556.804	554.557	DB08443	2-(1H-pyrrol-1-ylcarbonyl)benzene-1,3,5-triol
cmpd_935	560.305	546.808	548.635	585.471	DB08427	PREPHENIC ACID
cmpd_720	558.307	566.433	548.034	560.454	DB07317	(3E)-3-[(phenylamino)methylidene]dihydrofuran-2(3H)-one
cmpd_643	558.133	599.015	490.784	584.601	DB06982	(2S)-8-[(tert-butoxycarbonyl)amino]-2-(1H-indol-3-yl)octanoic acid
cmpd_624	557.686	582.417	539.228	551.413	DB06888	(13R,15S)-13-METHYL-16-OXA-8,9,12,22,24-PENTAAZAHEXACYCLO[15.6.2.16,9.1,12,15.0,2,7.0,21,25]HEPTACOSA-1(24),2,4,6,17(25),18,20-HEPTAENE-23,26-DIONE
cmpd_884	556.838	548.505	550.388	571.621	DB08186	(3E)-4-(1-METHYL-1H-INDOL-3-YL)BUT-3-EN-2-ONE
cmpd_680	555.921	562.159	559.283	546.321	DB07179	3-((3-bromo-5-o-tolylpyrazolo[1,5-a]pyrimidin-7-ylamino)methyl)pyridine 1-oxide
cmpd_146	555.468	562.052	553.4	550.953	DB01399	Salsalate
cmpd_251	554.254	541.272	569.44	552.05	DB02287	2-(2-Hydroxy-Phenyl)-3h-Benzoimidazole-5-Carboxamidine
cmpd_310	553.373	564.193	554.368	541.558	DB02880	N-[1-(4-Bromophenyl)Ethyl]-5-Fluoro Salicylamide
cmpd_577	553.287	505.678	543.947	610.236	DB04764	[4-(3-AMINOMETHYL-PHENYL)-PIPERIDIN-1-YL]-(5-PHENETHYL- PYRIDIN-3-YL)-METHANONE
cmpd_165	553.253	515.007	535.241	609.51	DB01639	N-Methyl-Pyridoxal-5'-Phosphate
cmpd_982	553.092	562.899	549.998	546.379	DB08695	3-(4-nitrophenyl)-1H-pyrazole
cmpd_329	552.87	554.993	552.469	551.149	DB03028	1h-Benoximidazole-2-Carboxylic Acid
cmpd_179	552.682	609.319	507.313	541.415	DB01748	N-Benzyl-4-Sulfamoyl-Benzamide
cmpd_792	552.567	501.388	517.368	638.945	DB07794	5-(2-PHENYLPYRAZOLO[1,5-A]PYRIDIN-3-YL)-1H-PYRAZOLO[3,4-C]PYRIDAZIN-3-AMINE
cmpd_468	552.418	580.023	549.561	527.671	DB04002	4-Sulfonamide-[4-(Thiomethylaminobutane)]Benzamide
cmpd_728	551.934	517.418	558.73	579.654	DB07389	N-[2-(6-AMINO-4-METHYLPYRIDIN-2-YL)ETHYL]-4-CYANOBENZAMIDE
cmpd_339	551.059	542.818	576.349	534.009	DB03082	6-[(Z)-Amino(Imino)Methyl]-N-[4-(Aminomethyl)Phenyl]-4-(Pyrimidin-2-Ylamino)-2-Naphthamide
cmpd_888	550.609	543.117	565.972	542.738	DB08212	1-[2-(3-ACETYL-2-HYDROXY-6-METHOXY-PHENYL)-CYCLOPROPYL]-3-(5-CYANO-PYRIDIN-2-YL)-THIOUREA
cmpd_681	549.834	523.74	561.114	564.648	DB07180	5-[(Z)-(5-CHLORO-2-OXO-1,2-DIHYDRO-3H-INDOL-3-YLIDENE)METHYL]-N-(DIETHYLAMINO)ETHYL]-2,4-DIMETHYL-1H-PYRROLE-3-CARBOXAMIDE
cmpd_52	549.489	570.581	528.751	549.134	DB00507	Nitazoxanide
cmpd_760	549.39	550.344	555.309	542.516	DB07614	PHENYL-5-(1H-PYRAZOL-3-YL)-1,3-THIAZOLE
cmpd_764	549.352	485.323	530.445	632.289	DB07629	N-((1R,2S)-2-(5-CHLORO-1H-INDOLE-2-CARBOXAMIDO)CYCLOHEXYL)-5-METHYL-4,5,6,7-TETRAHYDROTHIAZOLO[5,4-C]PYRIDINE-2-CARBOXAMIDE
cmpd_382	549.319	585.204	533.367	529.386	DB03444	(3e)-6'-Bromo-2,3'-Biindole-2',3(1h,1'h)-Dione 3-Oxime
cmpd_907	549.276	550.735	528.834	568.258	DB08284	O-[2-(1,3-dioxo-1,3-dihydro-2H-isoindol-2-yl)ethyl] (4-iodophenyl)thiocarbamate
cmpd_584	549.141	576.237	568.609	502.577	DB04809	SALOPHEN-10-PROPIONATE IRON CHELATE
cmpd_749	548.844	558.201	544.057	544.273	DB07517	3-CARBOXY-4-METHYL-5-PROPYL-2-FURANPROPIONIC
cmpd_622	548.584	528.529	582.668	534.554	DB06877	N,N-DIMETHYL-4-(4-PHENYL-1H-PYRAZOL-3-YL)-1H-PYRROLE-2-CARBOXAMIDE
cmpd_383	547.463	565.515	543.908	532.967	DB03446	3-Benzylaminocarbonylphenyl-Alpha-D-Galactoside
cmpd_534	547.429	516.533	534.353	591.4	DB04511	N-Succinyl Methionine
cmpd_282	547.277	611.861	509.933	520.036	DB02652	L-[(N-Hydroxyamino)Carbonyl]Phenylalanine
cmpd_700	547.074	496.202	601.299	543.72	DB07256	3-({4-[(5-CHLORO-1,3-BENZODIOXOL-4-YL)AMINO]PYRIMIDIN-2-YL}AMINO)BENZAMIDE
cmpd_641	546.993	531.247	590.641	519.091	DB06964	5-(5-CHLORO-2,4-DIHYDROXYPHENYL)-N-ETHYL-4-(4-METHOXYPHENYL)ISOXAZOLE-3-CARBOXAMIDE
cmpd_243	546.728	524.61	571.841	543.733	DB02251	O-Succinylbenzoate
cmpd_915	546.625	618.99	496.212	524.672	DB08345	4-(2-(1H-IMIDAZOL-4-YL)ETHYLAMINO)-2-(PHENYLAMINO)PYRAZOLO[1,5-A][1,3,5]TRIAZINE-8-CARBONITRILE
cmpd_963	546.354	559.07	557.643	522.349	DB08583	2-amino-5-[3-(1-ethyl-1H-pyrazol-5-yl)-1H-pyrrolo[2,3-b]pyridin-5-yl]-N,N-dimethylbenzamide
cmpd_550	546.081	547.109	542.413	548.721	DB04599	Aniracetam
cmpd_78	546.048	519.123	518.268	600.752	DB00685	Trovafloxacin
cmpd_215	545.833	524.302	560.235	552.963	DB02019	Acetyl Dithranol
cmpd_223	545.252	526.355	583.908	525.493	DB02070	L-2-Amino-4-[2-Aminophenyl]-4-Oxobutanoic Acid
cmpd_619	544.552	635.033	515.419	483.205	DB06860	2-(2-chloropyridin-4-yl)-4-methyl-1H-isoindole-1,3(2H)-dione
cmpd_417	544.365	546.542	550.47	536.084	DB03643	CRA_1144
cmpd_585	544.144	529.251	570.144	533.036	DB04810	Salophen-10-carboxylate iron chelate
cmpd_228	544.119	576.471	574.991	480.894	DB02123	Glycochenodeoxycholic Acid
cmpd_912	544.072	535.381	567.654	529.18	DB08326	2-(6-HYDROXY-1,3-BENZOTHIAZOL-2-YL)-1,3-THIAZOL-4(5H)-ONE
cmpd_744	543.894	490.016	521.164	620.503	DB07488	{(2Z)-4-AMINO-2-[(4-METHOXYPHENYL)IMINO]-2,3-DIHYDRO-1,3-THIAZOL-5-YL}(4-METHOXYPHENYL)METHANONE
cmpd_716	543.168	516.51	585.333	527.661	DB07307	N-cyclopropyl-4-methyl-3-[1-(2-methylphenyl)phthalazin-6-yl]benzamide
cmpd_869	542.437	542.415	532.78	552.117	DB08083	2-(1,3-thiazol-4-yl)-1H-benzimidazole-5-sulfonamide
cmpd_780	542.375	536.164	556.062	534.899	DB07708	3-CHLORO-2-(4-HYDROXYPHENYL)-2H-INDAZOL-5-OL
cmpd_64	542.089	536.925	549.21	540.131	DB00594	Amiloride
cmpd_479	541.45	534.047	545.35	544.953	DB04058	D-[(Amino)Carbonyl]Phenylalanine
cmpd_414	540.112	535.51	524.903	559.922	DB03629	Pyridoxal-5'-Phosphate-N-Oxide
cmpd_371	539.92	546.577	520.686	552.496	DB03367	PF-00356231
cmpd_204	538.577	518.975	562.354	534.402	DB01931	Dcka, 5,7-Dichlorokynurenic Acid
cmpd_295	538.393	538.991	537.087	539.101	DB02758	Indolylpropionic Acid
cmpd_261	537.352	534.997	563.349	513.711	DB02390	5-Bromo-N[2-(Dimethylamino)Ethyl]-9-Aminoacridine-4-Carboxamide
cmpd_701	536.372	531.796	541.068	536.252	DB07257	4-(2-chlorophenyl)-8-(2-hydroxyethyl)-6-methylpyrrolo[3,4-e]indole-1,3(2H,6H)-dione
cmpd_683	535.873	550.886	511.729	545.003	DB07185	2-{[(4-CHLOROPHENOXY)ACETYL]AMINO}BENZOIC ACID
cmpd_112	534.973	546.624	557.417	500.879	DB01035	Procainamide
cmpd_758	534.248	549.964	559.883	492.897	DB07603	N-hexanoyl-L-homocysteine
cmpd_961	534.105	547.073	511.719	543.524	DB08580	4-bromo-2-{[(2R)-2-(2-chlorobenzyl)pyrrolidin-1-yl]carbonyl}aniline
cmpd_181	533.825	524.529	533.583	543.362	DB01767	Hemi-Babim
cmpd_934	532.948	624.927	501.656	472.262	DB08424	[5-AMINO-1-(4-FLUOROPHENYL)-1H-PYRAZOL-4-YL](3-{[(2R)-2,3-DIHYDROXYPROPYL]OXY}PHENYL)METHANONE
cmpd_238	532.765	524.368	508.594	565.332	DB02215	Furoyl-Leucine
cmpd_326	532.089	545.485	538.676	512.107	DB02988	Imino-Tryptophan
cmpd_710	531.855	548.74	578.012	468.814	DB07288	N-(4-chlorophenyl)-2-[(pyridin-4-ylmethyl)amino]benzamide
cmpd_868	531.558	539.751	544.548	510.375	DB08082	N-(2-AMINOETHYL)-P-CHLOROBENZAMIDE
cmpd_495	531.434	520.929	544.817	528.557	DB04186	N'-(Pyrrolidino[2,1-B]Isoindolin-4-On-8-Yl)-N-(Pyridin-2-Yl)Urea
cmpd_592	531.294	527.268	533.089	533.525	DB05266	Ibudilast
cmpd_139	529.485	520.38	517.145	550.931	DB01325	Quinethazone
cmpd_955	529.369	500.422	566.264	521.422	DB08547	PROGESTERONE-11-ALPHA-OL-HEMISUCCINATE
cmpd_931	529.362	610.98	473.074	504.031	DB08414	6-CHLORO-2-(1-FURO[2,3-C]PYRIDIN-5-YL-ETHYLSULFANYL)-PYRIMIDIN-4-YLAMINE
cmpd_998	529.122	511.65	579.086	496.631	DB08881	Vemurafenib
cmpd_304	528.948	477.95	511.47	597.424	DB02834	IDD552
cmpd_670	528.572	557.567	539.069	489.079	DB07101	N-{[(2R)-2,3-dihydroxypropyl]oxy}-3,4-difluoro-2-[(2-fluoro-4-iodophenyl)amino]benzamide
cmpd_718	528.308	487.173	525.197	572.555	DB07314	1-(5-CHLORO-2,4-DIMETHOXYPHENYL)-3-(5-CYANOPYRAZIN-2-YL)UREA
cmpd_800	528.162	531.28	537.036	516.169	DB07823	(2S)-2-[(3aR,4R,7S,7aS)-1,3-dioxooctahydro-2H-4,7-methanoisoindol-2-yl]propanoic acid
cmpd_548	527.978	534.59	526.987	522.357	DB04583	5-(AMINOCARBONYL)-1,1':4',1''-TERPHENYL-3-CARBOXYLICACID
cmpd_740	527.709	517.977	525.157	539.993	DB07462	(3,4-DIHYDROXY-2-NITROPHENYL)(PHENYL)METHANONE
cmpd_903	527.097	512.702	499.66	568.928	DB08273	4-HYDROXY-5-IODO-3-NITROPHENYLACETYL-EPSILON-AMINOCAPROIC ACID ANION
cmpd_933	526.693	633.518	469.648	476.913	DB08423	[5-AMINO-1-(4-FLUOROPHENYL)-1H-PYRAZOL-4-YL][3-(PIPERIDIN-4-YLOXY)PHENYL]METHANONE
cmpd_43	525.422	642.669	444.499	489.098	DB00402	Eszopiclone
cmpd_950	524.478	487.01	541.867	544.557	DB08527	1-[4-(AMINOSULFONYL)PHENYL]-1,6-DIHYDROPYRAZOLO[3,4-E]INDAZOLE-3-CARBOXAMIDE
cmpd_300	524.283	544.464	516.077	512.307	DB02812	(2s,4r)-1-Acetyl-N-[(1s)-4-[(Aminoiminomethyl)Amino]-1-(2-Benzothiazolylcarbonyl)Butyl]-4-Hydroxy-2-Pyrrolidinecarboxamide
cmpd_1	523.473	542.571	532.373	495.475	DB00114	Pyridoxal Phosphate
cmpd_898	522.479	523.749	518.969	524.72	DB08256	N-[(CYCLOHEXYLAMINO)CARBONYL]GLYCINE
cmpd_293	521.69	501.485	546.589	516.996	DB02740	3-Indolebutyric Acid
cmpd_566	521.662	518.221	530.829	515.937	DB04716	2-(1,1-DIMETHYLETHYL)9-FLUORO-3,6-DIHYDRO-7H-BENZ[H]-IMIDAZ[4,5-F]ISOQUINOLIN-7-ONE
cmpd_723	521.622	557.898	523.713	483.255	DB07336	4-[3-(1H-BENZIMIDAZOL-2-YL)-1H-INDAZOL-6-YL]-2-METHOXYPHENOL
cmpd_865	521.355	552.126	506.374	505.565	DB08072	4-(2-AMINOETHOXY)-3,5-DICHLORO-N-[3-(1-METHYLETHOXY)PHENYL]BENZAMIDE
cmpd_649	521.163	526.86	518.663	517.966	DB07012	6-AMINO-3,7-DIHYDRO-IMIDAZO[4,5-G]QUINAZOLIN-8-ONE
cmpd_734	520.532	525.714	538.87	497.013	DB07445	N'-[(1E)-(3,5-DIBROMO-2,4-DIHYDROXYPHENYL)METHYLENE]NICOTINOHYDRAZIDE
cmpd_960	519.831	522.035	528.73	508.728	DB08579	4-bromo-2-{[(3R,5S)-3,5-dimethylpiperidin-1-yl]carbonyl}aniline
cmpd_485	519.749	509.245	482.348	567.654	DB04098	Balanol
cmpd_826	517.526	503.801	540.106	508.671	DB07943	2-{4-[5-(4-chlorophenyl)-4-pyrimidin-4-yl-1H-pyrazol-3-yl]piperidin-1-yl}-2-oxoethanol
cmpd_918	515.739	488.147	470.827	588.244	DB08350	5-[3-(2-METHOXYPHENYL)-1H-PYRROLO[2,3-B]PYRIDIN-5-YL]-N,N-DIMETHYLPYRIDINE-3-CARBOXAMIDE
cmpd_350	515.527	512.734	511.716	522.131	DB03197	6-Hydroxymethylpterin
cmpd_951	515.347	551.582	492.589	501.871	DB08531	5-(2,3-dichlorophenyl)-N-(pyridin-4-ylmethyl)pyrazolo[1,5-a]pyrimidin-7-amine
cmpd_632	515.34	524.185	501.919	519.917	DB06917	(4-fluorophenyl)(pyridin-4-yl)methanone
cmpd_131	515.267	563.313	488.745	493.743	DB01215	Estazolam
cmpd_639	514.198	542.913	469.085	530.595	DB06955	3,4-bis(7-chloro-1H-indol-3-yl)-1H-pyrrole-2,5-dicarboxylic acid
cmpd_879	514.117	527.022	502.355	512.974	DB08139	5-chloro-7-[(1-methylethyl)amino]pyrazolo[1,5-a]pyrimidine-3-carbonitrile
cmpd_656	513.91	502.635	505.711	533.384	DB07043	7-amino-2-tert-butyl-4-(4-pyrimidin-2-ylpiperazin-1-yl)pyrido[2,3-d]pyrimidine-6-carboxamide
cmpd_65	512.725	531.399	544.663	462.114	DB00598	Labetalol
cmpd_490	512.136	512.4	531.318	492.691	DB04167	N-Acetyl-L-Glutamine
cmpd_100	512.052	512.234	503.228	520.695	DB00964	Apraclonidine
cmpd_136	511	521.757	490.914	520.33	DB01249	Iodixanol
cmpd_504	509.482	514.43	498.794	515.222	DB04267	Dipicolinic Acid
cmpd_825	509.449	516.959	509.575	501.813	DB07942	2-fluoro-4-[4-(4-fluorophenyl)-1H-pyrazol-3-yl]pyridine
cmpd_765	508.993	468.08	499.995	558.903	DB07630	N-((1R,2R)-2-(5-CHLORO-1H-INDOLE-2-CARBOXAMIDO)CYCLOHEXYL)-5-METHYL-4,5,6,7-TETRAHYDROTHIAZOLO[5,4-C]PYRIDINE-2-CARBOXAMIDE
cmpd_527	507.579	492.396	490.745	539.596	DB04432	ZK-805623
cmpd_671	506.945	485.77	498.199	536.865	DB07105	2-[2-(4-CHLORO-PHENYLSULFANYL)-ACETYLAMINO]-3-(4-GUANIDINO-PHENYL)-PROPIONAMIDE
cmpd_439	506.625	497.968	523.323	498.584	DB03782	N-(1-Adamantyl)-N'-(4-Guanidinobenzyl)Urea
cmpd_703	506.295	521.199	505.912	491.775	DB07265	3-(9-HYDROXY-1,3-DIOXO-4-PHENYL-2,3-DIHYDROPYRROLO[3,4-C]CARBAZOL-6(1H)-YL)PROPANOIC ACID
cmpd_558	505.843	511.532	494.598	511.399	DB04644	4-{4-[3-(2,4-DICHLORO-BENZOYL)-UREIDO]-2,3-DIMETHYL-PHENOXY}-BUTYRIC ACID
cmpd_454	505.796	505.514	505.338	506.536	DB03924	5,8-Di-Amino-1,4-Dihydroxy-Anthraquinone
cmpd_380	505.273	499.56	509.92	506.339	DB03440	N-Hexadecanoylglycine
cmpd_870	504.837	543.834	473.931	496.747	DB08084	IDD594
cmpd_617	504.785	501.609	529.338	483.408	DB06857	N-(4-CARBAMIMIDOYL-3-CHORO-PHENYL)-2-HYDROXY-3-IODO-5-METHYL-BENZAMIDE
cmpd_353	503.563	479.33	542.965	488.395	DB03227	Nicotinamide Mononucleotide
cmpd_822	501.152	535.724	511.291	456.44	DB07929	N-(TERT-BUTYL)-3,5-DIMETHYL-N'-[(5-METHYL-2,3-DIHYDRO-1,4-BENZODIOXIN-6-YL)CARBONYL]BENZOHYDRAZIDE
cmpd_264	500.616	493.815	499.47	508.564	DB02428	Quinaldic Acid
cmpd_808	500.467	481.446	510.361	509.594	DB07840	(E)-[4-(3,5-difluorophenyl)-3H-pyrrolo[2,3-b]pyridin-3-ylidene](3-methoxyphenyl)methanol
cmpd_501	500.314	498.826	487.34	514.775	DB04252	N-Carbamoyl-L-Aspartate
cmpd_974	500.183	496.266	499.392	504.892	DB08666	5-IMINO-4-(3-TRIFLUOROMETHYL-PHENYLAZO)-5H-PYRAZOL-3-YLAMINE
cmpd_372	500.075	476.149	526.889	497.186	DB03370	FR239087
cmpd_821	499.656	514.765	511.077	473.127	DB07916	3-{6-[(8-HYDROXY-QUINOLINE-2-CARBONYL)-AMINO]-2-THIOPHEN-2-YL-HEXANOYLAMINO}-4-OXO-BUTYRI ACID
cmpd_510	499.373	512.737	476.365	509.017	DB04316	D-[(N-Hydroxyamino)Carbonyl]Phenylalanine
cmpd_147	499.216	498.36	522.06	477.229	DB01405	Temafloxacin
cmpd_62	498.719	498.448	498.131	499.578	DB00575	Clonidine
cmpd_947	498.224	499.342	494.561	500.768	DB08511	6-amino-2-methyl-1,7-dihydro-8H-imidazo[4,5-g]quinazolin-8-one
cmpd_983	497.988	492.454	487.954	513.556	DB08707	4-[3-(4-chlorophenyl)-2,1-benzisoxazol-5-yl]pyrimidin-2-amine
cmpd_273	497.433	492.352	511.299	488.648	DB02535	Aminodi(Ethyloxy)Ethylaminocarbonylbenzenesulfonamide
cmpd_885	497.24	507.439	496.707	487.574	DB08190	N-[2-(2-iodo-5-methoxy-1H-indol-3-yl)ethyl]acetamide
cmpd_837	495.178	492.707	480.323	512.505	DB07968	N-(2-CHLORO-4-FLUOROBENZOYL)-N'-(5-HYDROXY-2-METHOXYPHENYL)UREA
cmpd_244	494.743	483.305	446.185	554.739	DB02255	GM6001
cmpd_804	494.648	499.391	494.706	489.846	DB07829	4-[3-(4-FLUOROPHENYL)-1H-PYRAZOL-4-YL]PYRIDINE
cmpd_613	494.427	491.758	466.899	524.623	DB06839	N-(ethoxycarbonyl)-L-leucine
cmpd_588	493.048	491.681	480.764	506.698	DB04818	Iproniazid
cmpd_544	492.767	495.336	495.59	487.375	DB04559	N-(Chlorophenyl)-N'-Hydroxyguanidine
cmpd_84	491.442	529.305	477.349	467.672	DB00795	Sulfasalazine
cmpd_638	491.041	480.481	480.702	511.941	DB06950	4-chloro-N'-[(1E)-(3,5-dibromo-2,4-dihydroxyphenyl)methylidene]benzohydrazide
cmpd_536	490.809	543.135	487.202	442.091	DB04525	2-(Carboxymethoxy)-5-[(2s)-2-({(2s)-2-[(3-Carboxypropanoyl)Amino] -3-Phenylpropanoyl}Amino)-3-Oxo-3-(Pentylamino)Propyl]Benzoic Acid
cmpd_446	490.763	493.281	486.19	492.817	DB03828	RU78299
cmpd_782	490.208	520.39	458.117	492.116	DB07714	6-(3-METHYL-1,4-DIOXO-1,4-DIHYDRONAPHTHALEN-2-YL)HEXANOIC ACID
cmpd_986	490.008	466.033	462.928	541.062	DB08731	2-[(1R)-2-carboxy-1-(naphthalen-1-ylmethyl)ethyl]-1,3-dioxo-2,3-dihydro-1H-isoindole-5-carboxylic acid
cmpd_698	489.97	481.465	496.712	491.733	DB07247	[2'-HYDROXY-3'-(1H-PYRROLO[3,2-C]PYRIDIN-2-YL)-BIPHENYL-3-YLMETHYL]-UREA
cmpd_973	489.928	467.594	500.147	502.042	DB08665	6,11-DIHYDRO-11-ETHYL-6-METHYL-9-NITRO-5H-PYRIDO[2,3-B][1,5]BENZODIAZEPIN-5-ONE
cmpd_763	489.468	507.93	517.585	442.888	DB07625	4-(2-aminoethoxy)-N-(2,5-diethoxyphenyl)-3,5-dimethylbenzamide
cmpd_557	489.369	489.615	504.194	474.299	DB04643	4-{3-CHLORO-4-[3-(2,4-DICHLORO-BENZOYL)-UREIDO]-PHENOXY}-BUTYRIC ACID
cmpd_657	489.153	480.763	410.568	576.129	DB07044	3-bromo-N'-[(1E)-(3,5-dibromo-2,4-dihydroxyphenyl)methylidene]benzohydrazide
cmpd_752	488.519	465.581	542.848	457.129	DB07560	N-[(1S)-2-methyl-1-(pyridin-4-ylcarbamoyl)propyl]cyclohexanecarboxamide
cmpd_814	488.133	470.394	505.606	488.398	DB07859	4-(4-CHLOROPHENYL)-4-[4-(1H-PYRAZOL-4-YL)PHENYL]PIPERIDINE
cmpd_778	486.904	464.439	471.307	524.965	DB07695	N-(3,5-dibromo-4-hydroxyphenyl)-4-hydroxy-3,5-dimethylbenzamide
cmpd_191	486.77	452.706	521.206	486.398	DB01830	{4-[2-Acetylamino-2-(3-Carbamoyl-2-Cyclohexylmethoxy-6,7,8,9-Tetrahydro-5h-Benzocyclohepten-5ylcarbamoyl)-Ethyl]-2-Phosphono-Phenyl}-Phosphonic Acid
cmpd_625	486.6	466.741	486.756	506.302	DB06891	5-{[(4-AMINO-3-CHLORO-5-FLUOROPHENYL)SULFONYL]AMINO}-1,3,4-THIADIAZOLE-2-SULFONAMIDE
cmpd_167	486.396	534.827	452.085	472.277	DB01646	N-Acetylmethionine
cmpd_127	485.843	462.84	481.224	513.465	DB01197	Captopril
cmpd_63	485.283	493.289	488.773	473.788	DB00586	Diclofenac
cmpd_669	485.281	495.656	366.375	593.813	DB07098	4-bromo-N'-[(1E)-(3,5-dibromo-2,4-dihydroxyphenyl)methylidene]benzohydrazide
cmpd_483	485.276	479.686	460.163	515.98	DB04075	N-Acetyl-L-Glutamate
cmpd_852	484.39	516.907	525.138	411.124	DB08034	(E)-3,4-DIHYDROXY-N'-[(2-METHOXYNAPHTHALEN-1-YL)METHYLENE]BENZOHYDRAZIDE
cmpd_831	483.925	464.114	487.89	499.772	DB07954	3-ISOBUTYL-1-METHYLXANTHINE
cmpd_58	483.37	465.741	493.773	490.597	DB00546	Adinazolam
cmpd_608	482.759	499.992	502.858	445.426	DB06775	Carglumic Acid
cmpd_525	481.782	475.716	468.576	501.055	DB04406	3-(Phosphonomethyl)Pyridine-2-Carboxylic Acid
cmpd_337	481.688	475.497	497.591	471.976	DB03073	3-Methoxybenzamide
cmpd_977	481.364	456.726	501.689	485.676	DB08671	5-IMINO-4-(2-TRIFLUOROMETHYL-PHENYLAZO)-5H-PYRAZOL-3-YLAMINE
cmpd_286	480.127	476.381	485.707	478.294	DB02691	N-Cholylglycine
cmpd_984	479.746	460.857	497.855	480.527	DB08708	N-cyclohexyl-3-[3-(trifluoromethyl)phenyl][1,2,4]triazolo[4,3-b]pyridazin-6-amine
cmpd_637	479.638	498.68	487.069	453.166	DB06949	N'-[(1E)-(3,5-dibromo-2,4-dihydroxyphenyl)methylidene]naphthalene-2-carbohydrazide
cmpd_876	479.557	497.635	463.668	477.369	DB08133	N-(4-sulfamoylphenyl)-1H-indazole-3-carboxamide
cmpd_128	478.891	493.224	489.631	453.819	DB01198	Zopiclone
cmpd_866	478.821	440.742	442.957	552.763	DB08077	2-[4-({[(3,5-DICHLOROPHENYL)AMINO]CARBONYL}AMINO)PHENOXY]-2-METHYLPROPANOIC ACID
cmpd_10	478.31	479.85	472.348	482.733	DB00147	Pyridoxal
cmpd_646	478.171	487.645	477.241	469.628	DB07002	4-({4-[(4-methoxypyridin-2-yl)amino]piperidin-1-yl}carbonyl)benzonitrile
cmpd_587	477.657	473.506	479.364	480.101	DB04816	Dantron
cmpd_886	476.847	470.596	464.018	495.926	DB08191	4-(5-phenyl-1H-pyrrolo[2,3-b]pyridin-3-yl)benzoic acid
cmpd_827	476.798	474.658	490.858	464.877	DB07950	1H-INDOL-3-YLACETIC ACID
cmpd_415	476.369	459.919	486.722	482.467	DB03631	3-(4-Hydroxy-3-Imino-6-Oxo-Cyclohexa-1,4-Dienyl)-Alanine
cmpd_785	476.067	482.155	471.624	474.422	DB07731	4-[(E)-(3,5-DIAMINO-1H-PYRAZOL-4-YL)DIAZENYL]PHENOL
cmpd_420	475.995	471.675	458.625	497.685	DB03667	Acetic Acid Salicyloyl-Amino-Ester
cmpd_506	475.693	464.957	491.154	470.969	DB04275	N-Acetyl Serotonin
cmpd_118	475.057	557.043	458.874	409.255	DB01067	Glipizide
cmpd_824	474.965	462.235	483.596	479.065	DB07939	N-(3-MERCAPTOPROPANOYL)-D-ALANINE
cmpd_968	474.732	456.584	503.843	463.769	DB08652	2-(1H-INDOL-3-YL)ACETAMIDE
cmpd_969	474.66	489.868	472.997	461.115	DB08656	5-amino-2-methyl-N-[(1R)-1-naphthalen-1-ylethyl]benzamide
cmpd_119	474.622	447.227	484.046	492.593	DB01079	Tegaserod
cmpd_422	474.148	476.151	469.079	477.214	DB03682	Dibenzofuran-4,6-Dicarboxylic Acid
cmpd_695	474.09	478.433	483.487	460.351	DB07239	7-(aminomethyl)-6-(2-chlorophenyl)-1-methyl-1H-benzimidazole-5-carbonitrile
cmpd_334	473.64	476.231	484.339	460.349	DB03060	Sri-9662
cmpd_741	473.639	501.92	493.637	425.36	DB07471	5-[5,6-BIS(METHYLOXY)-1H-BENZIMIDAZOL-1-YL]-3-{[1-(2-CHLOROPHENYL)ETHYL]OXY}-2-THIOPHENECARBOXAMIDE
cmpd_948	472.633	486.457	473.875	457.568	DB08513	[4-({5-(AMINOCARBONYL)-4-[(3-METHYLPHENYL)AMINO]PYRIMIDIN-2-YL}AMINO)PHENYL]ACETIC ACID
cmpd_514	472.33	465.372	463.52	488.097	DB04345	7,8-dimethylalloxazine
cmpd_151	472.238	475.108	468.914	472.692	DB01428	Oxybenzone
cmpd_299	471.82	489.052	459.464	466.945	DB02802	5-Aminocarbonyl-3-Nitrophenyl-Alpha-D-Galactopyranose
cmpd_859	471	481.145	470.577	461.278	DB08060	4-(2-AMINOPHENYL)-4-OXOBUTANOIC ACID
cmpd_198	470.525	486.003	395.843	529.729	DB01879	(S)-2-{Methyl-[2-(Naphthalene-2-Sulfonylamino)-5-(Naphthalene-2-Sulfonyloxy)-Benzoyl]-Amino}-Succinicacid
cmpd_975	470.459	474.185	462.367	474.825	DB08667	4-(4-FLUORO-PHENYLAZO)-5-IMINO-5H-PYRAZOL-3-YLAMINE
cmpd_840	470.212	470.984	471.069	468.582	DB07972	1-(3-METHYLPHENYL)-1H-BENZIMIDAZOL-5-AMINE
cmpd_674	469.73	462.998	485.525	460.667	DB07125	4-(6-{[(1R)-1-(hydroxymethyl)propyl]amino}imidazo[1,2-b]pyridazin-3-yl)benzoic acid
cmpd_878	469.562	472.383	498.826	437.477	DB08137	(4E)-N-(4-fluorophenyl)-4-[(phenylcarbonyl)imino]-4H-pyrazole-3-carboxamide
cmpd_965	469.407	423.863	541.147	443.211	DB08597	6-[4-(2-piperidin-1-ylethoxy)phenyl]-3-pyridin-4-ylpyrazolo[1,5-a]pyrimidine
cmpd_31	467.948	431.537	453.17	519.137	DB00328	Indomethacin
cmpd_325	467.317	485.414	450.902	465.635	DB02974	4-(4-Chlorophenyl)Imidazole
cmpd_843	467.287	445.665	452.498	503.699	DB07981	2-[1-(4-CHLOROBENZOYL)-5-METHOXY-2-METHYL-1H-INDOL-3-YL]-N-[(1R)-1-(HYDROXYMETHYL)PROPYL]ACETAMIDE
cmpd_226	466.013	415.715	361.176	621.149	DB02089	CP-526423
cmpd_699	465.454	473.621	500.566	422.175	DB07250	N'-(5-CHLORO-1,3-BENZODIOXOL-4-YL)-N-(3,4,5- TRIMETHOXYPHENYL)PYRIMIDINE-2,4-DIAMINE
cmpd_871	465.376	459.548	456.934	479.645	DB08094	(4-AMINO-2-{[1-(METHYLSULFONYL)PIPERIDIN-4-YL]AMINO}PYRIMIDIN-5-YL)(2,3-DIFLUORO-6-METHOXYPHENYL)METHANONE
cmpd_552	464.693	459.977	468.253	465.849	DB04608	9-HYDROXY-4-PHENYL-6H-PYRROLO[3,4-C]CARBAZOLE-1,3-DIONE
cmpd_642	464.033	491.844	429.206	471.048	DB06978	N'-[(1E)-(3,5-dibromo-2,4-dihydroxyphenyl)methylidene]-4-methoxybenzohydrazide
cmpd_190	463.433	431.914	475.435	482.951	DB01827	2,3,5,6-Tetrafluoro-4-Methoxy-Benzamide
cmpd_470	463.355	425.553	479.878	484.635	DB04006	[2-Amino-6-(2,6-Difluoro-Benzoyl)-Imidazo[1,2-a]Pyridin-3-Yl]-Phenyl-Methanone
cmpd_25	463.054	456.403	461.098	471.661	DB00271	Diatrizoate
cmpd_972	462.873	447.655	463.95	477.015	DB08660	1,2,5,8-tetrahydroxyanthracene-9,10-dione
cmpd_813	462.454	479.295	442.222	465.844	DB07858	(2S)-2-(4-CHLOROPHENYL)-2-[4-(1H-PYRAZOL-4-YL)PHENYL]ETHANAMINE
cmpd_673	462.088	450.197	475.784	460.283	DB07123	N-(4-METHYLBENZOYL)-4-BENZYLPIPERIDINE
cmpd_559	461.264	462.349	463.881	457.561	DB04645	5-{3-[3-(2,4-DICHLORO-BENZOYL)-UREIDO]-2-METHYL-PHENOXY}-PENTANOIC ACID
cmpd_877	461.09	466.11	448.07	469.09	DB08136	4-(acetylamino)-N-(4-fluorophenyl)-1H-pyrazole-3-carboxamide
cmpd_872	460.907	439.89	481.106	461.725	DB08104	N-(3,5-dibromo-4-hydroxyphenyl)benzamide
cmpd_81	460.776	460.674	458.947	462.708	DB00733	Pralidoxime
cmpd_730	460.675	390.639	535.338	456.048	DB07396	1-{2-[3-(2-Chloro-4,5-difluoro-benzoyl)-ureido]-4-fluoro-phenyl}-piperidine-4-carboxylic acid
cmpd_219	460.15	457.935	462.48	460.035	DB02032	1-(3-Mercapto-2-Methyl-Propionyl)-Pyrrolidine-2-Carboxylic Acid
cmpd_235	460.063	471.146	469.21	439.834	DB02190	2-Oxalosuccinic Acid
cmpd_727	459.661	460.981	465.041	452.962	DB07384	1-ACETYL-2-CARBOXYPIPERIDINE
cmpd_796	459.554	415.709	487.281	475.673	DB07809	4-({[4-(3-METHYLBENZOYL)PYRIDIN-2-YL]AMINO}METHYL)BENZENECARBOXIMIDAMIDE
cmpd_809	459.343	443.367	455.404	479.259	DB07848	5-CHLORO-N-{(3S)-1-[(1S)-1-METHYL-2-MORPHOLIN-4-YL-2-5-CHLORO-N-{(3S)-1-[(1S)-1-METHYL-2-MORPHOLIN-4-YL-2-SULFONAMIDE
cmpd_811	459.133	459.2	442.604	475.596	DB07856	6-{4-[4-(4-CHLOROPHENYL)PIPERIDIN-4-YL]PHENYL}-9H-PURINE
cmpd_812	458.837	453.057	463.086	460.367	DB07857	(2R)-2-(4-CHLOROPHENYL)-2-[4-(1H-PYRAZOL-4-YL)PHENYL]ETHANAMINE
cmpd_946	458.082	459.307	452.603	462.336	DB08510	5-ALPHA-PREGNANE-3-BETA-OL-HEMISUCCINATE
cmpd_940	457.869	456.154	461.211	456.243	DB08467	6-(2,3,4,5,6,7-HEXAHYDRO-2,4,4-TRIMETHYL-1-METYLENEINDEN-2-YL)-3-METHYLHEXA-2,4-DIENOIC ACID
cmpd_976	456.632	470.349	441.361	458.186	DB08668	3-(5-AMINO-3-IMINO-3H-PYRAZOL-4-YLAZO)-BENZOIC ACID
cmpd_854	456.205	469.429	446.243	452.942	DB08043	1-[4-(PYRIDIN-4-YLOXY)PHENYL]-3-[3-(TRIFLUOROMETHYL)PHENYL]UREA
cmpd_889	456.059	461.296	461.206	445.675	DB08214	4-(1H-IMIDAZOL-1-YL)PHENOL
cmpd_988	455.574	416.145	478.342	472.236	DB08739	2-{3-[(2S)-4,4-difluoro-2-(pyrrolidin-1-ylcarbonyl)pyrrolidin-1-yl]-3-oxopropyl}-isoindole-1,3(2H)-dione
cmpd_357	455.554	462.37	453.745	450.548	DB03237	2,3-Dihydroxy-5-Oxo-Hexanedioate
cmpd_138	455.436	497.882	442.094	426.331	DB01283	Lumiracoxib
cmpd_197	455.188	428.96	448.415	488.189	DB01865	3-(6-Aminopyridin-3-Yl)-N-Methyl-N-[(1-Methyl-1h-Indol-2-Yl)Methyl]Acrylamide
cmpd_20	454.969	465.659	453.888	445.36	DB00238	Nevirapine
cmpd_529	454.861	446.627	448.99	468.965	DB04464	N-Formylmethionine
cmpd_107	454.715	455.596	430.552	477.997	DB01011	Metyrapone
cmpd_941	454.631	450.313	455.166	458.413	DB08468	2,3,7,8-tetrahydroxychromeno[5,4,3-cde]chromene-5,10-dione
cmpd_754	453.301	445.242	484.749	429.913	DB07584	N-[2-(5-methyl-4H-1,2,4-triazol-3-yl)phenyl]-7H-pyrrolo[2,3-d]pyrimidin-4-amine
cmpd_362	453.196	431.658	456.686	471.244	DB03285	2',4,4'-Trihydroxychalcone
cmpd_914	451.886	407.067	490.611	457.981	DB08344	4-chloro-N-(3-methoxypropyl)-N-[(3S)-1-(2-phenylethyl)piperidin-3-yl]benzamide
cmpd_113	451.777	486.842	422.519	445.969	DB01039	Fenofibrate
cmpd_668	451.5	446.846	486.177	421.477	DB07097	4-tert-butyl-N'-[(1E)-(3,5-dibromo-2,4-dihydroxyphenyl)methylidene]benzohydrazide
cmpd_267	450.705	476.861	465.366	409.888	DB02443	Methicillin Acyl-Serine
cmpd_856	450.295	442.622	465.375	442.889	DB08050	5-PHENYL-2-KETO-VALERIC ACID
cmpd_992	449.481	437.538	444.905	466	DB08789	2-AMINO-4-(2,4-DICHLOROPHENYL)-N-ETHYLTHIENO[2,3-D]PYRIMIDINE-6-CARBOXAMIDE
cmpd_79	449.467	482.82	413.282	452.298	DB00705	Delavirdine
cmpd_491	449.22	449.15	449.261	449.248	DB04169	3,5-Diaminophthalhydrazide
cmpd_853	448.784	428.031	481.008	437.312	DB08036	6,7,12,13-tetrahydro-5H-indolo[2,3-a]pyrrolo[3,4-c]carbazol-5-one
cmpd_949	448.757	426.889	425.557	493.826	DB08524	2-(3-BENZOYLPHENOXY)ETHYL(HYDROXY)FORMAMIDE
cmpd_220	448.664	446.932	446.932	452.129	DB02041	4-Aminophthalhydrazide
cmpd_76	447.988	479.205	405.915	458.843	DB00670	Pirenzepine
cmpd_832	446.634	453.671	418.19	468.042	DB07956	[1-(3-CHLORO-2-FORMYL-PHENYLCARBAMOYL)-2-METHYL-PROPYL]-CARBAMIC ACID TERT-BUTYL ESTER
cmpd_521	446.633	458.774	445.45	435.676	DB04380	Diureido-Acetate
cmpd_489	446.598	447.732	458.507	433.554	DB04154	N-Methyl-N-[3-(6-Phenyl[1,2,4]Triazolo[4,3-B]Pyridazin-3-Yl)Phenyl]Acetamide
cmpd_845	445.703	475.728	443.25	418.131	DB07984	2-[1-(4-CHLOROBENZOYL)-5-METHOXY-2-METHYL-1H-INDOL-3-YL]-N-[(1S)-1-(HYDROXYMETHYL)PROPYL]ACETAMIDE
cmpd_366	444.547	445.818	442.101	445.723	DB03306	RU78300
cmpd_170	444.4	424.112	450.443	458.646	DB01664	(S)-Des-Me-Ampa
cmpd_393	444.32	431.306	432.012	469.641	DB03509	2-(4-Chlorophenyl)-5-Quinoxalinecarboxamide
cmpd_783	443.301	443.301	443.301	443.301	DB07715	3-METHYL-1,6,8-TRIHYDROXYANTHRAQUINONE
cmpd_634	442.616	406.776	467.39	453.682	DB06925	3-(2-AMINOQUINAZOLIN-6-YL)-4-METHYL-N-[3-(TRIFLUOROMETHYL)PHENYL]BENZAMIDE
cmpd_904	442.232	401.168	432.285	493.242	DB08275	N-DODECANOYL-L-TYROSINE
cmpd_964	442.213	456.074	440.137	430.427	DB08584	6-{[6-(1-methyl-1H-pyrazol-4-yl)[1,2,4]triazolo[4,3-b]pyridazin-3-yl]sulfanyl}quinoline
cmpd_524	441.91	467.309	387.438	470.984	DB04405	2-[2-(1,3-Dioxo-1,3-Dihydro-2h-Isoindol-2-Yl)Ethyl]-4-(4'-Ethoxy-1,1'-Biphenyl-4-Yl)-4-Oxobutanoic Acid
cmpd_990	441.471	446.261	457.436	420.717	DB08772	3,4-DIHYDRO-4-OXO-3-((5-TRIFLUOROMETHYL-2-BENZOTHIAZOLYL)METHYL)-1-PHTHALAZINE ACETIC ACID
cmpd_330	440.936	457.785	421.946	443.077	DB03035	1,8-Di-Hydroxy-4-Nitro-Anthraquinone
cmpd_324	440.572	448.811	446.515	426.391	DB02973	4-(5-Bromo-2-Oxo-2h-Indol-3-Ylazo)-Benzenesulfonamide
cmpd_512	440.078	454.53	434.931	430.774	DB04334	6-hydroxydopa quinone
cmpd_991	439.26	436.766	452.719	428.296	DB08784	2-(4-CHLORO-PHENYLAMINO)-NICOTINIC ACID
cmpd_807	439.202	437.857	428.354	451.394	DB07837	[4-(5-naphthalen-2-yl-1H-pyrrolo[2,3-b]pyridin-3-yl)phenyl]acetic acid
cmpd_338	438.638	422.315	485.859	407.741	DB03076	AHA047
cmpd_3	438.283	427.248	455.065	432.537	DB00117	L-Histidine
cmpd_545	437.766	438.879	439.45	434.969	DB04560	4,7-Dioxosebacic Acid
cmpd_556	437.607	425.976	427.383	459.462	DB04642	7-{2,6-DICHLORO-4-[3-(2-CHLORO-BENZOYL)-UREIDO]-PHENOXY}-HEPTANOIC ACID
cmpd_589	435.902	380.589	465.429	461.689	DB04820	Nialamide
cmpd_664	435.315	420.936	442.369	442.639	DB07076	6-[(Z)-AMINO(IMINO)METHYL]-N-[3-(CYCLOPENTYLOXY)PHENYL]-2-NAPHTHAMIDE
cmpd_816	435.278	436.675	450.222	418.938	DB07870	(2S)-2-(4-{[3-CHLORO-5-(TRIFLUOROMETHYL)PYRIDIN-2-YL]OXY}PHENOXY)PROPANOIC ACID
cmpd_921	434.304	456.426	417.739	428.746	DB08353	2-(CYCLOHEXYLMETHYLAMINO)-4-(PHENYLAMINO)PYRAZOLO[1,5-A][1,3,5]TRIAZINE-8-CARBONITRILE
cmpd_924	434.272	394.548	452.235	456.033	DB08361	2-{[(1R,2S)-2-aminocyclohexyl]amino}-4-[(3-methylphenyl)amino]pyrimidine-5-carboxamide
cmpd_996	433.443	409.097	451.834	439.399	DB08810	Cinitapride
cmpd_766	433.173	426.755	426.728	446.037	DB07635	bis(4-hydroxyphenyl)methanone
cmpd_667	433.06	430.925	434.352	433.904	DB07096	6-AMINO-BENZO[DE]ISOQUINOLINE-1,3-DIONE
cmpd_245	432.198	428.525	447.189	420.881	DB02260	4-Oxosebacic Acid
cmpd_278	432.086	401.316	437.7	457.242	DB02611	Balanol Analog 1
cmpd_987	431.962	464.407	392.528	438.951	DB08738	1-{3-oxo-3-[(2S)-2-(pyrrolidin-1-ylcarbonyl)pyrrolidin-1-yl]propyl}-3-phenylquinoxalin-2(1H)-one
cmpd_109	431.693	404.705	440.66	449.715	DB01016	Glyburide
cmpd_630	431.57	407.851	427.841	459.017	DB06907	2-(2,6-DICHLOROPHENYL)-1,3-BENZOXAZOLE-6-CARBOXYLIC ACID
cmpd_768	431.45	416.154	446.73	431.466	DB07653	N-(5,6-DIPHENYLFURO[2,3-D]PYRIMIDIN-4-YL)GLYCINE
cmpd_905	431.199	404.531	462.901	426.164	DB08281	O-[2-(1,3-dioxo-1,3-dihydro-2H-isoindol-2-yl)ethyl] (4-bromophenyl)thiocarbamate
cmpd_777	431.179	464.188	404.418	424.93	DB07694	2,5-dichloro-N-(3,5-dibromo-4-hydroxyphenyl)benzamide
cmpd_175	430.48	395.686	423.922	471.831	DB01720	(2z)-2-(Benzoylamino)-3-[4-(2-Bromophenoxy)Phenyl]-2-Propenoic Acid
cmpd_182	430.14	425.22	450.021	415.179	DB01778	8-Amino-1,3-Dimethyl-3,7-Dihydropurine-2,6-Dione
cmpd_426	427.807	428.837	423.729	430.855	DB03707	S-Ethyl-N-Phenyl-Isothiourea
cmpd_355	427.315	443.647	400.84	437.459	DB03231	3-(5-Amino-7-Hydroxy-[1,2,3]Triazolo[4,5-D]Pyrimidin-2-Yl)-N-[2-(2-(Hydroxymethyl-Phenylsulfanyl)-Benzyl]-Benzamide
cmpd_187	426.893	436.853	422.99	420.837	DB01796	Quinolinic Acid
cmpd_280	426.355	432.272	411.062	435.732	DB02622	2-(Oxalyl-Amino)-Benzoic Acid
cmpd_411	426.299	426.494	419.412	432.992	DB03605	(2s)-2-[(2,4-Dichloro-Benzoyl)-(3-Trifluoromethyl-Benzyl)-Amino]-3-Phenyl-Propionic Acid
cmpd_595	426.068	431.94	417.705	428.56	DB06151	Acetylcysteine
cmpd_15	426.055	433.036	418.49	426.639	DB00173	Adenine
cmpd_256	425.397	422.511	437.901	415.778	DB02340	N-Acetyl-Serine
cmpd_477	425.308	434.16	423.07	418.695	DB04048	N-Carbamoyl-Alanine
cmpd_655	425.3	388.34	419.974	467.587	DB07041	N-[2-(2,4-diaminopyrido[2,3-d]pyrimidin-7-yl)-2-methylpropyl]-4-phenoxybenzamide
cmpd_369	424.919	424.535	428.035	422.186	DB03360	N-Acetylproline
cmpd_343	423.496	440.872	408.534	421.083	DB03094	3,5-Dihydro-5-Methylidene-4h-Imidazol-4-On
cmpd_296	423.197	479.423	326.488	463.68	DB02784	N-[4-(2-{2-[3-(2-Bromo-Acetylamino)-Propionylamino]-3-Hydroxy-Propionylamino}-Ethyl)-Phenyl]-Oxalamic Acid
cmpd_640	422.797	443.753	445.123	379.516	DB06956	N-(4-ACETYLPHENYL)-5-(5-CHLORO-2,4-DIHYDROXYPHENYL)-1H-PYRAZOLE-4-CARBOXAMIDE
cmpd_389	422.037	431.099	418.988	416.023	DB03489	2-Keto-3-Deoxygluconate
cmpd_715	421.418	433.323	416.564	414.367	DB07306	ETHYL 4-[(4-CHLOROPYRIDIN-2-YL)AMINO]PIPERIDINE-1-CARBOXYLATE
cmpd_132	420.847	410.036	423.384	429.12	DB01223	Aminophylline
cmpd_322	419.754	428.542	420.335	410.386	DB02966	Fluoro-Willardiine
cmpd_301	419.428	408.484	431.534	418.267	DB02818	Iodo-Willardiine
cmpd_387	419.302	410.354	437.425	410.127	DB03480	Brequinar Analog
cmpd_91	418.947	412.986	423.409	420.446	DB00861	Diflunisal
cmpd_99	418.45	423.726	428.577	403.048	DB00951	Isoniazid
cmpd_729	417.769	432.894	418.846	401.568	DB07395	4-[3-(2-Chloro-4,5-difluoro-benzoyl)ureido]-3-trifluoromethoxybenzoic acid
cmpd_269	417.038	422.81	415.799	412.505	DB02459	4-Guanidinobenzoic Acid
cmpd_475	416.907	356.533	484.753	409.434	DB04040	N-(2-Morpholin-4-Yl-1-Morpholin-4-Ylmethyl-Ethyl)-3-Nitro-5-(3,4,5-Trihydroxy-6-Hydroxymethyl-Tetrahydro-Pyran-2-Yloxy)-Benzamide
cmpd_247	416.878	413.059	378.823	458.752	DB02269	[4-({[5-Benzyloxy-1-(3-Carbamimidoyl-Benzyl)-1h-Indole-2-Carbonyl]-Amino}-Methyl)-Phenyl]-Trimethyl-Ammonium
cmpd_581	415.677	417.645	425.183	404.203	DB04797	Triazolopyridine
cmpd_704	415.372	399.827	431.757	414.532	DB07268	2-({2-[(3-HYDROXYPHENYL)AMINO]PYRIMIDIN-4-YL}AMINO)BENZAMIDE
cmpd_284	414.653	404.734	419.633	419.591	DB02662	Novo Nordisk a/S Compound
cmpd_486	413.823	439.202	402.169	400.099	DB04129	Willardiine
cmpd_57	413.818	412.902	403.154	425.399	DB00545	Pyridostigmine
cmpd_855	412.406	406.457	415.133	415.627	DB08046	2-chloro-5-[(1S)-1-hydroxy-3-oxo-2H-isoindol-1-yl]benzenesulfonamide
cmpd_860	411.998	418.981	411.578	405.435	DB08062	3-(4-CHLOROPHENYL)-5-(METHYLTHIO)-4H-1,2,4-TRIAZOLE
cmpd_776	411.908	422.438	384.331	428.956	DB07693	N-(3,5-dibromo-4-hydroxyphenyl)-2,6-dimethylbenzamide
cmpd_69	411.707	407.483	420.765	406.874	DB00609	Ethionamide
cmpd_937	411.695	384.104	398.876	452.106	DB08435	(5E,14E)-11-oxoprosta-5,9,12,14-tetraen-1-oic acid
cmpd_121	410.57	413.939	411.259	406.512	DB01119	Diazoxide
cmpd_997	410.019	405.518	394.942	429.596	DB08828	Vismodegib
cmpd_229	408.966	417.255	404.353	405.291	DB02129	Dihydroorotic Acid
cmpd_435	408.767	398.286	448.563	379.451	DB03756	Docosa-4,7,10,13,16,19-Hexaenoic Acid
cmpd_602	408.473	371.388	443.275	410.755	DB06605	Apixaban
cmpd_86	407.441	418.182	396.811	407.331	DB00824	Enprofylline
cmpd_270	407.138	413.124	404.379	403.912	DB02518	N-Acetylalanine
cmpd_370	406.812	414.516	406.741	399.18	DB03364	N-Carbamyl-D-Methionine
cmpd_395	406.214	418.301	406.525	393.815	DB03522	Aspartic Acid-4-Carboxymethyl Ester
cmpd_177	405.298	401.869	399.788	414.238	DB01734	3-(Oxalyl-Amino)-Naphthalene-2-Carboxylic Acid
cmpd_252	405.159	404.603	388.12	422.754	DB02304	Prostaglandin B2
cmpd_412	405.096	391.305	399.943	424.039	DB03623	9-(4-Hydroxyphenyl)-2,7-Phenanthroline
cmpd_932	404.852	363.609	440.518	410.43	DB08418	(4aS,4bR,10bS,12aS)-12a-methyl-1,3-dioxo-2-(pyridin-3-ylmethyl)-1,2,3,4,4a,4b,5,6,10b,11,12,12a-dodecahydronaphtho[2,1-f]isoquinolin-8-yl sulfamate
cmpd_291	403.674	401.338	387.28	422.403	DB02713	Acetylamino-Acetic Acid
cmpd_958	403.021	402.798	410.205	396.059	DB08571	4-(ACETYLAMINO)-5-AMINO-3-HYDROXYBENZOIC ACID
cmpd_467	402.98	405.357	420.759	382.823	DB04001	6-(Oxalyl-Amino)-1h-Indole-5-Carboxylic Acid
cmpd_742	402.47	396.68	420.859	389.871	DB07472	(R)-(+)9B-(3-METHYL)PHENYL-2,3-DIHYDROTHIAZOLO[2,3-A]ISOINDOL-5(9BH)-ONE
cmpd_910	401.984	320.703	406.738	478.51	DB08315	2-AMINO-N,N-BIS(PHENYLMETHYL)-1,3-OXAZOLE-5-CARBOXAMIDE
cmpd_361	401.165	412.494	391.845	399.156	DB03272	4-Bromo-3-(5'-Carboxy-4'-Chloro-2'-Fluorophenyl)-1-Methyl-5-Trifluoromethyl-Pyrazol
cmpd_98	401.113	404.362	400.597	398.379	DB00945	Acetylsalicylic acid
cmpd_288	400.987	408.662	397.136	397.164	DB02701	Nicotinamide
cmpd_209	400.836	396.319	419.131	387.058	DB01971	trans-urocanic acid
cmpd_75	400.369	404.372	373.228	423.506	DB00662	Trimethobenzamide
cmpd_481	400.047	381.591	407.467	411.083	DB04073	N-{3-[4-(3-Amino-Propyl)-Piperazin-1-Yl]-Propyl}-3-Nitro-5-(Galactopyranosyl)-Beta-Benzamide
cmpd_255	399.61	386.857	481.233	330.74	DB02331	(2s)-2-[(5-Benzofuran-2-Yl-Thiophen-2-Ylmethyl)-(2,4-Dichloro-Benzoyl)-Amino]-3-Phenyl-Propionic Acid
cmpd_516	399.4	389.74	389.325	419.136	DB04357	Pteric Acid
cmpd_679	397.555	411.999	412.476	368.19	DB07177	(5E,13E)-11-HYDROXY-9,15-DIOXOPROSTA-5,13-DIEN-1-OIC ACID
cmpd_573	397.17	400.344	395.683	395.482	DB04756	2-[3,5-DICHLORO-4-(2-{2-[2(2-MERCAPTOETHOXY)ETHOXY]ETHOXY}ETHOXY)PHENYLAMINO]BENZOIC ACID
cmpd_570	395.784	394.06	370.911	422.381	DB04739	4-[(4-METHYL-1-PIPERAZINYL)METHYL]-N-[3-[[4-(3-PYRIDINYL)-2-PYRIMIDINYL]AMINO]PHENYL]-BENZAMIDE
cmpd_137	395.143	416.799	401.033	367.598	DB01251	Gliquidone
cmpd_631	394.621	385.297	420.776	377.79	DB06912	UNDECA-3,7-DIENE-1,3,7,11-TETRACARBALDEHYDE
cmpd_623	394.3	409.439	387.934	385.527	DB06884	4-HYDROXY-N'-(4-ISOPROPYLBENZYL)BENZOHYDRAZIDE
cmpd_691	394.289	372.343	401.824	408.701	DB07212	N-(7-CARBAMIMIDOYL-NAPHTHALEN-1-YL)-3-HYDROXY-2-METHYL-BENZAMIDE
cmpd_356	393.889	421.105	335.34	425.223	DB03235	N-{3-[4-(3-Amino-Propyl)-Piperazin-1-Yl]-Propyl}-3-Nitro-5-(Galactopyranosyl)-Alpha-Benzamide
cmpd_193	392.912	384.843	377.478	416.414	DB01847	N-Carbamyl-D-Valine
cmpd_92	392.602	393.454	392.176	392.176	DB00880	Chlorothiazide
cmpd_611	392.247	329.838	404.921	441.982	DB06831	2-((9H-PURIN-6-YLTHIO)METHYL)-5-CHLORO-3-(2-METHOXYPHENYL)QUINAZOLIN-4(3H)-ONE
cmpd_96	392.006	397.338	363.825	414.854	DB00917	Dinoprostone
cmpd_994	391.98	379.754	392.461	403.726	DB08791	1-[(2-NITROPHENYL)SULFONYL]-1H-PYRROLO[3,2-B]PYRIDINE-6-CARBOXAMIDE
cmpd_200	391.746	366.307	407.532	401.4	DB01906	3-(5-Amino-7-Hydroxy-[1,2,3]Triazolo[4,5-D]Pyrimidin-2-Yl)-Benzoic Acid
cmpd_555	391.385	386.934	381.303	405.919	DB04641	3,7-DIHYDROXYNAPHTHALENE-2-CARBOXYLIC ACID
cmpd_676	390.951	370.761	358.032	444.061	DB07151	4-(4-hydroxy-3-methylphenyl)-6-phenylpyrimidin-2(5H)-one
cmpd_250	390.669	392.083	392.301	387.623	DB02279	Benzoylformic Acid
cmpd_29	390.615	403.645	382.522	385.677	DB00310	Chlorthalidone
cmpd_32	390.301	382.332	393.212	395.358	DB00339	Pyrazinamide
cmpd_913	389.962	389.61	399.197	381.078	DB08340	N,N'-DIPHENYLPYRAZOLO[1,5-A][1,3,5]TRIAZINE-2,4-DIAMINE
cmpd_473	389.518	356.164	396.755	415.635	DB04030	1,3,4,9-Tetrahydro-2-(Hydroxybenzoyl)-9-[(4-Hydroxyphenyl)Methyl]-6-Methoxy-2h-Pyrido[3,4-B]Indole
cmpd_205	388.799	377.084	387.842	401.472	DB01939	5-Amidino-Benzimidazole
cmpd_675	388.7	380.205	435.42	350.474	DB07138	5-(2,6-dichlorophenyl)-2-[(2,4-difluorophenyl)sulfanyl]-6H-pyrimido[1,6-b]pyridazin-6-one
cmpd_586	388.534	388.771	386.746	390.086	DB04815	Clioquinol
cmpd_532	388.061	403.548	399.37	361.264	DB04477	N-1,2,3,4-Tetrahydronaphth-1-Yl-2'-[3,5-Dimethoxybenzamido]-2'-Deoxy-Adenosine
cmpd_196	387.401	396.981	383.358	381.863	DB01857	Phosphoaspartate
cmpd_466	387.317	377.009	398.139	386.804	DB04000	Bromo-Willardiine
cmpd_966	387.172	394.944	376.778	389.795	DB08608	4-({(2R,5S)-2,5-DIMETHYL-4-[(2R)-3,3,3-TRIFLUORO-2-HYDROXY-2-METHYLPROPANOYL]PIPERAZIN-1-YL}CARBONYL)BENZONITRILE
cmpd_377	386.972	438.106	372.939	349.871	DB03388	3-[(2,4-Dichlorobenzoyl)(Isopropyl)Amino]-5-Phenylthiophene-2-Carboxylic Acid
cmpd_445	386.893	397.011	386.787	376.88	DB03819	Salicylhydroxamic Acid
cmpd_207	386.874	387.132	391.088	382.402	DB01947	RU78262
cmpd_793	386.845	433.247	318.611	408.677	DB07800	N-(2-(((5-CHLORO-2-PYRIDINYL)AMINO)SULFONYL)PHENYL)-4-(2-OXO-1(2H)-PYRIDINYL)BENZAMIDE
cmpd_34	386.174	379.965	398.884	379.674	DB00349	Clobazam
cmpd_202	385.417	388.034	389.409	378.809	DB01924	Benzhydroxamic Acid
cmpd_663	385.27	358.067	469.821	327.921	DB07070	(2S)-2-{3-[({[2-fluoro-4-(trifluoromethyl)phenyl]carbonyl}amino)methyl]-4-methoxybenzyl}butanoic acid
cmpd_944	385.112	349.798	407.858	397.68	DB08493	5-METHYL-3-(9-OXO-1,8-DIAZA-TRICYCLO[10.6.1.013,18]NONADECA-12(19),13,15,17-TETRAEN-10-YLCARBAMOYL)-HEXANOIC ACID
cmpd_70	383.213	327.393	458.424	363.823	DB00619	Imatinib
cmpd_438	383.13	380.483	360.772	408.134	DB03775	D-Dethiobiotin
cmpd_531	382.472	374.979	388.966	383.472	DB04476	Trencam-3,2-Hopo
cmpd_844	382.281	360.692	387.919	398.233	DB07983	1-(4-IODOBENZOYL)-5-METHOXY-2-METHYL INDOLE-3-ACETIC ACID
cmpd_327	382.217	382.217	382.217	382.217	DB02998	Methyltrienolone
cmpd_421	381.795	379.554	381.377	384.454	DB03673	Beta(2-Thienyl)Alanine
cmpd_562	381.731	367.111	377.772	400.309	DB04673	4-[(5-CHLOROINDOL-2-YL)SULFONYL]-2-(2-METHYLPROPYL)-1-[[5-(PYRIDIN-4-YL)PYRIMIDIN-2-YL]CARBONYL]PIPERAZINE
cmpd_221	381.546	339.682	407.799	397.158	DB02056	(5e,13e)-9,15-Dihydroxy-11-Oxoprosta-5,13-Dien-1-Oicacid
cmpd_194	381.114	393.653	377.403	372.286	DB01854	5-Bromonicotinamide
cmpd_206	381.031	350.563	494.985	297.544	DB01940	Balanol Analog 2
cmpd_916	379.877	382.219	383.856	373.555	DB08348	N~2~,N~2~-DIMETHYL-N~1~-(6-OXO-5,6-DIHYDROPHENANTHRIDIN-2-YL)GLYCINAMIDE
cmpd_53	379.815	365.088	369.507	404.849	DB00522	Bentiromide
cmpd_594	379.117	372.389	383.137	381.826	DB06144	Sertindole
cmpd_629	378.392	382.598	374.904	377.674	DB06906	2-AMINO-4-HYDROXYPYRIMIDINE-5-CARBOXYLIC ACID ETHYL ESTER
cmpd_459	378.241	381.711	378.88	374.132	DB03943	D-Asparagine
cmpd_541	377.038	371.304	386.137	373.674	DB04552	Niflumic Acid
cmpd_677	376.327	377.49	374.496	376.994	DB07161	5-phenyl-1H-indazol-3-amine
cmpd_995	375.751	371.745	382.158	373.349	DB08797	Salicylamide
cmpd_429	375.481	371.209	300.412	454.821	DB03727	Coproporphyrin I
cmpd_452	375.143	412.66	384.913	327.855	DB03878	N-[4-Methyl-3-[[4-(3-Pyridinyl)-2-Pyrimidinyl]Amino]Phenyl]-3-Pyridinecarboxamide
cmpd_784	374.526	386.419	372.626	364.532	DB07718	3-(4-HYDROXY-PHENYL)PYRUVIC ACID
cmpd_89	374.166	383.663	367.85	370.985	DB00851	Dacarbazine
cmpd_201	374.058	377.57	362.353	382.252	DB01911	N-Methylmesoporphyrin
cmpd_143	373.351	351.886	403.309	364.857	DB01393	Bezafibrate
cmpd_240	372.907	362.217	370.957	385.546	DB02238	4-(Methylsulfanyl)-2-Oxobutanoic Acid
cmpd_418	372.65	392.88	391.634	333.437	DB03647	3-[Isopropyl(4-Methylbenzoyl)Amino]-5-Phenylthiophene-2-Carboxylic Acid
cmpd_462	371.585	332.627	419.541	362.587	DB03982	Compound 5, 2-(Naphthalen-1-Yl-Oxalyl-Amino)-Benzoicacid
cmpd_563	371.56	371.485	374.268	368.928	DB04674	2-HYDROXY-3,5-DIIODOBENZOIC ACID
cmpd_696	371.387	364.201	339.24	410.72	DB07241	7-carboxy-5-hydroxy-12,13-dihydro-6H-indolo[2,3-a]pyrrolo[3,4-c]carbazole
cmpd_709	371.356	366.542	375.248	372.278	DB07287	2-(2,4-DICHLOROPHENOXY)-5-(PYRIDIN-2-YLMETHYL)PHENOL
cmpd_312	370.618	363.666	355.623	392.564	DB02892	L-2-Amino-6-Methylene-Pimelic Acid
cmpd_712	370.376	406.225	380.667	324.237	DB07295	2-[(7-HYDROXY-NAPHTHALEN-1-YL)-OXALYL-AMINO]-BENZOIC ACID
cmpd_246	370.066	362.627	373.832	373.738	DB02262	Orotic Acid
cmpd_428	369.623	389.609	363.585	355.675	DB03722	3,4-Dihydro-5-Methyl-Isoquinolinone
cmpd_340	368.249	381.388	353.499	369.86	DB03088	Pyroglutamic Acid
cmpd_717	367.699	377.126	359.409	366.562	DB07311	18-CHLORO-11,12,13,14-TETRAHYDRO-1H,10H-8,4-(AZENO)-9,15,1,3,6-BENZODIOXATRIAZACYCLOHEPTADECIN-2-ONE
cmpd_839	367.611	385.534	373.423	343.875	DB07971	5-AMINO-2-{4-[(4-AMINOPHENYL)SULFANYL]PHENYL}-1H-ISOINDOLE-1,3(2H)-DIONE
cmpd_496	365.45	385.555	339.614	371.182	DB04196	Pteroic Acid
cmpd_936	364.799	385.852	343.181	365.365	DB08429	N-({(2S)-1-[(3R)-3-amino-4-(3-chlorophenyl)butanoyl]pyrrolidin-2-yl}methyl)-3-(methylsulfonyl)benzamide
cmpd_979	364.716	356.447	388.161	349.541	DB08675	(6E)-7-{6-[(1E)-OCT-1-ENYL]-2,3-DIAZABICYCLO[2.2.1]HEPT-2-EN-5-YL}HEPT-6-ENOIC ACID
cmpd_396	364.543	372.452	364.162	357.016	DB03523	6-Fluoro-2-(2'-Fluoro-1,1'-Biphenyl-4-Yl)-3-Methylquinoline-4-Carboxylic Acid
cmpd_122	364.223	336.755	364.504	391.41	DB01122	Ambenonium
cmpd_381	363.716	322.611	352.316	416.221	DB03442	2-[5-Hydroxy-3-Methyl-1-(2-Methyl-4-Sulfo-Phenyl)-1h-Pyrazol-4-Ylazo]-4-Sulfo-Benzoic Acid
cmpd_263	363.326	307.6	412.848	369.531	DB02420	[[4-(Aminomethyl)Phenyl]Amino]Oxo-Acetic Acid,
cmpd_90	362.971	352.733	363.998	372.182	DB00855	Aminolevulinic acid
cmpd_873	362.857	388.307	348.552	351.711	DB08111	4-[(6-phenyl[1,2,4]triazolo[4,3-b]pyridazin-3-yl)methyl]phenol
cmpd_626	362.504	361.186	361	365.326	DB06900	1-[4-(hydroxymethyl)phenyl]guanidine
cmpd_900	360.815	358.541	359.222	364.682	DB08258	6-{[(CYCLOHEXYLAMINO)CARBONYL]AMINO}HEXANOIC ACID
cmpd_867	360.073	372.94	360.495	346.784	DB08079	7-methoxy-4-[(6-phenyl[1,2,4]triazolo[4,3-b]pyridazin-3-yl)methoxy]quinoline
cmpd_87	358.601	357.748	365.837	352.218	DB00829	Diazepam
cmpd_376	357.941	346.851	385.913	341.06	DB03387	N-Hydroxy-N-Isopropyloxamic Acid
cmpd_572	357.581	349.567	375.676	347.5	DB04747	11-TRANS-13-TRANS-15-CIS-OCTADECATRIENOIC ACID
cmpd_899	357.208	350.4	355.69	365.533	DB08257	4-{[(CYCLOHEXYLAMINO)CARBONYL]AMINO}BUTANOIC ACID
cmpd_628	356.803	358.547	348.183	363.68	DB06903	(1S,3aS,5aR,8aS)-1,7,7-trimethyl-1,2,3,3a,5a,6,7,8-octahydrocyclopenta[c]pentalene-4-carboxylic acid
cmpd_689	356.43	353.569	359.254	356.466	DB07209	(8R,9Z,12Z)-8-hydroxy-6-oxooctadeca-9,12-dienoic acid
cmpd_47	355.331	326.471	372.92	366.603	DB00455	Loratadine
cmpd_214	355.09	372.584	316.431	376.256	DB02018	Amido Phenyl Pyruvic Acid
cmpd_72	354.506	353.863	348.853	360.802	DB00627	Niacin
cmpd_149	353.555	359.304	355.952	345.409	DB01422	Nitroxoline
cmpd_354	353.343	351.662	356.549	351.818	DB03229	2-Oxo-4-Methylpentanoic Acid
cmpd_476	351.552	327.141	309.394	418.122	DB04044	4-{2-[(3-Nitrobenzoyl)Amino]Phenoxy}Phthalic Acid
cmpd_942	351.528	355.313	338.227	361.045	DB08470	3-(4-fluorophenyl)-5-phenyl-4H-1,2,4-triazole
cmpd_732	350.542	358.818	343.896	348.912	DB07405	1-(6-CYANO-3-PYRIDYLCARBONYL)-5',8'-DIFLUOROSPIRO[PIPERIDINE-4,2'(1'H)-QUINAZOLINE]-4'-AMINE
cmpd_88	350.361	378.787	338.172	334.123	DB00845	Clofazimine
cmpd_908	350.118	355.321	342.127	352.906	DB08299	4-[8-(3-nitrophenyl)-1,7-naphthyridin-6-yl]benzoic acid
cmpd_67	349.757	388.069	317.246	343.957	DB00604	Cisapride
cmpd_688	347.213	356.897	335.43	349.311	DB07208	(8E,10S,12Z)-10-hydroxy-6-oxooctadeca-8,12-dienoic acid
cmpd_16	347.072	353.184	348.449	339.584	DB00174	L-Asparagine
cmpd_302	346.833	346.097	357.86	336.542	DB02828	5-Fluorolevulinic Acid
cmpd_929	346.527	363.167	348.583	327.83	DB08402	2-[(2,4-DICHLOROBENZOYL)AMINO]-5-(PYRIMIDIN-2-YLOXY)BENZOIC ACID
cmpd_762	346.502	364.351	319.929	355.227	DB07619	N-cyclopropyl-N-(trans-4-pyridin-3-ylcyclohexyl)-4-[(1S)-2,2,2-trifluoro-1-hydroxy-1-methylethyl]benzamide
cmpd_497	345.958	371.709	340.469	325.697	DB04210	BV1
cmpd_416	345.89	290.113	443.97	303.587	DB03634	1,3-Di(N-Propyloxy-a-Mannopyranosyl)-Carbomyl 5-Methyazido-Benzene
cmpd_22	344.92	345.653	345.022	344.086	DB00244	Mesalazine
cmpd_484	344.548	401.956	319.163	312.525	DB04085	1-[Pyrrol-1-Yl-2,5-Dione-Methoxymethyl]-Pyrrole-2,5-Dione
cmpd_311	344.337	350.492	341.259	341.259	DB02891	Tricyclazole
cmpd_19	343.684	353.076	336.362	341.615	DB00233	Aminosalicylic Acid
cmpd_901	343.605	342.051	346.875	341.889	DB08259	7-{[(CYCLOHEXYLAMINO)CARBONYL]AMINO}HEPTANOIC ACID
cmpd_571	343.22	340.025	334.368	355.267	DB04746	(10E,12Z)-octadeca-10,12-dienoic acid
cmpd_174	342.887	346.006	333.445	349.211	DB01699	(4e)-4-Aminohex-4-Enoic Acid
cmpd_189	341.769	344.896	356.106	324.304	DB01820	Compound 12, N-Acetyl-4-[(Carboxycarbonyl)(2-Carboxyphenyl)Amino]-N-Pentyl-1-Napthylalaniamide
cmpd_314	341.147	346.38	337.541	339.519	DB02926	2-Oxo-Glutaric Acid
cmpd_249	340.373	335.285	319.531	366.303	DB02274	7-Keto-8-Aminopelargonic Acid
cmpd_989	340.157	328.331	342.167	349.973	DB08747	(11R)-10-acetyl-11-(2,4-dichlorophenyl)-6-hydroxy-3,3-dimethyl-2,3,4,5,10,11-hexahydro-1H-dibenzo[b,e][1,4]diazepin-1-one
cmpd_453	339.602	338.957	342.837	337.011	DB03884	3-Phenylpyruvic Acid
cmpd_21	339.498	329.35	338.319	350.826	DB00241	Butalbital
cmpd_328	338.855	313.471	329.651	373.442	DB03007	9r,13r-Opda
cmpd_748	335.535	364.688	314.644	327.274	DB07507	2-(4-hydroxybiphenyl-3-yl)-4-methyl-1H-isoindole-1,3(2H)-dione
cmpd_922	334.862	340.157	340.118	324.311	DB08354	2-(4-CHLOROBENZYLAMINO)-4-(PHENYLAMINO)PYRAZOLO[1,5-A][1,3,5]TRIAZINE-8-CARBONITRILE
cmpd_658	334.674	332.087	334.443	337.493	DB07047	2',4'-DICHLORO-4-HYDROXY-1,1'-BIPHENYL-3-CARBOXYLIC ACID
cmpd_231	333.93	369.819	348.192	283.78	DB02155	Balanol Analog 8
cmpd_266	332.296	332.38	330.252	334.257	DB02434	4-(2-Thienyl)Butyric Acid
cmpd_402	331.358	331.796	331.244	331.033	DB03560	P-Hydroxybenzaldehyde
cmpd_7	329.901	314.027	337.629	338.046	DB00132	Alpha-Linolenic Acid
cmpd_13	329.616	353.831	329.67	305.346	DB00159	Icosapent
cmpd_227	329.534	337.266	332.022	319.314	DB02109	Hadacidin
cmpd_342	328.335	332.92	326.347	325.739	DB03091	4-Amido-4-Carbamoyl-Butyric Acid
cmpd_499	326.162	325.243	321.667	331.576	DB04224	Oleic Acid
cmpd_591	325.646	326.366	319.179	331.393	DB04942	Tamibarotene
cmpd_579	325.177	341.654	318.11	315.767	DB04773	METHYL (3R)-3-{[(3R)-3-{[(3R)-3-HYDROXYBUTANOYL]OXY}BUTANOYL]OXY}BUTANOATE
cmpd_803	324.234	327.071	332.63	313	DB07827	4-{[1-METHYL-2,4-DIOXO-6-(3-PHENYLPROP-1-YN-1-YL)-1,4-DIHYDROQUINAZOLIN-3(2H)-YL]METHYL}BENZOIC ACID
cmpd_582	323.739	331.783	309.87	329.564	DB04801	(11E)-OCTADEC-11-ENOIC ACID
cmpd_769	322.818	281.513	337.485	349.455	DB07656	N-[4-(1-BENZOYLPIPERIDIN-4-YL)BUTYL]-3-PYRIDIN-3-YLPROPANAMIDE
cmpd_306	321.555	318.084	324.916	321.664	DB02839	2,4-Dihydroxybenzoic Acid
cmpd_46	321.16	315.726	327.157	320.598	DB00418	Secobarbital
cmpd_144	321.123	325.657	310.946	326.766	DB01397	Magnesium salicylate
cmpd_502	320.744	335.713	319.954	306.564	DB04257	Palmitoleic Acid
cmpd_543	320.209	314.687	325.667	320.274	DB04557	Arachidonic Acid
cmpd_48	318.678	343.423	301.457	311.155	DB00471	Montelukast
cmpd_461	317.928	312.868	323.835	317.081	DB03964	4-Hydroxy-Aconitate Ion
cmpd_26	317.892	319.601	320.072	314.004	DB00277	Theophylline
cmpd_549	317.804	316.103	319.073	318.237	DB04598	2-AMINO-4-CHLORO-3-HYDROXYBENZOIC ACID
cmpd_318	317.77	321.672	313.324	318.314	DB02954	(Carboxyhydroxyamino)Ethanoic Acid
cmpd_542	317.444	324.138	312.366	315.829	DB04553	2-Oxobutanoic Acid
cmpd_551	317.065	317.749	313.272	320.173	DB04607	PHENYLAMINOIMIDAZO(1,2-ALPHA)PYRIDINE
cmpd_482	316.478	298.985	342.125	308.323	DB04074	Alpha-ketoisovalerate
cmpd_97	316.363	315.03	317.084	316.974	DB00936	Salicyclic acid
cmpd_786	314.873	303.992	333.536	307.092	DB07740	(3R,5S,7R,12S,13R)-13-FORMYL-12,14-DIHYDROXY-3,5,7-TRIMETHYLTETRADECANOIC ACID
cmpd_578	314.651	318.504	308.006	317.442	DB04771	1-GUANIDINO-4-(N-NITRO-BENZOYLAMINO-L-LEUCYL-L-PROLYLAMINO)BUTANE
cmpd_682	313.379	328.097	308.028	304.013	DB07183	N-(4-phenoxyphenyl)-2-[(pyridin-4-ylmethyl)amino]nicotinamide
cmpd_83	312.4	338.721	323.25	275.229	DB00770	Alprostadil
cmpd_145	311.993	311.947	307.681	316.351	DB01398	Salicylate-sodium
cmpd_6	311.647	321.591	293.69	319.66	DB00130	L-Glutamine
cmpd_603	311.255	267.114	316.86	349.79	DB06693	Mevastatin
cmpd_171	310.998	309.832	310.134	313.027	DB01672	2,3-Dihydroxy-Benzoic Acid
cmpd_17	309.933	315.353	309.619	304.827	DB00201	Caffeine
cmpd_11	309.636	298.624	313.246	317.037	DB00154	gamma-Homolinolenic acid
cmpd_319	309.143	313.932	296.88	316.616	DB02955	Ricinoleic Acid
cmpd_367	309.124	325.937	321.843	279.592	DB03331	N-Naphthalen-1-Ylmethyl-2'-[3,5-Dimethoxybenzamido]-2'-Deoxy-Adenosine
cmpd_234	308.604	319.237	304.003	302.572	DB02174	D-Glutamine
cmpd_287	308.259	326.247	304.95	293.579	DB02699	4-Oxoretinol
cmpd_684	307.672	256.505	245.291	421.219	DB07189	(1S,3R,6S)-4-oxo-6-{4-[(2-phenylquinolin-4-yl)methoxy]phenyl}-5-azaspiro[2.4]heptane-1-carboxylic acid
cmpd_281	305.447	300.33	308.76	307.251	DB02637	Oxaloacetate Ion
cmpd_442	305.08	307.033	308.092	300.115	DB03795	2-Dehydropantoate
cmpd_133	302.854	355.509	307.567	245.486	DB01232	Saquinavir
cmpd_28	302.1	300.222	303.528	302.551	DB00294	Etonogestrel
cmpd_515	301.57	316.66	295.222	292.827	DB04351	Aconitate Ion
cmpd_289	300.673	295.021	288.933	318.065	DB02703	Fusidic Acid
cmpd_441	300.017	309.262	306.866	283.924	DB03785	(3r,5r)-7-((1r,2r,6s,8r,8as)-2,6-Dimethyl-8-{[(2r)-2-Methylbutanoyl]Oxy}-1,2,6,7,8,8a-Hexahydronaphthalen-1-Yl)-3,5-Dihydroxyheptanoic Acid
cmpd_890	299.312	290.985	311.315	295.637	DB08221	N-{4-METHYL-3-[(3-PYRIMIDIN-4-YLPYRIDIN-2-YL)AMINO]PHENYL}-3-(TRIFLUOROMETHYL)BENZAMIDE
cmpd_164	299.194	301.822	285.008	310.753	DB01636	Clorocruoro Hem
cmpd_140	298.731	295.068	300.971	300.153	DB01352	Aprobarbital
cmpd_323	297.194	297.194	297.194	297.194	DB02967	N-Ethylmaleimide
cmpd_456	296.525	296.532	296.525	296.518	DB03930	4-Methyl-Pyrroline-5-Carboxylic Acid
cmpd_507	290.702	289.652	293.41	289.044	DB04296	5-Oxo-L-Norleucine
cmpd_430	289.218	287.483	292.231	287.941	DB03728	4-Chlorobenzoic Acid
cmpd_567	288.821	293.162	289.114	284.188	DB04724	(S)-2-((S)-3-ISOBUTYL-2,5-DIOXO-4-QUINOLIN-3-YLMETHYL-[1,4]DIAZEPAN-1YL)-N-METHYL-3-NAPHTALEN-2-YL-PROPIONAMIDE
cmpd_553	288.264	292.424	284.499	287.87	DB04630	Aldosterone
cmpd_970	287.342	292.402	280.73	288.894	DB08657	2-(4-(2-((3-(5-(PYRIDIN-2-YLTHIO)THIAZOL-2-YL)UREIDO)METHYL)-1H-IMIDAZOL-4-YL)PHENOXY)ACETIC ACID
cmpd_451	286.848	286.713	286.901	286.931	DB03868	3-Dehydroquinic Acid
cmpd_178	285.626	250.932	292.59	313.357	DB01741	CRA_17693
cmpd_892	285.235	300.079	286.581	269.044	DB08232	{5-(5-AMINO-1H-PYRROLO[3,2-B]PYRIDIN-2-YL)-6-HYDROXY-3'-NITRO-BIPHENYL-3-YL]-ACETIC ACID
cmpd_120	284.382	283.435	283.056	286.656	DB01080	Vigabatrin
cmpd_505	283.597	291.15	286.983	272.659	DB04272	Citric Acid
cmpd_297	283.335	300.682	294.255	255.067	DB02785	N-[2(S)-Cyclopentyl-1(R)-Hydroxy-3(R)Methyl]-5-[(2(S)-Tertiary-Butylamino-Carbonyl)-4-(N1-(2)-(N-Methylpiperazinyl)-3-Chloro-Pyrazinyl-5-Carbonyl)-Piperazino]-4(S)-Hydroxy-2(R)-Phenylmethyl-Pentanamide
cmpd_253	281.712	283.685	282.208	279.244	DB02326	1-Hydroxyamine-2-Isobutylmalonic Acid
cmpd_176	280.933	277.814	279.691	285.293	DB01727	Isocitric Acid
cmpd_546	279.528	279.611	279.637	279.336	DB04562	Tricarballylic Acid
cmpd_232	278.556	275.451	281.303	278.914	DB02156	Sulfopyruvate
cmpd_271	278.22	281.276	271.512	281.872	DB02522	Phosphonopyruvate
cmpd_627	276.892	277.151	274.747	278.778	DB06901	2-(2-HYDROXY-CYCLOPENTYL)-PENT-4-ENAL
cmpd_569	276.736	271.524	282.963	275.72	DB04734	Citraconic acid
cmpd_437	276.735	273.612	281.999	274.593	DB03774	Glutamyl Group
cmpd_927	276.145	269.536	273.569	285.329	DB08368	OCTANE-1,3,5,7-TETRACARBOXYLIC ACID
cmpd_537	276.113	274.283	281.121	272.936	DB04527	Beta-Hydroxyasparagine
cmpd_522	275.464	272.633	273.91	279.849	DB04388	4-Carboxy-4-Aminobutanal
cmpd_520	273.749	244.633	273.443	303.17	DB04378	3-Amino-N-{4-[2-(2,6-Dimethyl-Phenoxy)-Acetylamino]-3-Hydroxy-1-Isobutyl-5-Phenyl-Pentyl}-Benzamide
cmpd_460	273.68	271.07	274.594	275.376	DB03946	3,4-Dihydroxybenzoic Acid
cmpd_24	273.101	266.352	272.973	279.977	DB00257	Clotrimazole
cmpd_305	271.489	273.395	271.674	269.397	DB02838	3,4-Dihydro-2h-Pyrrolium-5-Carboxylate
cmpd_241	270.792	270.734	270.965	270.678	DB02239	Laevulinic Acid
cmpd_480	266.372	269.533	267.412	262.17	DB04072	Alpha-Methylisocitric Acid
cmpd_285	264.282	276.217	188.944	327.686	DB02690	NU1025
cmpd_212	264.05	266.466	262.308	263.377	DB02005	2-Oxo-3-Pentenoic Acid
cmpd_274	263.898	273.431	265.031	253.233	DB02571	2-Amino-6-Oxo-Hexanoic Acid
cmpd_188	259.118	314.903	241.978	220.473	DB01814	2-Tridecanoyloxy-Pentadecanoic Acid
cmpd_336	254.034	230.853	293.995	237.254	DB03067	4-{2,4-Bis[(3-Nitrobenzoyl)Amino]Phenoxy}Phthalic Acid
cmpd_500	253.751	256.43	252.536	252.286	DB04242	P-Hydroxybenzoic Acid
cmpd_347	252.935	252.935	252.935	252.935	DB03177	5-methylbenzimidazole
cmpd_799	252.785	244.938	242.557	270.859	DB07815	GIBBERELLIN A4
cmpd_316	252.739	251.996	254.225	251.995	DB02951	3-Hydroxypyruvic Acid
cmpd_538	252.476	253.299	267.285	236.844	DB04532	Indole
cmpd_621	252.367	251.866	259.953	245.281	DB06870	17-HYDROXY-18A-HOMO-19-NOR-17ALPHA-PREGNA-4,9,11-TRIEN-3-ONE
cmpd_528	250.456	301.781	238.252	211.334	DB04461	Coproporphyrin Iii
cmpd_565	249.022	254.903	245.528	246.636	DB04696	4-CHLORO-3',3''-DIBROMOPHENOL-1,8-NAPHTHALEIN
cmpd_59	247.932	255.44	254.302	234.053	DB00548	Azelaic Acid
cmpd_384	247.874	226.253	258.241	259.128	DB03452	3-Trimethylsilylsuccinic Acid
cmpd_184	242.844	242.421	242.112	243.999	DB01788	4-Imino-5-Methidyl-2-Methylpyrimidine
cmpd_333	238.556	229.578	240.714	245.376	DB03050	Geran-8-Yl Geran
cmpd_472	237.727	242.908	227.326	242.946	DB04016	2-[3-({Methyl[1-(2-Naphthoyl)Piperidin-4-Yl]Amino}Carbonyl)-2-Naphthyl]-1-(1-Naphthyl)-2-Oxoethylphosphonic Acid
cmpd_767	237.632	245.762	238.276	228.858	DB07645	SEBACIC ACID
cmpd_408	237.48	249.92	230.041	232.48	DB03589	Alpha-Ketomalonic Acid
cmpd_789	235.986	241.484	243.786	222.688	DB07752	FARNESYL
cmpd_4	235.73	234.552	234.614	238.024	DB00119	Pyruvic acid
cmpd_583	234.691	148.5	208.6	346.972	DB04805	Virginiamycin factor S1
cmpd_391	231.222	246.418	224.722	222.527	DB03499	Malate Ion
cmpd_388	230.52	185.11	261.73	244.719	DB03483	4-Benzoylamino-4-{1-{1-Carbamoyl-2-[4-(Difluoro-Phosphono-Methyl)-Phenyl]-Ethylcarbamoyl}-2-[4-(Difluoro-Phosphono-Methyl)-Phenyl]-Ethylcarbamoyl}-Butyric Acid
cmpd_195	229.354	228.11	229.17	230.783	DB01856	Pimelic Acid
cmpd_148	227.891	211.268	226.426	245.979	DB01412	Theobromine
cmpd_283	222.562	215.461	223.198	229.028	DB02655	D-Aspartic Acid
cmpd_341	222.435	224.532	223.999	218.774	DB03089	L-Iso-Aspartate
cmpd_593	221.908	253.726	241.933	170.065	DB05521	Telaprevir
cmpd_440	221.542	241.954	228.105	194.567	DB03784	Elaidoylamide
cmpd_517	221.461	197.245	250.552	216.585	DB04373	4-Amino-N-{4-[2-(2,6-Dimethyl-Phenoxy)-Acetylamino]-3-Hydroxy-1-Isobutyl-5-Phenyl-Pentyl}-Benzamide
cmpd_368	217.585	230.456	207.927	214.372	DB03343	Malate Like Intermediate
cmpd_487	216.389	214.886	219.395	214.886	DB04135	5-Fluoro-4-(S)-Hydroxy-3,4-Dihydropyrimidine
cmpd_352	216.336	204.519	224.348	220.142	DB03209	Oxonic Acid
cmpd_5	213.633	204.759	216.592	219.549	DB00128	L-Aspartic Acid
cmpd_457	213.555	209.459	221.748	209.459	DB03939	4-Hydroxy-3,4-Dihydro-1h-Pyrimidin-2-One
cmpd_364	212.989	208.275	222.338	208.353	DB03293	9-Methyl Uric Acid
cmpd_400	211.195	213.175	205.472	214.938	DB03553	Glutaric Acid
cmpd_35	209.68	341.126	91.987	195.928	DB00362	Anidulafungin
cmpd_173	207.729	207.704	214.098	201.385	DB01694	D-tartaric acid
cmpd_508	206.285	206.44	206.049	206.365	DB04313	3-Methyl-Aspartic Acid
cmpd_474	204.183	208.721	191.775	212.053	DB04039	3-Oxo-Pentadecanoic Acid
cmpd_61	204.156	206.2	203.871	202.396	DB00566	Succimer
cmpd_539	203.818	202.956	205.555	202.942	DB04538	2s,3s-3-Methylaspartic Acid
cmpd_509	199.953	193.518	196.291	210.051	DB04314	1-Methylcytosine
cmpd_519	193.419	210.578	172.227	197.453	DB04377	3-Hydroxy-3-Methyl-Glutaric Acid
cmpd_135	178.046	182.901	180.359	170.878	DB01243	Chloroxine
cmpd_560	174.52	169.127	176.61	177.823	DB04646	Dibromothymoquinone
cmpd_798	174.481	178.931	171.574	172.939	DB07814	GIBBERELLIN A3
cmpd_152	173.728	173.728	173.728	173.728	DB01434	19-norandrostenedione
cmpd_891	168.527	172.727	170.487	162.368	DB08231	MYRISTIC ACID
cmpd_30	168.159	172.963	167.812	163.702	DB00313	Valproic Acid
cmpd_8	166.428	167.205	166.288	165.79	DB00139	Succinic acid
cmpd_157	162.057	156.385	169.557	160.23	DB01521	Clostebol
cmpd_349	154.505	150.127	155.846	157.542	DB03193	Stearic acid
cmpd_535	154.407	165.494	138.346	159.382	DB04519	Caprylic acid
cmpd_155	152.451	152.451	152.451	152.451	DB01481	Delta1-dihydrotestosterone
cmpd_156	150.73	152.927	146.337	152.927	DB01500	4-Hydroxy-19-nortestosterone
cmpd_410	148.44	142.422	145.107	157.79	DB03600	Decanoic Acid
cmpd_242	147.937	147.509	161.855	134.448	DB02242	Cyclohexane Propionic Acid
cmpd_443	145.108	150.761	143.801	140.762	DB03796	Palmitic Acid
cmpd_268	145.101	153.237	141.889	140.178	DB02448	N-Tridecanoic Acid
cmpd_71	143.066	142.405	141.775	145.019	DB00624	Testosterone
cmpd_392	138.976	147.241	138.876	130.81	DB03500	Tricosanoic Acid
cmpd_104	136.335	149.298	121.452	138.255	DB00990	Exemestane
cmpd_41	135.156	134.507	150.083	120.877	DB00396	Progesterone
cmpd_1000	133.402	151.619	118.01	130.576	DB08905	Formestane
cmpd_203	126.758	126.914	126.719	126.64	DB01930	2,4-Dihydroxy-3,3-Dimethyl-Butyrate
cmpd_458	125.985	130.011	122.105	125.838	DB03940	Oxamic Acid
cmpd_817	125.275	137.81	113.142	124.873	DB07886	(11alpha,14beta)-11,17,21-trihydroxypregn-4-ene-3,20-dione
cmpd_315	125.064	132.749	115.632	126.81	DB02938	Heptanoic Acid
cmpd_82	124.83	124.393	112.678	137.418	DB00741	Hydrocortisone
cmpd_158	120.592	120.592	120.592	120.592	DB01536	4-Androstenedione
cmpd_464	117.988	138.337	107.776	107.852	DB03993	4-Methyl Valeric Acid
cmpd_106	113.739	104.025	104.859	132.334	DB00996	Gabapentin
cmpd_142	111.851	207.704	61.763	66.086	DB01369	Quinupristin
cmpd_225	110.385	102.228	102.228	126.698	DB02085	1-Aminocyclopropanecarboxylic Acid
cmpd_39	108.874	111.066	98.899	116.657	DB00378	Dydrogesterone
cmpd_320	107.858	121.801	100.999	100.775	DB02962	Benzimidazole
cmpd_394	105.521	109.261	100.899	106.402	DB03518	(R)-Mevalonate
cmpd_604	105.195	95.119	119.96	100.505	DB06710	Methyltestosterone
cmpd_153	104.424	105.643	102.993	104.636	DB01440	Gamma Hydroxybutyric Acid
cmpd_262	103.198	104.643	101.81	103.14	DB02406	N-Valeric Acid
cmpd_160	102.928	102.379	101.43	104.976	DB01564	Calusterone
cmpd_431	102.632	103.103	102.398	102.394	DB03741	2-Methylbutanoic Acid
cmpd_154	101.425	101.425	101.425	101.425	DB01471	Bolasterone
cmpd_494	99.489	99.952	98.701	99.814	DB04183	Methylmalonic Acid
cmpd_66	98.771	89.819	106.266	100.228	DB00603	Medroxyprogesterone
cmpd_317	98.009	97.983	98.024	98.02	DB02952	Alpha-Aminoisobutyric Acid
cmpd_379	97.569	97.559	97.553	97.595	DB03432	Beta-Amino Isobutyrate
cmpd_725	96.657	95.588	93.113	101.27	DB07373	ANDROSTA-1,4-DIENE-3,17-DIONE
cmpd_434	96.4247	97.787	97.835	93.652	DB03750	Isovaleric Acid
cmpd_606	96.161	96.161	96.161	96.161	DB06768	Ammonium lactate
cmpd_23	95.479	94.318	96.968	95.151	DB00253	Medrysone
cmpd_335	95.199	95.199	95.199	95.199	DB03066	D-Lactic Acid
cmpd_523	95.199	95.199	95.199	95.199	DB04398	Lactic Acid
cmpd_791	92.4223	96.683	87.3	93.284	DB07768	(10ALPHA,13ALPHA,14BETA,17ALPHA)-17-HYDROXYANDROST-4-EN-3-ONE
cmpd_561	91.5163	87.716	94.3	92.533	DB04652	(11-BETA)-11,21-DIHYDROXY-PREGN-4-ENE-3,20-DIONE
cmpd_344	89.739	89.739	89.739	89.739	DB03107	Beta-Alanine
cmpd_436	89.1797	89.18	89.18	89.179	DB03766	Propanoic Acid
cmpd_498	86.843	87.937	84.678	87.914	DB04212	2-Iminiopropanoate
cmpd_423	86.679	86.679	86.679	86.679	DB03688	3-Hydroxy-Propanoic Acid
cmpd_183	84.944	84.944	84.944	84.944	DB01786	D-Alanine
cmpd_14	84.944	84.944	84.944	84.944	DB00160	L-Alanine
cmpd_272	82.543	82.543	82.543	82.543	DB02531	Isobutyric Acid
cmpd_403	81.0103	80.029	80.036	82.966	DB03568	Butanoic Acid
cmpd_192	74.651	74.651	74.651	74.651	DB01844	Dimethylformamide
cmpd_405	72.1037	72.278	71.755	72.278	DB03578	Pyruvamide
cmpd_513	67.7623	67.425	67.436	68.426	DB04343	Glyoxalate, Glyoxylate
cmpd_407	59.3	59.308	59.3	59.292	DB03587	Pyruvoyl Group
cmpd_409	59.273	59.273	59.273	59.273	DB03594	1,2,4-Triazole
cmpd_294	51.112	51.112	51.112	51.112	DB02757	Pyrazole

## Sheet: EGLN3_without_Fe
cmpd No.	FPAScore				DrugBank No.	Drug Name
	Mean	1st	2nd	3rd
cmpd_980	988.831	988.882	1042.92	934.696	DB08687	N-[(1-CHLORO-4-HYDROXYISOQUINOLIN-3-YL)CARBONYL]GLYCINE
cmpd_425	942.601	925.474	980.993	921.335	DB03702	2-[4-[[(S)-1-[[(S)-2-[[(Rs)-3,3,3-Trifluoro-1-Isopropyl-2-Oxopropyl]Aminocarbonyl]Pyrrolidin-1-Yl-]Carbonyl]-2-Methylpropyl]Aminocarbonyl]Benzoylamino]Acetic Acid
cmpd_574	914.735	881.54	910.111	952.555	DB04759	PYRIMIDINE-4,6-DICARBOXYLIC ACID BIS-(3-METHYL-BENZYLAMIDE)
cmpd_413	908.934	896.617	946.592	883.594	DB03625	5,10-Dideazatetrahydrofolic Acid
cmpd_575	904.435	805.312	1021.45	886.547	DB04760	PYRIMIDINE-4,6-DICARBOXYLIC ACID BIS-(4-FLUORO-3-METHYL-BENZYLAMIDE)
cmpd_672	899.66	903.134	899.779	896.067	DB07112	N-[(4-HYDROXY-8-IODOISOQUINOLIN-3-YL)CARBONYL]GLYCINE
cmpd_213	899.28	959.871	884.286	853.682	DB02015	Dihydrofolic Acid
cmpd_398	898.011	990.791	882.615	820.626	DB03541	10-Propargyl-5,8-Dideazafolic Acid
cmpd_12	896.386	893.19	885.962	910.005	DB00158	Folic Acid
cmpd_576	892.047	884.315	922	869.826	DB04761	PYRIMIDINE-4,6-DICARBOXYLIC ACID BIS-[(PYRIDIN-3-YLMETHYL)-AMIDE]
cmpd_218	890.442	802.771	969.543	899.011	DB02031	(6s)-5,6,7,8-Tetrahydrofolate
cmpd_360	887.22	850.543	955.986	855.131	DB03256	5-Formyl-5,6,7,8-Tetrahydrofolate
cmpd_298	884.423	768.619	869.271	1015.38	DB02794	N-[5'-O-Phosphono-Ribofuranosyl]-2-[2-Hydroxy-2-[4-[Glutamic Acid]-N-Carbonylphenyl]-3-[2-Amino-4-Hydroxy-Quinazolin-6-Yl]-Propanylamino]-Acetamide
cmpd_257	880.968	942.439	814.513	885.951	DB02341	Mdl 101,146
cmpd_401	876.355	814.77	973.65	840.645	DB03558	Sp-876
cmpd_875	876.292	903.487	846.584	878.806	DB08131	2-{4-[2-(2-AMINO-4-OXO-4,7-DIHYDRO-3H-PYRROLO[2,3-D]PYRIMIDIN-5-YL)-ETHYL]-BENZOYLAMINO}-3-METHYL-BUTYRIC ACID
cmpd_292	872.325	969.037	819.528	828.409	DB02718	5-Formyl-6-Hydrofolic Acid
cmpd_851	867.131	863.038	883.936	854.419	DB08031	N-[(13-CYCLOHEXYL-6,7-DIHYDROINDOLO[1,2-D][1,4]BENZOXAZEPIN-10-YL)CARBONYL]-2-METHYL-L-ALANINE
cmpd_511	865.45	952.137	873.325	770.887	DB04322	LY249543
cmpd_199	864.601	869.152	830.507	894.145	DB01888	4-[5-(Trans-4-Aminocyclohexylamino)-3-Isopropylpyrazolo[1,5-a]Pyrimidin-7-Ylamino]-N,N-Dimethylbenzenesulfonamide
cmpd_258	862.146	827.608	919.465	839.366	DB02358	LY374571
cmpd_610	860.919	824.468	867.469	890.821	DB06813	Pralatrexate
cmpd_841	849.655	849.927	913.952	785.087	DB07973	N-(1-ISOPROPYLPIPERIDIN-4-YL)-1-(3-METHOXYBENZYL)-1H-INDOLE-2-CARBOXAMIDE
cmpd_518	846.88	798.097	862.014	880.528	DB04375	5-Methyl-5,6,7,8-Tetrahydrofolic Acid
cmpd_363	844.289	964.205	816.282	752.381	DB03288	5-Chloro-1h-Indole-2-Carboxylic Acid{[Cyclopentyl-(2-Hydroxy-Ethyl)-Carbamoyl]-Methyl}-Amide
cmpd_503	839.23	796.354	723.072	998.265	DB04264	(10R)-10-Formyl-5,8,10-Trideazafolic Acid
cmpd_217	832.67	918.658	771.115	808.236	DB02026	Furo[2,3d]Pyrimidine Antifolate
cmpd_823	825.232	772.81	863.942	838.945	DB07936	N-(4-{[(3S)-3-(dimethylamino)pyrrolidin-1-yl]carbonyl}phenyl)-5-fluoro-4-[2-methyl-1-(1-methylethyl)-1H-imidazol-5-yl]pyrimidin-2-amine
cmpd_857	825.134	811.783	827.241	836.379	DB08055	N-(2-chlorophenyl)-5-phenylimidazo[1,5-a]pyrazin-8-amine
cmpd_60	824.789	866.399	809.126	798.841	DB00563	Methotrexate
cmpd_580	822.909	814.954	791.517	862.257	DB04789	5-methyltetrahydrofolate
cmpd_73	821.651	761.277	886.315	817.361	DB00642	Pemetrexed
cmpd_2	821.104	794.93	750.946	917.436	DB00116	Tetrahydrofolic acid
cmpd_864	820.431	818.066	864.24	778.986	DB08067	4-[(2-{4-[(CYCLOPROPYLCARBAMOYL)AMINO]-1H-PYRAZOL-3-YL}-1H-BENZIMIDAZOL-6-YL)METHYL]MORPHOLIN-4-IUM
cmpd_861	817.06	886.796	840.564	723.819	DB08063	1-BENZYL-3-(4-METHOXYPHENYLAMINO)-4-PHENYLPYRROLE-2,5-DIONE
cmpd_618	816.767	874.38	784.212	791.709	DB06859	N-ALLYL-5-AMIDINOAMINOOXY-PROPYLOXY-3-CHLORO-N-CYCLOPENTYLBENZAMIDE
cmpd_74	814.957	784.548	880.734	779.588	DB00650	Leucovorin
cmpd_547	811.211	835.136	814.599	783.898	DB04582	IMAZAQUIN
cmpd_635	800.859	790.005	778.925	833.646	DB06938	4-[[2-[[4-chloro-3-(trifluoromethyl)phenyl]amino]-3H-benzimidazol-5-yl]oxy]-N-methyl-pyridine-2-carboxamide
cmpd_115	795.531	798.874	778.234	809.486	DB01044	Gatifloxacin
cmpd_36	788.761	786.205	780.948	799.129	DB00363	Clozapine
cmpd_981	788.732	760.117	802.324	803.755	DB08691	ethyl 3-[(E)-2-amino-1-cyanoethenyl]-6,7-dichloro-1-methyl-1H-indole-2-carboxylate
cmpd_166	787.566	824.971	794.609	743.118	DB01641	(5z)-2-[(1s,2r)-1-Amino-2-Hydroxypropyl]-5-[(4-Amino-1h-Indol-3-Yl)Methylene]-3-(2-Hydroxyethyl)-3,5-Dihydro-4h-Imidazol-4-One
cmpd_806	784.983	790.076	793.528	771.346	DB07835	N~3~-cyclopropyl-N~4~'-(cyclopropylmethyl)-6-methylbiphenyl-3,4'-dicarboxamide
cmpd_478	784.301	785.052	769.766	798.086	DB04055	2,3-Dicarboxy-4-(2-Chloro-Phenyl)-1-Ethyl-5-Isopropoxycarbonyl-6-Methyl-Pyridinium
cmpd_427	784.006	830.112	778.238	743.669	DB03714	4-Carbamoyl-4-{[6-(Difluoro-Phosphono-Methyl)-Naphthalene-2-Carbonyl]-Amino}-Butyric Acid
cmpd_666	778.188	765.536	801.425	767.602	DB07093	{3-[(5-CHLORO-1,3-BENZOTHIAZOL-2-YL)METHYL]-2,4-DIOXO-3,4-DIHYDROPYRIMIDIN-1(2H)-YL}ACETIC ACID
cmpd_846	777.282	737.091	788.767	805.989	DB07999	{4-[(CARBOXYMETHOXY)CARBONYL]-3,3-DIOXIDO-1-OXONAPHTHO[1,2-D]ISOTHIAZOL-2(1H)-YL}ACETIC ACID
cmpd_828	773.812	775.007	714.524	831.904	DB07951	N-[1H-INDOL-3-YL-ACETYL]ASPARTIC ACID
cmpd_597	773.334	652.949	865.256	801.797	DB06212	Tolvaptan
cmpd_276	770.726	793.674	764.079	754.424	DB02598	N-Alpha-Acetyl-3,5-Diiodotyrosylglycine
cmpd_180	770.555	778.46	755.612	777.594	DB01765	(5-Oxo-5,6-Dihydro-Indolo[1,2-a]Quinazolin-7-Yl)-Acetic Acid
cmpd_911	768.949	788.48	728.38	789.986	DB08325	2-(2-HYDROXYETHYLAMINO)-6-(3-CHLOROANILINO)-9-ISOPROPYLPURINE
cmpd_399	765.257	812.455	741.276	742.041	DB03546	10-CF3C(OH)2-DDACTHF
cmpd_216	764.194	776.155	761.783	754.645	DB02020	Alrestatin
cmpd_351	763.21	757.299	742.197	790.135	DB03205	Pyrroloquinoline Quinone
cmpd_721	762.935	763.82	779.853	745.131	DB07326	6-chloro-N-pyrimidin-5-yl-3-{[3-(trifluoromethyl)phenyl]amino}-1,2-benzisoxazole-7-carboxamide
cmpd_9	761.686	757.49	740.353	787.216	DB00140	Riboflavin
cmpd_163	758.132	765.219	699.106	810.071	DB01609	Deferasirox
cmpd_290	755.25	778.236	753.157	734.357	DB02710	2,3,-Dihydroxybenzoylserine
cmpd_650	755.055	707.885	760.455	796.825	DB07015	(3R,4R)-4-(pyrrolidin-1-ylcarbonyl)-1-(quinoxalin-2-ylcarbonyl)pyrrolidin-3-amine
cmpd_110	752.943	763.287	748.252	747.289	DB01025	Amlexanox
cmpd_644	752.049	722.925	798.334	734.889	DB06992	(3,3-dimethylpiperidin-1-yl)(6-(3-fluoro-4-methylphenyl)pyridin-2-yl)methanone
cmpd_842	751.681	867.415	677.66	709.968	DB07974	1-{2-[(4-CHLOROPHENYL)AMINO]-2-OXOETHYL}-N-(1-ISOPROPYLPIPERIDIN-4-YL)-1H-INDOLE-2-CARBOXAMIDE
cmpd_645	750.98	737.607	747.856	767.477	DB06999	N-{3-[(5-chloro-1H-pyrrolo[2,3-b]pyridin-3-yl)carbonyl]-2,4-difluorophenyl}propane-1-sulfonamide
cmpd_129	750.73	749.785	772.191	730.213	DB01205	Flumazenil
cmpd_161	749.18	675.503	813.969	758.067	DB01578	Metrizamide
cmpd_42	748.867	692.67	769.86	784.072	DB00398	Sorafenib
cmpd_999	748.762	794.259	750.461	701.566	DB08896	Regorafenib
cmpd_678	744.753	758.13	744.012	732.117	DB07168	[4-({4-[(5-cyclopropyl-1H-pyrazol-3-yl)amino]-6-(methylamino)pyrimidin-2-yl}amino)phenyl]acetonitrile
cmpd_130	742.942	767.078	734.756	726.992	DB01208	Sparfloxacin
cmpd_432	741.585	717.606	741.461	765.687	DB03744	Cp403700, (S)-1-{2-[(5-Chloro-1h-Indole-2-Carbonyl)-Amino]-3-Phenyl-Propionyl}-Azetidine-3-Carboxylate
cmpd_805	737.926	742.476	755.727	715.574	DB07834	N-(cyclopropylmethyl)-2'-methyl-5'-(5-methyl-1,3,4-oxadiazol-2-yl)biphenyl-4-carboxamide
cmpd_533	735.54	761.565	731.047	714.009	DB04503	Sp-722
cmpd_882	734.053	743.548	735.423	723.188	DB08166	(4R)-7-chloro-9-methyl-1-oxo-1,2,4,9-tetrahydrospiro[beta-carboline-3,4'-piperidine]-4-carbonitrile
cmpd_93	733.925	720.672	723.353	757.749	DB00889	Granisetron
cmpd_51	731.433	731.866	740.32	722.113	DB00487	Pefloxacin
cmpd_18	728.62	748.212	716.339	721.31	DB00218	Moxifloxacin
cmpd_211	723.013	724.471	722.61	721.958	DB01994	2-(Pyrido[1,2-E]Purin-4-Yl)Amino-Ethanol
cmpd_346	722.795	752.572	724.103	691.711	DB03124	5-[4-(1-Carboxymethyl-2-Oxo-Propylcarbamoyl)-Benzylsulfamoyl]-2-Hydroxy-Benzoic Acid
cmpd_926	721.896	713.363	668.094	784.23	DB08365	8-bromo-4-(2-chlorophenyl)-N-(2-hydroxyethyl)-6-methyl-1,3-dioxo-1,2,3,6-tetrahydropyrrolo[3,4-e]indole-7-carboxamide
cmpd_775	721.84	688.519	758.122	718.878	DB07689	METHYL 1-(4-{[(2,4-DIAMINOPTERIDIN-6-YL)METHYL]AMINO}BENZOYL)PIPERIDINE-4-CARBOXYLATE
cmpd_897	721.15	766.852	698.417	698.181	DB08251	4-[5-(2-CARBOXY-1-FORMYL-ETHYLCARBAMOYL)-PYRIDIN-3-YL]-BENZOIC ACID
cmpd_726	718.805	713.588	755.991	686.837	DB07382	N~2~-1H-benzimidazol-5-yl-N~4~-(3-cyclopropyl-1H-pyrazol-5-yl)pyrimidine-2,4-diamine
cmpd_836	718.325	720.237	710.947	723.792	DB07966	[4-({4-[(5-cyclopropyl-1H-pyrazol-3-yl)amino]quinazolin-2-yl}amino)phenyl]acetonitrile
cmpd_719	718.19	648.12	780.661	725.789	DB07315	5-chloro-N-{4-[(1R)-1,2-dihydroxyethyl]phenyl}-1H-indole-2-carboxamide
cmpd_790	717.712	756.481	692.868	703.787	DB07765	METHYL 1-(4-{[(2,4-DIAMINOPTERIDIN-6-YL)METHYL](METHYL)AMINO}BENZOYL)PIPERIDINE-4-CARBOXYLATE
cmpd_651	717.085	678.028	651.96	821.267	DB07028	(2-{[(4-BROMO-2-FLUOROBENZYL)AMINO]CARBONYL}-5-CHLOROPHENOXY)ACETIC ACID
cmpd_605	716.985	727.7	711.234	712.02	DB06729	Sulfaphenazole
cmpd_33	716.898	737.636	682.55	730.509	DB00345	Aminohippurate
cmpd_116	716.505	692.396	694.828	762.292	DB01059	Norfloxacin
cmpd_186	716.232	759.196	672.695	716.805	DB01793	I-5
cmpd_433	715.989	687.575	739.591	720.8	DB03749	4-(1h-Imidazol-4-Yl)-3-(5-Ethyl-2,4-Dihydroxy-Phenyl)-1h-Pyrazole
cmpd_863	715.388	747.013	709.957	689.193	DB08066	N-[3-(1H-BENZIMIDAZOL-2-YL)-1H-PYRAZOL-4-YL]BENZAMIDE
cmpd_745	714.826	712.803	687.781	743.894	DB07489	{[4-AMINO-2-(3-CHLOROANILINO)-1,3-THIAZOL-5-YL](4-FLUOROPHENYL)METHANONE
cmpd_743	712.798	768.697	680.739	688.957	DB07474	3-[5-(1H-IMIDAZOL-1-YL)-7-METHYL-1H-BENZIMIDAZOL-2-YL]-4-[(PYRIDIN-2-YLMETHYL)AMINO]PYRIDIN-2(1H)-ONE
cmpd_829	706.381	729.131	701.038	688.974	DB07952	N-[1H-INDOL-3-YL-ACETYL]GLYCINE ACID
cmpd_722	706.187	716.766	695.216	706.578	DB07330	trans-4-(7-carbamoyl-1H-benzimidazol-2-yl)-1-propylpiperidinium
cmpd_923	703.329	718.886	697.119	693.982	DB08359	2-PHENYLAMINO-4-METHYL-5-ACETYL THIAZOLE
cmpd_706	702.911	701.989	732.396	674.348	DB07275	3-(1,1-dioxido-4H-1,2,4-benzothiadiazin-3-yl)-4-hydroxy-1-(3-methylbutyl)quinolin-2(1H)-one
cmpd_108	702.094	723.383	702.336	680.564	DB01014	Balsalazide
cmpd_56	701.125	679.827	670.954	752.595	DB00537	Ciprofloxacin
cmpd_662	701.112	704.958	678.93	719.447	DB07069	3-Hydroxyhippuric acid
cmpd_773	699.88	721.224	653.974	724.443	DB07687	4-({5-[(4-AMINOCYCLOHEXYL)AMINO][1,2,4]TRIAZOLO[1,5-A]PYRIMIDIN-7-YL}AMINO)BENZENESULFONAMIDE
cmpd_661	696.379	720.605	681.276	687.257	DB07065	5-(2,3-dichlorophenyl)-N-(pyridin-4-ylmethyl)-3-thiocyanatopyrazolo[1,5-a]pyrimidin-7-amine
cmpd_945	695.48	716.432	660.577	709.43	DB08508	N-BENZOYL-D-ALANINE
cmpd_260	694.974	669.775	710.635	704.512	DB02383	Tolrestat
cmpd_103	694.953	698.523	686.996	699.34	DB00978	Lomefloxacin
cmpd_881	693.868	677.824	698.999	704.781	DB08159	4-(5,11-DIOXO-5H-INDENO[1,2-C]ISOQUINOLIN-6(11H)-YL)BUTANOATE
cmpd_101	692.743	709.517	650.249	718.463	DB00969	Alosetron
cmpd_687	692.523	684.9	697.871	694.798	DB07207	2-(4-HYDROXY-5-PHENYL-1H-PYRAZOL-3-YL)-1H-BENZOIMIDAZOLE-5-CARBOXAMIDINE
cmpd_819	692.152	717.181	709.575	649.701	DB07903	3-[(2,2-DIMETHYLPROPANOYL)AMINO]-N-1,3-THIAZOL-2-YLPYRIDINE-2-CARBOXAMIDE
cmpd_953	692.135	679.917	679.228	717.261	DB08535	3-bromo-5-phenyl-N-(pyridin-3-ylmethyl)pyrazolo[1,5-a]pyrimidin-7-amine
cmpd_818	691.919	657.569	705.506	712.683	DB07902	TERT-BUTYL {2-[(1,3-THIAZOL-2-YLAMINO)CARBONYL]PYRIDIN-3-YL}CARBAMATE
cmpd_770	690.75	735.31	700.028	636.913	DB07663	2-[(1R)-1-CARBOXY-2-(4-HYDROXYPHENYL)ETHYL]-1,3-DIOXOISOINDOLINE-5-CARBOXYLIC ACID
cmpd_733	689.472	732.641	665.96	669.816	DB07406	(4R)-N-[4-({[2-(DIMETHYLAMINO)ETHYL]AMINO}CARBONYL)-1,3-THIAZOL-2-YL]-4-METHYL-1-OXO-2,3,4,9-TETRAHYDRO-1H-BETA-CARBOLINE-6-CARBOXAMIDE
cmpd_764	689.279	710.144	544.546	813.147	DB07629	N-((1R,2S)-2-(5-CHLORO-1H-INDOLE-2-CARBOXAMIDO)CYCLOHEXYL)-5-METHYL-4,5,6,7-TETRAHYDROTHIAZOLO[5,4-C]PYRIDINE-2-CARBOXAMIDE
cmpd_795	687.028	711.609	677.713	671.762	DB07803	2-phenyl-1H-imidazole-4-carboxylic acid
cmpd_848	686.97	675.528	675.854	709.529	DB08005	4-{[5-chloro-4-(1H-indol-3-yl)pyrimidin-2-yl]amino}-N-ethylpiperidine-1-carboxamide
cmpd_692	685.855	709.914	672.29	675.36	DB07218	6-CHLORO-9-HYDROXY-1,3-DIMETHYL-1,9-DIHYDRO-4H-PYRAZOLO[3,4-B]QUINOLIN-4-ONE
cmpd_834	682.94	683.671	690.431	674.718	DB07962	METHYL N-[(2',4'-DIFLUORO-4-HYDROXY-5-IODOBIPHENYL-3-YL)CARBONYL]-BETA-ALANINATE
cmpd_237	682.918	672.839	693.739	682.176	DB02195	3-(4-Fluorophenyl)-1-Hydroxy-2-(Pyridin-4-Yl)-1h-Pyrrolo[3,2-B]Pyridine
cmpd_230	682.48	656.696	676.734	714.01	DB02132	[3-(4-Bromo-2-Fluoro-Benzyl)-7-Chloro-2,4-Dioxo-3,4-Dihydro-2h-Quinazolin-1-Yl]-Acetic Acid
cmpd_707	681.488	688.512	644.912	711.041	DB07276	5-CYANO-N-(2,5-DIMETHOXYBENZYL)-6-ETHOXYPYRIDINE-2-CARBOXAMIDE
cmpd_835	681.478	657.995	650.279	736.161	DB07963	N-[(2',4'-DIFLUORO-4-HYDROXY-5-IODOBIPHENYL-3-YL)CARBONYL]-BETA-ALANINE
cmpd_779	680.508	700.336	671.189	670	DB07698	3-(3-aminophenyl)-N-(3-chlorophenyl)pyrazolo[1,5-a]pyrimidin-5-amine
cmpd_724	680.461	753.997	695.039	592.347	DB07359	3-[(4-fluorophenyl)sulfanyl]-N-(4-methyl-1,3-thiazol-2-yl)-6-[(4-methyl-4H-1,2,4-triazol-3-yl)sulfanyl]pyridine-2-carboxamide
cmpd_847	677.152	691.417	665.522	674.518	DB08000	2-(CARBOXYMETHYL)-1-OXO-1,2-DIHYDRONAPHTHO[1,2-D]ISOTHIAZOLE-4-CARBOXYLIC ACID 3,3-DIOXIDE
cmpd_794	676.47	636.023	692.255	701.131	DB07801	N-butyl-3-{[6-(9H-purin-6-ylamino)hexanoyl]amino}benzamide
cmpd_713	674.645	663.81	701.07	659.054	DB07300	2-(1H-imidazol-1-yl)-9-methoxy-8-(2-methoxyethoxy)benzo[c][2,7]naphthyridin-4-amine
cmpd_830	674.011	671.62	682.885	667.528	DB07953	N-[1H-INDOL-3-YL-ACETYL]VALINE ACID
cmpd_708	672.118	688.711	685.147	642.495	DB07279	N-ETHYL-N-ISOPROPYL-3-METHYL-5-{[(2S)-2-(PYRIDIN-4-YLAMINO)PROPYL]OXY}BENZAMIDE
cmpd_469	671.389	676.087	689.573	648.507	DB04003	(4-{2-Acetylamino-2-[1-(3-Carbamoyl-4-Cyclohexylmethoxy-Phenyl)-Ethylcarbamoyl}-Ethyl}-2-Phosphono-Phenoxy)-Acetic Acid
cmpd_444	670	680.803	673.718	655.478	DB03807	1-(2-Chlorophenyl)-3,5-Dimethyl-1h-Pyrazole-4-Carboxylic Acid Ethyl Ester
cmpd_761	668.302	681.441	673.995	649.47	DB07616	4-{[4-(4-fluoro-3-methylphenyl)-1,3-thiazol-2-yl]amino}-2-hydroxybenzoic acid
cmpd_838	668.291	714.801	601.08	688.993	DB07970	5-[(2-methyl-5-{[3-(trifluoromethyl)phenyl]carbamoyl}phenyl)amino]pyridine-3-carboxamide
cmpd_614	668.253	659.289	723.199	622.271	DB06852	4-[(3S)-1-AZABICYCLO[2.2.2]OCT-3-YLAMINO]-3-(1H-BENZIMIDAZOL-2-YL)-6-CHLOROQUINOLIN-2(1H)-ONE
cmpd_711	667.219	668.518	674.122	659.018	DB07291	5-amino-1-(4-chlorophenyl)-1H-pyrazole-4-carbonitrile
cmpd_665	666.796	671.33	670.322	658.735	DB07085	2-{[N-(2-ACETYL-5-CHLORO-4-FLUOROPHENYL)GLYCYL]AMINO}BENZOIC ACID
cmpd_887	666.123	666.127	638.132	694.109	DB08211	5-bromo-3-(pyrrolidin-1-ylsulfonyl)-1H-indole-2-carboxamide
cmpd_810	665.958	666.487	658.433	672.953	DB07852	1-(3,5-DICHLOROPHENYL)-5-METHYL-1H-1,2,4-TRIAZOLE-3-CARBOXYLIC ACID
cmpd_943	664.783	657.766	674.798	661.786	DB08473	5,6-dichloro-1-beta-D-ribofuranosyl-1H-benzimidazole
cmpd_114	664.176	683.163	641.941	667.423	DB01041	Thalidomide
cmpd_488	664.153	693.668	670.386	628.404	DB04150	Threonine Derivative
cmpd_492	663.821	660.511	646.728	684.224	DB04175	Mdl-29951
cmpd_850	662.997	679.16	665.514	644.318	DB08008	5-methyl-N-[4-(trifluoromethyl)phenyl][1,2,4]triazolo[1,5-a]pyrimidin-7-amine
cmpd_1001	662.931	614.368	697.948	676.476	DB08910	Pomalidomide
cmpd_694	660.675	684.041	652.054	645.93	DB07232	(2R)-2-(7-carbamoyl-1H-benzimidazol-2-yl)-2-methylpyrrolidinium
cmpd_374	659.387	687.207	734.407	556.547	DB03383	5-Chloro-1h-Indole-2-Carboxylic Acid [1-(4-Fluorobenzyl)-2-(4-Hydroxypiperidin-1yl)-2-Oxoethyl]Amide
cmpd_731	658.853	639.222	630.875	706.462	DB07403	4-[(3-CHLORO-4-{[(2R)-3,3,3-TRIFLUORO-2-HYDROXY-2-METHYLPROPANOYL]AMINO}PHENYL)SULFONYL]-N,N-DIMETHYLBENZAMIDE
cmpd_616	658.187	673.537	657.554	643.471	DB06855	6-FLUORO-2-(2-HYDROXY-3-ISOBUTOXY-PHENYL)-1H-BENZOIMIDAZOLE-5-CARBOXAMIDINE
cmpd_858	657.668	637.203	668.219	667.581	DB08057	N-(2-chloro-6-methylphenyl)-8-[(3S)-3-methylpiperazin-1-yl]imidazo[1,5-a]quinoxalin-4-amine
cmpd_50	656.852	605.512	672.2	692.843	DB00482	Celecoxib
cmpd_390	656.365	663.021	646.198	659.876	DB03494	CRA_10950
cmpd_738	656.232	678.867	686.911	602.918	DB07459	4-PHENOXY-N-(PYRIDIN-2-YLMETHYL)BENZAMIDE
cmpd_660	656.071	631.857	659.223	677.132	DB07055	2-[2-(1H-tetrazol-5-yl)ethyl]-1H-isoindole-1,3(2H)-dione
cmpd_659	655.812	655.639	670.983	640.815	DB07051	3,5-DIMETHYL-1-PHENYL-1H-PYRAZOLE-4-CARBOXYLIC ACID ETHYL ESTER
cmpd_690	655.459	660.698	650.922	654.757	DB07210	3-bromo-5-phenyl-N-(pyridin-4-ylmethyl)pyrazolo[1,5-a]pyrimidin-7-amine
cmpd_930	654.01	603.793	674.061	684.175	DB08410	PARA-NITROBENZYL GLUTARYL GLYCINIC ACID
cmpd_849	653.587	645.408	663.596	651.756	DB08006	N-anthracen-2-yl-5-methyl[1,2,4]triazolo[1,5-a]pyrimidin-7-amine
cmpd_321	653.112	658.815	650.271	650.249	DB02963	(5-Chloropyrazolo[1,5-a]Pyrimidin-7-Yl)-(4-Methanesulfonylphenyl)Amine
cmpd_751	652.991	653.253	691.766	613.954	DB07537	N'-(6-aminopyridin-3-yl)-N-(2-cyclopentylethyl)-4-methyl-benzene-1,3-dicarboxamide
cmpd_141	651.828	811.693	616.536	527.254	DB01362	Iohexol
cmpd_746	651.731	671.068	647.133	636.993	DB07493	(2Z)-5'-BROMO-2,3'-BIINDOLE-2',3(1H,1'H)-DIONE AMMONIATE
cmpd_893	651.685	602.708	688.329	664.017	DB08235	N-[2-(2-methyl-1H-indol-3-yl)ethyl]thiophene-2-carboxamide
cmpd_962	651.106	653.959	665.266	634.092	DB08581	4-[(4-bromo-2-{[(3R,5S)-3,5-dimethylpiperidin-1-yl]carbonyl}phenyl)amino]-4-oxobutanoic acid
cmpd_917	650.245	614.036	705.196	631.502	DB08349	N-cyclopropyl-3-{[1-(2,4-difluorophenyl)-7-methyl-6-oxo-6,7-dihydro-1H-pyrazolo[3,4-b]pyridin-4-yl]amino}-4-methylbenzamide
cmpd_49	649.848	671.035	660.701	617.809	DB00480	Lenalidomide
cmpd_123	648.631	644.144	643.189	658.561	DB01131	Proguanil
cmpd_833	647.309	627.717	633.466	680.745	DB07959	3-(1H-BENZIMIDAZOL-2-YL)-1H-INDAZOLE
cmpd_455	645.491	623.715	677.14	635.617	DB03927	Glycyl-L-Alpha-Amino-Epsilon-Pimelyl-D-Alanine
cmpd_37	644.5	632.033	651.791	649.676	DB00365	Grepafloxacin
cmpd_210	643.208	671.583	621.036	637.005	DB01977	6-(N-Phenylcarbamyl)-2-Naphthalenecarboxamidine
cmpd_820	642.72	623.819	629.173	675.167	DB07909	(1S,2S,5S)2-(4-GLUTARIDYLBENZYL)-5-PHENYL-1-CYCLOHEXANOL
cmpd_590	641.45	655.168	644.96	624.223	DB04831	Ticrynafen
cmpd_957	640.257	652.546	685.705	582.521	DB08560	3-FLUORO-N-[1-(4-FLUOROPHENYL)-3-(2-THIENYL)-1H-PYRAZOL-5-YL]BENZENESULFONAMIDE
cmpd_168	639.456	652.614	604.564	661.189	DB01653	(5z)-5-(1h-Indol-3-Ylmethylene)-4h-Imidazol-4-One
cmpd_275	638.79	661.682	627.301	627.386	DB02578	Glycyl-L-Alpha-Amino-Epsilon-Pimelyl-D-Alanyl-D-Alanine
cmpd_449	638.396	634.698	630.808	649.682	DB03844	N-(2,6-Diflouro-Benzyl)-4-Sulfamoyl-Benzamide
cmpd_345	638.07	600.76	662.385	651.066	DB03118	1-(5-Chloroindol-3-Yl)-3-Hydroxy-3-(2h-Tetrazol-5-Yl)-Propenone
cmpd_450	638.036	626.753	669.234	618.122	DB03865	6-Chloro-2-(2-Hydroxy-Biphenyl-3-Yl)-1h-Indole-5-Carboxamidine
cmpd_54	637.872	626.239	660.103	627.273	DB00524	Metolazone
cmpd_736	637.733	639.001	648.474	625.725	DB07451	1-(5-BROMO-PYRIDIN-2-YL)-3-[2-(6-FLUORO-2-HYDROXY-3-PROPIONYL-PHENYL)-CYCLOPROPYL]-UREA
cmpd_609	637.667	606.713	623.279	683.008	DB06803	Niclosamide
cmpd_714	637.379	631.385	631.952	648.8	DB07305	5-(2-CHLORO-4-NITROPHENYL)-2-FUROIC ACID
cmpd_447	632.634	609.717	644.532	643.654	DB03830	Phosphorylated Dihydropteroate
cmpd_607	631.449	642.674	613.781	637.892	DB06771	Besifloxacin
cmpd_169	631.154	654.128	634.019	605.316	DB01656	Roflumilast
cmpd_772	630.161	652.869	611.364	626.25	DB07686	4-{[5-(CYCLOHEXYLAMINO)[1,2,4]TRIAZOLO[1,5-A]PYRIMIDIN-7-YL]AMINO}BENZENESULFONAMIDE
cmpd_993	630.109	599.686	680.022	610.618	DB08790	1-PHENYL-1H-PYRAZOLE-4-CARBOXYLIC ACID
cmpd_85	629.381	626.315	636.723	625.106	DB00817	Rosoxacin
cmpd_636	628.94	617.226	609.944	659.65	DB06940	N-ethyl-4-{[5-(methoxycarbamoyl)-2-methylphenyl]amino}-5-methylpyrrolo[2,1-f][1,2,4]triazine-6-carboxamide
cmpd_601	627.744	630.701	655.775	596.757	DB06288	Amisulpride
cmpd_792	627.649	595.55	573.697	713.699	DB07794	5-(2-PHENYLPYRAZOLO[1,5-A]PYRIDIN-3-YL)-1H-PYRAZOLO[3,4-C]PYRIDAZIN-3-AMINE
cmpd_224	627.479	564.812	673.438	644.186	DB02071	WAY-151693
cmpd_971	626.525	656.433	592.031	631.11	DB08659	2-(hydrazinocarbonyl)-3-phenyl-1H-indole-5-sulfonamide
cmpd_55	625.461	551.941	674.958	649.485	DB00527	Dibucaine
cmpd_568	625.421	623.317	628.107	624.838	DB04726	7,8,10-TRIMETHYLBENZO[G]PTERIDINE-2,4(3H,10H)-DIONE
cmpd_985	623.571	631.027	625.975	613.712	DB08709	2,3-diphenyl-1H-indole-7-carboxylic acid
cmpd_126	623.147	667.369	590.184	611.887	DB01195	Flecainide
cmpd_906	621.674	632.769	682.291	549.962	DB08282	O-[2-(1,3-dioxo-1,3-dihydro-2H-isoindol-2-yl)ethyl] (4-chlorophenyl)thiocarbamate
cmpd_332	621.462	594.25	619.613	650.524	DB03039	4-(Aminosulfonyl)-N-[(2,5-Difluorophenyl)Methyl]-Benzamide
cmpd_111	620.788	634.124	608.641	619.599	DB01030	Topotecan
cmpd_612	619.56	581.87	634.04	642.771	DB06834	N-(2-hydroxy-1,1-dimethylethyl)-1-methyl-3-(1H-pyrrolo[2,3-b]pyridin-2-yl)-1H-indole-5-carboxamide
cmpd_896	618.497	630.617	618.223	606.651	DB08242	N,4-dimethyl-3-[(1-phenyl-1H-pyrazolo[3,4-d]pyrimidin-4-yl)amino]benzamide
cmpd_40	618.312	619.55	627.19	608.195	DB00391	Sulpiride
cmpd_375	618.257	607.493	614.426	632.853	DB03384	Fica
cmpd_653	617.231	673.299	619.824	558.57	DB07030	(5-CHLORO-2-{[(3-NITROBENZYL)AMINO]CARBONYL}PHENOXY)ACETIC ACID
cmpd_358	617.137	610.781	625.438	615.192	DB03239	3',5'-Dinitro-N-Acetyl-L-Thyronine
cmpd_928	614.726	627.076	600.517	616.584	DB08394	PARA-NITROPHENYLPHOSPHONOBUTANOYL-GLYCINE
cmpd_222	614.499	575.287	638.059	630.15	DB02069	N-(2-Flouro-Benzyl)-4-Sulfamoyl-Benzamide
cmpd_787	614.46	580.161	606.095	657.123	DB07742	N-(2,3-DIFLUORO-BENZYL)-4-SULFAMOYL-BENZAMIDE
cmpd_774	614.384	604.531	615.442	623.18	DB07688	4-{[5-(CYCLOHEXYLOXY)[1,2,4]TRIAZOLO[1,5-A]PYRIMIDIN-7-YL]AMINO}BENZENESULFONAMIDE
cmpd_564	613.219	659.375	572.907	607.376	DB04690	Camptothecin
cmpd_465	612.896	609.662	618.99	610.036	DB03998	[2-(Methyleneamine)-4-(4-Hydroxy-Benzylidine)-5-Oxo-4,5-Dihydro-Imidazol-1-Yl]-Acetaldehyde
cmpd_797	612.455	605.706	608.617	623.043	DB07811	N-cyclopropyl-2',6-dimethyl-4'-(5-methyl-1,3,4-oxadiazol-2-yl)biphenyl-3-carboxamide
cmpd_308	612.325	602.302	628.038	606.634	DB02861	4-(Aminosulfonyl)-N-[(3,4,5-Trifluorophenyl)Methyl]-Benzamide
cmpd_27	612.246	580.817	652.697	603.225	DB00293	Raltitrexed
cmpd_463	611.783	611.28	627.233	596.836	DB03992	3-(Benzoylamino)-L-Alanine
cmpd_883	611.396	591.778	624.681	617.73	DB08178	4-(4-methoxy-1H-pyrrolo[2,3-b]pyridin-3-yl)pyrimidin-2-amine
cmpd_239	611.264	614.371	581.458	637.963	DB02221	4-(Aminosulfonyl)-N-[(2,4,6-Trifluorophenyl)Methyl]-Benzamide
cmpd_44	610.835	597.83	613.081	621.593	DB00404	Alprazolam
cmpd_94	609.897	592.057	636.381	601.252	DB00897	Triazolam
cmpd_598	609.289	597.997	606.169	623.701	DB06213	Regadenoson
cmpd_526	607.716	598.895	618.716	605.537	DB04430	3-(4-Phenylamino-Phenylamino)-2-(1h-Tetrazol-5-Yl)-Acrylonitrile
cmpd_419	607.615	599.161	616.455	607.229	DB03650	(3e)-3-[(4-Hydroxyphenyl)Imino]-1h-Indol-2(3h)-One
cmpd_702	607.462	554.618	663.72	604.049	DB07264	(S)-N-(1-(3-CHLORO-4-FLUOROPHENYL)-2-HYDROXYETHYL)-4-(4-(3-CHLOROPHENYL)-1H-PYRAZOL-3-YL)-1H-PYRROLE-2-CARBOXAMIDE
cmpd_397	606.839	659.414	515.875	645.229	DB03534	3-[(Acetyl-Methyl-Amino)-Methyl]-4-Amino-N-Methyl-N-(1-Methyl-1h-Indol-2-Ylmethyl)-Benzamide
cmpd_686	606.673	611.905	598.314	609.8	DB07200	(2S,4S,5R)-2-ISOBUTYL-5-(2-THIENYL)-1-[4-(TRIFLUOROMETHYL)BENZOYL]PYRROLIDINE-2,4-DICARBOXYLIC ACID
cmpd_771	606.183	626.039	591.096	601.415	DB07685	4-{[5-(CYCLOHEXYLMETHOXY)[1,2,4]TRIAZOLO[1,5-A]PYRIMIDIN-7-YL]AMINO}BENZENESULFONAMIDE
cmpd_554	605.723	581.486	618.253	617.43	DB04634	N-BENZYLOXYCARBONYL-L-SERINE-BETALACTONE
cmpd_781	605.219	620.4	585.176	610.082	DB07712	3-ETHYL-2-(4-HYDROXYPHENYL)-2H-INDAZOL-5-OL
cmpd_45	605.158	632.764	582.196	600.515	DB00409	Remoxipride
cmpd_185	604.547	569.764	593.242	650.636	DB01791	Piclamilast
cmpd_233	603.068	597.741	600.236	611.226	DB02170	1,8-Di-Hydroxy-4-Nitro-Xanthen-9-One
cmpd_934	602.225	609.585	537.73	659.359	DB08424	[5-AMINO-1-(4-FLUOROPHENYL)-1H-PYRAZOL-4-YL](3-{[(2R)-2,3-DIHYDROXYPROPYL]OXY}PHENYL)METHANONE
cmpd_909	601.882	603.738	637.379	564.528	DB08308	SUCCINIC ACID MONO-(13-METHYL-3-OXO-2,3,6,7,8,9,10,11,12,13,14,15,16,17-TETRADECAHYDRO-1H-CYCLOPENTA[A]PHENANTHREN-17-YL) ESTER
cmpd_620	601.23	589.833	624.923	588.934	DB06864	2-(3-CARBOXYPROPIONYL)-6-HYDROXY-CYCLOHEXA-2,4-DIENE CARBOXYLIC ACID
cmpd_348	601.01	583.443	603.912	615.675	DB03183	1-(4-Aminophenyl)-3,5-Dimethyl-1h-Pyrazole-4-Carboxylic Acid Ethyl Ester
cmpd_331	601.002	587.344	619.841	595.82	DB03037	Oxidized Acetyl Dithranol
cmpd_755	600.09	571.463	609.934	618.873	DB07586	5-(4-METHYL-BENZOYLAMINO)-BIPHENYL-3,4'-DICARBOXYLIC ACID 3-DIMETHYLAMIDE-4'-HYDROXYAMIDE
cmpd_95	599.141	604.955	611.503	580.964	DB00903	Ethacrynic acid
cmpd_38	598.85	596.349	612.471	587.73	DB00377	Palonosetron
cmpd_757	598.844	589.908	604.841	601.783	DB07598	2,3,6A,7,8,9-HEXAHYDRO-11H-[1,4]DIOXINO[2,3-G]PYRROLO[2,1-B][1,3]BENZOXAZIN-11-ONE
cmpd_125	598.82	571.468	604.264	620.728	DB01171	Moclobemide
cmpd_920	598.776	599.11	613.126	584.091	DB08352	6-[4-(2-fluorophenyl)-1,3-oxazol-5-yl]-N-(1-methylethyl)-1,3-benzothiazol-2-amine
cmpd_822	598.664	499.473	654.324	642.196	DB07929	N-(TERT-BUTYL)-3,5-DIMETHYL-N'-[(5-METHYL-2,3-DIHYDRO-1,4-BENZODIOXIN-6-YL)CARBONYL]BENZOHYDRAZIDE
cmpd_759	598.611	570.205	534.331	691.296	DB07606	6-(3,4-DIHYDROXYBENZYL)-3-ETHYL-1-(2,4,6-TRICHLOROPHENYL)-1H-PYRAZOLO[3,4-D]PYRIMIDIN-4(5H)-ONE
cmpd_735	597.43	565.122	647.087	580.08	DB07449	N-[(1S)-1-(AMINOCARBONYL)-4-(ETHANIMIDOYLAMINO)BUTYL]BENZAMIDE
cmpd_386	596.907	612.313	618.403	560.004	DB03477	1-Phenylsulfonamide-3-Trifluoromethyl-5-Parabromophenylpyrazole
cmpd_938	596.666	601.263	575.889	612.847	DB08442	4-{[(2R)-2-(2-methylphenyl)pyrrolidin-1-yl]carbonyl}benzene-1,3-diol
cmpd_685	596.606	599.51	601.118	589.191	DB07199	(2S,4S,5R)-1-(4-TERT-BUTYLBENZOYL)-2-ISOBUTYL-5-(1,3-THIAZOL-2-YL)PYRROLIDINE-2,4-DICARBOXYLIC ACID
cmpd_728	596.586	597.575	601.71	590.474	DB07389	N-[2-(6-AMINO-4-METHYLPYRIDIN-2-YL)ETHYL]-4-CYANOBENZAMIDE
cmpd_310	596.557	590.83	594.094	604.747	DB02880	N-[1-(4-Bromophenyl)Ethyl]-5-Fluoro Salicylamide
cmpd_956	596.173	572.862	558.505	657.152	DB08554	N-(3-CARBOXYPROPANOYL)-L-NORVALINE
cmpd_448	595.489	608.156	567.695	610.616	DB03841	Y-700
cmpd_279	594.337	578.656	502.97	701.385	DB02620	Sp7343-Sp7964
cmpd_954	593.888	589.745	613.314	578.604	DB08538	N-((2-aminopyrimidin-5-yl)methyl)-5-(2,6-difluorophenyl)-3-ethylpyrazolo[1,5-a]pyrimidin-7-amine
cmpd_880	593.869	541.138	630.576	609.893	DB08142	4-{[(2,6-dichlorophenyl)carbonyl]amino}-N-piperidin-4-yl-1H-pyrazole-3-carboxamide
cmpd_359	592.848	622.911	631.391	524.243	DB03251	RWJ-51084
cmpd_277	592.649	640.617	440.594	696.735	DB02610	N-(2,3,4,5,6-Pentaflouro-Benzyl)-4-Sulfamoyl-Benzamide
cmpd_471	592.123	604.57	580.158	591.642	DB04010	2-(3'-Methoxyphenyl) Benzimidazole-4-Carboxamide
cmpd_925	591.948	570.408	600.545	604.892	DB08362	N-(3-(8-CYANO-4-(PHENYLAMINO)PYRAZOLO[1,5-A][1,3,5]TRIAZIN-2-YLAMINO)PHENYL)ACETAMIDE
cmpd_134	591.728	567.947	576.809	630.428	DB01233	Metoclopramide
cmpd_865	591.525	525.391	619.609	629.576	DB08072	4-(2-AMINOETHOXY)-3,5-DICHLORO-N-[3-(1-METHYLETHOXY)PHENYL]BENZAMIDE
cmpd_385	590.324	576.52	613.936	580.515	DB03459	N-(Phosphonacetyl)-L-Aspartic Acid
cmpd_313	589.544	597.38	576.259	594.993	DB02917	N-Hydroxy-4-(Methyl{[5-(2-Pyridinyl)-2-Thienyl]Sulfonyl}Amino)Benzamide
cmpd_309	589.043	599.148	582.987	584.994	DB02875	CRA_1802
cmpd_705	588.833	578.437	600.321	587.74	DB07274	N-cyclopropyl-6-[(6,7-dimethoxyquinolin-4-yl)oxy]naphthalene-1-carboxamide
cmpd_801	588.763	605.541	580.51	580.238	DB07825	(3S)-1-(4-acetylphenyl)-5-oxopyrrolidine-3-carboxylic acid
cmpd_159	587.859	625.786	564.983	572.807	DB01558	Bromazepam
cmpd_765	587.545	644.653	630.716	487.267	DB07630	N-((1R,2R)-2-(5-CHLORO-1H-INDOLE-2-CARBOXAMIDO)CYCLOHEXYL)-5-METHYL-4,5,6,7-TETRAHYDROTHIAZOLO[5,4-C]PYRIDINE-2-CARBOXAMIDE
cmpd_265	587.328	614.758	562.81	584.416	DB02429	4-(Aminosulfonyl)-N-[(4-Fluorophenyl)Methyl]-Benzamide
cmpd_652	586.272	596.139	575.328	587.35	DB07029	4-(1,3-BENZODIOXOL-5-YLOXY)-2-[4-(1H-IMIDAZOL-1-YL)PHENOXY]-6-METHYLPYRIMIDINE
cmpd_150	586.258	586.755	606.484	565.535	DB01423	Stepronin
cmpd_424	585.867	586.896	589.703	581.002	DB03697	4-Sulfonamide-[1-(4-Aminobutane)]Benzamide
cmpd_80	584.515	573.15	597.227	583.167	DB00730	Thiabendazole
cmpd_693	583.427	600.952	589.128	560.201	DB07226	N-[4-(2-CHLOROPHENYL)-1,3-DIOXO-1,2,3,6-TETRAHYDROPYRROLO[3,4-C]CARBAZOL-9-YL]FORMAMIDE
cmpd_967	582.843	560.35	609.877	578.302	DB08619	TESTOSTERONE HEMISUCCINATE
cmpd_902	582.032	544.744	579.044	622.309	DB08263	N-(CARBOXYCARBONYL)-D-PHENYLALANINE
cmpd_739	581.42	572.36	559.057	612.842	DB07460	2-({5-CHLORO-2-[(2-METHOXY-4-MORPHOLIN-4-YLPHENYL)AMINO]PYRIMIDIN-4-YL}AMINO)-N-METHYLBENZAMIDE
cmpd_493	581.04	608.923	536.4	597.796	DB04180	4-(Aminosulfonyl)-N-[(2,4-Difluorophenyl)Methyl]-Benzamide
cmpd_162	580.717	599.297	537.259	605.594	DB01603	Meticillin
cmpd_959	580.484	594.533	570.791	576.128	DB08572	4-{[4-AMINO-6-(CYCLOHEXYLMETHOXY)-5-NITROSOPYRIMIDIN-2-YL]AMINO}BENZAMIDE
cmpd_236	580.246	579.652	563.159	597.926	DB02193	2-(2-Hydroxy-Phenyl)-1h-Benzoimidazole-5-Carboxamidine
cmpd_648	580.116	637.313	607.25	495.786	DB07010	N-BENZYL-4-[4-(3-CHLOROPHENYL)-1H-PYRAZOL-3-YL]-1H-PYRROLE-2-CARBOXAMIDE
cmpd_874	580.045	590.268	596.38	553.487	DB08122	N-METHYL-4-{[(2-OXO-1,2-DIHYDRO-3H-INDOL-3-YLIDENE)METHYL]AMINO}BENZENESULFONAMIDE
cmpd_208	579.603	585.002	566.195	587.613	DB01959	3,5-Dimethyl-1-(3-Nitrophenyl)-1h-Pyrazole-4-Carboxylic Acid Ethyl Ester
cmpd_373	578.656	612.541	572.76	550.666	DB03372	3-Mercapto-1-(1,3,4,9-Tetrahydro-B-Carbolin-2-Yl)-Propan-1-One
cmpd_530	578.636	560.973	589.397	585.539	DB04469	1-(4-Methoxyphenyl)-3,5-Dimethyl-1h-Pyrazole-4-Carboxylic Acid Ethyl Ester
cmpd_64	578.606	560.333	557.337	618.149	DB00594	Amiloride
cmpd_895	578.571	582.549	576.694	576.471	DB08241	4-(6-CYCLOHEXYLMETHOXY-9H-PURIN-2-YLAMINO)--BENZAMIDE
cmpd_102	577.245	594.111	591.03	546.593	DB00972	Azelastine
cmpd_683	577.087	603.286	537.527	590.448	DB07185	2-{[(4-CHLOROPHENOXY)ACETYL]AMINO}BENZOIC ACID
cmpd_978	576.285	555.189	578.828	594.839	DB08673	4-[(5-ISOPROPYL-1,3-THIAZOL-2-YL)AMINO]BENZENESULFONAMIDE
cmpd_737	576.159	561.468	602.289	564.721	DB07453	2-PHENYL-4H-BENZO[H]CHROMEN-4-ONE
cmpd_124	575.37	561.927	553.011	611.171	DB01168	Procarbazine
cmpd_907	575.218	565.054	610.559	550.041	DB08284	O-[2-(1,3-dioxo-1,3-dihydro-2H-isoindol-2-yl)ethyl] (4-iodophenyl)thiocarbamate
cmpd_868	574.681	594.887	552.811	576.344	DB08082	N-(2-AMINOETHYL)-P-CHLOROBENZAMIDE
cmpd_888	574.253	561.286	591.789	569.684	DB08212	1-[2-(3-ACETYL-2-HYDROXY-6-METHOXY-PHENYL)-CYCLOPROPYL]-3-(5-CYANO-PYRIDIN-2-YL)-THIOUREA
cmpd_172	573.857	612.908	518.597	590.066	DB01678	RU84687
cmpd_117	573.605	583.094	584.103	553.618	DB01065	Melatonin
cmpd_894	573.379	556.287	532.922	630.927	DB08240	N-(4-CHLOROPHENYL)-3-(PHOSPHONOOXY)NAPHTHALENE-2-CARBOXAMIDE
cmpd_77	573.377	591.499	566.924	561.709	DB00683	Midazolam
cmpd_558	573.368	577.129	512.894	630.081	DB04644	4-{4-[3-(2,4-DICHLORO-BENZOYL)-UREIDO]-2,3-DIMETHYL-PHENOXY}-BUTYRIC ACID
cmpd_952	572.814	529.044	620.175	569.224	DB08534	5-(2-fluorophenyl)-N-(pyridin-4-ylmethyl)pyrazolo[1,5-a]pyrimidin-7-amine
cmpd_68	571.556	601.659	576.504	536.504	DB00607	Nafcillin
cmpd_307	571.219	584.335	551.758	577.563	DB02842	Aminacrine
cmpd_615	570.8	555.603	572.527	584.271	DB06854	2-(2-HYDROXY-BIPHENYL)-1H-BENZOIMIDAZOLE-5-CARBOXAMIDINE
cmpd_596	570.795	633.495	568.07	510.819	DB06155	Rimonabant
cmpd_468	570.229	532.985	589.12	588.581	DB04002	4-Sulfonamide-[4-(Thiomethylaminobutane)]Benzamide
cmpd_919	570.118	565.382	595.126	549.846	DB08351	N-cyclopropyl-4-methyl-3-{2-[(2-morpholin-4-ylethyl)amino]quinazolin-6-yl}benzamide
cmpd_680	568.534	538.211	585.109	582.282	DB07179	3-((3-bromo-5-o-tolylpyrazolo[1,5-a]pyrimidin-7-ylamino)methyl)pyridine 1-oxide
cmpd_697	568.006	547.38	569.232	587.407	DB07242	(4R)-7,8-dichloro-1',9-dimethyl-1-oxo-1,2,4,9-tetrahydrospiro[beta-carboline-3,4'-piperidine]-4-carbonitrile
cmpd_600	567.656	578.451	549.488	575.03	DB06274	Alvimopan
cmpd_788	567.278	555.99	591.809	554.035	DB07745	2-{[4-(TRIFLUOROMETHOXY)BENZOYL]AMINO}ETHYL DIHYDROGEN PHOSPHATE
cmpd_248	566.084	568.823	570.298	559.131	DB02272	Porphobilinogen
cmpd_862	565.891	571.535	565.199	560.939	DB08065	2-(1H-pyrazol-3-yl)-1H-benzimidazole
cmpd_254	565.739	555.488	563.207	578.523	DB02329	Carbenoxolone
cmpd_406	565.603	528.022	553.365	615.422	DB03582	N~2~-Succinylornithine
cmpd_181	564.886	572.979	571.669	550.009	DB01767	Hemi-Babim
cmpd_935	564.766	562.662	593.215	538.421	DB08427	PREPHENIC ACID
cmpd_304	564.311	547.565	556.301	589.066	DB02834	IDD552
cmpd_720	564.287	555.791	556.295	580.774	DB07317	(3E)-3-[(phenylamino)methylidene]dihydrofuran-2(3H)-one
cmpd_884	562.872	538.951	604.477	545.188	DB08186	(3E)-4-(1-METHYL-1H-INDOL-3-YL)BUT-3-EN-2-ONE
cmpd_404	562.636	539.034	542.395	606.479	DB03571	3-(5-Amino-7-Hydroxy-[1,2,3]Triazolo[4,5-D]Pyrimidin-2-Yl)-N-(3,5-Dichlorobenzyl)-Benzamide
cmpd_931	562.255	606.514	516.293	563.958	DB08414	6-CHLORO-2-(1-FURO[2,3-C]PYRIDIN-5-YL-ETHYLSULFANYL)-PYRIMIDIN-4-YLAMINE
cmpd_939	561.453	559.847	561.8	562.712	DB08443	2-(1H-pyrrol-1-ylcarbonyl)benzene-1,3,5-triol
cmpd_982	558.766	569.148	572.07	535.081	DB08695	3-(4-nitrophenyl)-1H-pyrazole
cmpd_329	558.743	575.732	553.47	547.027	DB03028	1h-Benoximidazole-2-Carboxylic Acid
cmpd_261	558.303	550.522	564.428	559.958	DB02390	5-Bromo-N[2-(Dimethylamino)Ethyl]-9-Aminoacridine-4-Carboxamide
cmpd_624	558.227	576.69	559.146	538.846	DB06888	(13R,15S)-13-METHYL-16-OXA-8,9,12,22,24-PENTAAZAHEXACYCLO[15.6.2.16,9.1,12,15.0,2,7.0,21,25]HEPTACOSA-1(24),2,4,6,17(25),18,20-HEPTAENE-23,26-DIONE
cmpd_52	557.747	539.917	565.4	567.923	DB00507	Nitazoxanide
cmpd_243	557.656	588.764	533.925	550.278	DB02251	O-Succinylbenzoate
cmpd_365	557.366	574.416	544.392	553.291	DB03299	N-Succinyl Phenylglycine
cmpd_654	556.303	545.178	547.885	575.847	DB07040	2-amino-7-fluoro-5-oxo-5H-chromeno[2,3-b]pyridine-3-carboxamide
cmpd_753	556.215	526.636	578.854	563.155	DB07578	3-[4-(2-METHYL-IMIDAZO[4,5-C]PYRIDIN-1-YL)BENZYL]-3H-BENZOTHIAZOL-2-ONE
cmpd_815	555.997	569.831	558.643	539.518	DB07863	2-chloro-5-nitro-N-phenylbenzamide
cmpd_744	555.597	630.736	557.819	478.235	DB07488	{(2Z)-4-AMINO-2-[(4-METHOXYPHENYL)IMINO]-2,3-DIHYDRO-1,3-THIAZOL-5-YL}(4-METHOXYPHENYL)METHANONE
cmpd_339	555.436	610.939	489.867	565.501	DB03082	6-[(Z)-Amino(Imino)Methyl]-N-[4-(Aminomethyl)Phenyl]-4-(Pyrimidin-2-Ylamino)-2-Naphthamide
cmpd_599	554.076	559.498	558.855	543.876	DB06237	Avanafil
cmpd_585	553.927	502.197	589.426	570.158	DB04810	Salophen-10-carboxylate iron chelate
cmpd_282	552.974	545.327	560.295	553.299	DB02652	L-[(N-Hydroxyamino)Carbonyl]Phenylalanine
cmpd_758	552.587	561.99	535.264	560.508	DB07603	N-hexanoyl-L-homocysteine
cmpd_969	552.581	585.332	553.73	518.681	DB08656	5-amino-2-methyl-N-[(1R)-1-naphthalen-1-ylethyl]benzamide
cmpd_382	552.264	563.556	523.439	569.796	DB03444	(3e)-6'-Bromo-2,3'-Biindole-2',3(1h,1'h)-Dione 3-Oxime
cmpd_146	551.976	554.615	558.189	543.123	DB01399	Salsalate
cmpd_984	551.802	549.733	540.201	565.472	DB08708	N-cyclohexyl-3-[3-(trifluoromethyl)phenyl][1,2,4]triazolo[4,3-b]pyridazin-6-amine
cmpd_780	551.564	554.844	571.803	528.045	DB07708	3-CHLORO-2-(4-HYDROXYPHENYL)-2H-INDAZOL-5-OL
cmpd_723	551.213	566.137	542.561	544.94	DB07336	4-[3-(1H-BENZIMIDAZOL-2-YL)-1H-INDAZOL-6-YL]-2-METHOXYPHENOL
cmpd_963	549.572	557.185	564.609	526.923	DB08583	2-amino-5-[3-(1-ethyl-1H-pyrazol-5-yl)-1H-pyrrolo[2,3-b]pyridin-5-yl]-N,N-dimethylbenzamide
cmpd_760	549.016	526.014	556.51	564.524	DB07614	PHENYL-5-(1H-PYRAZOL-3-YL)-1,3-THIAZOLE
cmpd_383	548.567	547.979	558.572	539.151	DB03446	3-Benzylaminocarbonylphenyl-Alpha-D-Galactoside
cmpd_647	548.509	558.07	549.873	537.583	DB07008	4-(1,3-BENZODIOXOL-5-YLOXY)-2-[4-(1H-IMIDAZOL-1-YL)PHENOXY]PYRIMIDINE
cmpd_749	548.029	563.079	541.119	539.89	DB07517	3-CARBOXY-4-METHYL-5-PROPYL-2-FURANPROPIONIC
cmpd_540	547.403	544.5	518.322	579.386	DB04549	4-(Aminosulfonyl)-N-[(2,3,4-Trifluorophenyl)Methyl]-Benzamide
cmpd_681	547.38	498.395	531.206	612.538	DB07180	5-[(Z)-(5-CHLORO-2-OXO-1,2-DIHYDRO-3H-INDOL-3-YLIDENE)METHYL]-N-(DIETHYLAMINO)ETHYL]-2,4-DIMETHYL-1H-PYRROLE-3-CARBOXAMIDE
cmpd_251	546.023	542.146	547.382	548.542	DB02287	2-(2-Hydroxy-Phenyl)-3h-Benzoimidazole-5-Carboxamidine
cmpd_165	545.596	577.309	529.949	529.529	DB01639	N-Methyl-Pyridoxal-5'-Phosphate
cmpd_716	545.579	545.365	531.19	560.181	DB07307	N-cyclopropyl-4-methyl-3-[1-(2-methylphenyl)phthalazin-6-yl]benzamide
cmpd_747	545.066	553.62	542.866	538.711	DB07495	5-(5-CHLORO-2,4-DIHYDROXYPHENYL)-N-ETHYL-4-(4-METHOXYPHENYL)-1H-PYRAZOLE-3-CARBOXAMIDE
cmpd_800	544.338	548.918	528.465	555.631	DB07823	(2S)-2-[(3aR,4R,7S,7aS)-1,3-dioxooctahydro-2H-4,7-methanoisoindol-2-yl]propanoic acid
cmpd_701	543.525	567.391	526.655	536.53	DB07257	4-(2-chlorophenyl)-8-(2-hydroxyethyl)-6-methylpyrrolo[3,4-e]indole-1,3(2H,6H)-dione
cmpd_326	543.419	518.964	547.993	563.299	DB02988	Imino-Tryptophan
cmpd_950	543.049	530.359	527.978	570.811	DB08527	1-[4-(AMINOSULFONYL)PHENYL]-1,6-DIHYDROPYRAZOLO[3,4-E]INDAZOLE-3-CARBOXAMIDE
cmpd_128	542.271	530.853	462.747	633.212	DB01198	Zopiclone
cmpd_534	541.951	528.921	578.313	518.618	DB04511	N-Succinyl Methionine
cmpd_912	541.01	542.913	541.925	538.193	DB08326	2-(6-HYDROXY-1,3-BENZOTHIAZOL-2-YL)-1,3-THIAZOL-4(5H)-ONE
cmpd_641	539.999	510.814	552.239	556.944	DB06964	5-(5-CHLORO-2,4-DIHYDROXYPHENYL)-N-ETHYL-4-(4-METHOXYPHENYL)ISOXAZOLE-3-CARBOXAMIDE
cmpd_669	538.875	597.488	473.914	545.222	DB07098	4-bromo-N'-[(1E)-(3,5-dibromo-2,4-dihydroxyphenyl)methylidene]benzohydrazide
cmpd_996	538.425	652.104	528.079	435.093	DB08810	Cinitapride
cmpd_204	536.517	560.797	511.577	537.176	DB01931	Dcka, 5,7-Dichlorokynurenic Acid
cmpd_802	536.254	495.014	516.668	597.08	DB07826	2-[4-chloro-2-(phenylcarbonyl)phenoxy]-N-phenylacetamide
cmpd_740	535.921	542.484	531.57	533.71	DB07462	(3,4-DIHYDROXY-2-NITROPHENYL)(PHENYL)METHANONE
cmpd_750	534.595	524.759	565.803	513.222	DB07532	N-hexanoyl-L-homoserine
cmpd_417	534.019	537.597	523.033	541.426	DB03643	CRA_1144
cmpd_933	533.152	498.615	497.117	603.724	DB08423	[5-AMINO-1-(4-FLUOROPHENYL)-1H-PYRAZOL-4-YL][3-(PIPERIDIN-4-YLOXY)PHENYL]METHANONE
cmpd_485	532.197	526.549	517.332	552.711	DB04098	Balanol
cmpd_228	532.181	517.612	544.055	534.876	DB02123	Glycochenodeoxycholic Acid
cmpd_633	531.72	543.227	479.396	572.538	DB06922	2-[(1R)-1-carboxy-2-naphthalen-1-ylethyl]-1,3-dioxo-2,3-dihydro-1H-isoindole-5-carboxylic acid
cmpd_78	531.54	526.72	525.054	542.846	DB00685	Trovafloxacin
cmpd_495	531.514	555.163	543.792	495.588	DB04186	N'-(Pyrrolidino[2,1-B]Isoindolin-4-On-8-Yl)-N-(Pyridin-2-Yl)Urea
cmpd_915	529.944	495.967	551.211	542.655	DB08345	4-(2-(1H-IMIDAZOL-4-YL)ETHYLAMINO)-2-(PHENYLAMINO)PYRAZOLO[1,5-A][1,3,5]TRIAZINE-8-CARBONITRILE
cmpd_414	529.772	536.419	507.564	545.332	DB03629	Pyridoxal-5'-Phosphate-N-Oxide
cmpd_592	528.503	539.618	531.693	514.199	DB05266	Ibudilast
cmpd_238	528.365	520.205	524.045	540.846	DB02215	Furoyl-Leucine
cmpd_584	527.835	526.4	532.772	524.333	DB04809	SALOPHEN-10-PROPIONATE IRON CHELATE
cmpd_710	527.57	534.95	505.723	542.038	DB07288	N-(4-chlorophenyl)-2-[(pyridin-4-ylmethyl)amino]benzamide
cmpd_577	527.533	512.545	529.92	540.134	DB04764	[4-(3-AMINOMETHYL-PHENYL)-PIPERIDIN-1-YL]-(5-PHENETHYL- PYRIDIN-3-YL)-METHANONE
cmpd_112	527.291	527.847	520.886	533.139	DB01035	Procainamide
cmpd_524	527.207	473.792	636.15	471.679	DB04405	2-[2-(1,3-Dioxo-1,3-Dihydro-2h-Isoindol-2-Yl)Ethyl]-4-(4'-Ethoxy-1,1'-Biphenyl-4-Yl)-4-Oxobutanoic Acid
cmpd_898	526.797	510.331	543.203	526.857	DB08256	N-[(CYCLOHEXYLAMINO)CARBONYL]GLYCINE
cmpd_295	526.67	541.152	496.977	541.882	DB02758	Indolylpropionic Acid
cmpd_179	526.619	516.278	519.056	544.524	DB01748	N-Benzyl-4-Sulfamoyl-Benzamide
cmpd_479	526.206	551.232	497.153	530.234	DB04058	D-[(Amino)Carbonyl]Phenylalanine
cmpd_700	525.948	542.201	521.746	513.897	DB07256	3-({4-[(5-CHLORO-1,3-BENZODIOXOL-4-YL)AMINO]PYRIMIDIN-2-YL}AMINO)BENZAMIDE
cmpd_869	525.08	520.862	524.713	529.666	DB08083	2-(1,3-thiazol-4-yl)-1H-benzimidazole-5-sulfonamide
cmpd_550	524.932	522.904	529.233	522.66	DB04599	Aniracetam
cmpd_378	523.536	558.223	505.368	507.017	DB03421	2-Phenethyl-2,3-Dihydro-Phthalazine-1,4-Dione
cmpd_1	523.523	526.365	501.557	542.648	DB00114	Pyridoxal Phosphate
cmpd_918	523.105	561.527	490.436	517.351	DB08350	5-[3-(2-METHOXYPHENYL)-1H-PYRROLO[2,3-B]PYRIDIN-5-YL]-N,N-DIMETHYLPYRIDINE-3-CARBOXAMIDE
cmpd_105	523.012	542.184	514.329	512.522	DB00993	Azathioprine
cmpd_826	522.405	489.508	532.474	545.232	DB07943	2-{4-[5-(4-chlorophenyl)-4-pyrimidin-4-yl-1H-pyrazol-3-yl]piperidin-1-yl}-2-oxoethanol
cmpd_65	521.826	507.848	505.259	552.37	DB00598	Labetalol
cmpd_139	521.252	527.543	522.609	513.605	DB01325	Quinethazone
cmpd_951	520.222	570.883	507.568	482.214	DB08531	5-(2,3-dichlorophenyl)-N-(pyridin-4-ylmethyl)pyrazolo[1,5-a]pyrimidin-7-amine
cmpd_223	519.749	507.308	509.503	542.437	DB02070	L-2-Amino-4-[2-Aminophenyl]-4-Oxobutanoic Acid
cmpd_974	519.534	510.077	555.225	493.301	DB08666	5-IMINO-4-(3-TRIFLUOROMETHYL-PHENYLAZO)-5H-PYRAZOL-3-YLAMINE
cmpd_960	519.157	538.727	509.24	509.505	DB08579	4-bromo-2-{[(3R,5S)-3,5-dimethylpiperidin-1-yl]carbonyl}aniline
cmpd_619	519.148	470.113	538.757	548.575	DB06860	2-(2-chloropyridin-4-yl)-4-methyl-1H-isoindole-1,3(2H)-dione
cmpd_639	518.605	479.884	468.488	607.443	DB06955	3,4-bis(7-chloro-1H-indol-3-yl)-1H-pyrrole-2,5-dicarboxylic acid
cmpd_353	518.348	544.067	513.676	497.3	DB03227	Nicotinamide Mononucleotide
cmpd_825	517.292	516.984	494.464	540.427	DB07942	2-fluoro-4-[4-(4-fluorophenyl)-1H-pyrazol-3-yl]pyridine
cmpd_649	516.3	509.884	535.269	503.747	DB07012	6-AMINO-3,7-DIHYDRO-IMIDAZO[4,5-G]QUINAZOLIN-8-ONE
cmpd_548	515.205	519.649	501.557	524.408	DB04583	5-(AMINOCARBONYL)-1,1':4',1''-TERPHENYL-3-CARBOXYLICACID
cmpd_371	515.183	531.938	536.359	477.252	DB03367	PF-00356231
cmpd_259	515.127	550.778	465.819	528.783	DB02368	N-Acetyl-L-Citrulline
cmpd_808	514.646	488.112	578.489	477.336	DB07840	(E)-[4-(3,5-difluorophenyl)-3H-pyrrolo[2,3-b]pyridin-3-ylidene](3-methoxyphenyl)methanol
cmpd_876	514.225	516.575	516.907	509.193	DB08133	N-(4-sulfamoylphenyl)-1H-indazole-3-carboxamide
cmpd_961	513.771	531.274	501.031	509.009	DB08580	4-bromo-2-{[(2R)-2-(2-chlorobenzyl)pyrrolidin-1-yl]carbonyl}aniline
cmpd_879	513.472	519.657	506.246	514.514	DB08139	5-chloro-7-[(1-methylethyl)amino]pyrazolo[1,5-a]pyrimidine-3-carbonitrile
cmpd_566	512.879	521.377	506.021	511.24	DB04716	2-(1,1-DIMETHYLETHYL)9-FLUORO-3,6-DIHYDRO-7H-BENZ[H]-IMIDAZ[4,5-F]ISOQUINOLIN-7-ONE
cmpd_31	512.521	500.188	551.351	486.023	DB00328	Indomethacin
cmpd_643	512.235	478.936	500.557	557.211	DB06982	(2S)-8-[(tert-butoxycarbonyl)amino]-2-(1H-indol-3-yl)octanoic acid
cmpd_782	512.031	565.601	522.456	448.036	DB07714	6-(3-METHYL-1,4-DIOXO-1,4-DIHYDRONAPHTHALEN-2-YL)HEXANOIC ACID
cmpd_622	510.301	523.861	501.908	505.134	DB06877	N,N-DIMETHYL-4-(4-PHENYL-1H-PYRAZOL-3-YL)-1H-PYRROLE-2-CARBOXAMIDE
cmpd_147	509.097	480.955	502.975	543.361	DB01405	Temafloxacin
cmpd_756	508.943	483.713	508.491	534.625	DB07588	3,4-DI-1H-INDOL-3-YL-1H-PYRROLE-2,5-DICARBOXYLIC ACID
cmpd_439	508.64	513.996	512.805	499.12	DB03782	N-(1-Adamantyl)-N'-(4-Guanidinobenzyl)Urea
cmpd_504	507.595	507.174	506.111	509.501	DB04267	Dipicolinic Acid
cmpd_215	507.345	492.409	537.036	492.591	DB02019	Acetyl Dithranol
cmpd_100	507.315	507.604	508.819	505.522	DB00964	Apraclonidine
cmpd_670	507.108	484.393	517.653	519.278	DB07101	N-{[(2R)-2,3-dihydroxypropyl]oxy}-3,4-difluoro-2-[(2-fluoro-4-iodophenyl)amino]benzamide
cmpd_638	506.766	499.862	480.401	540.035	DB06950	4-chloro-N'-[(1E)-(3,5-dibromo-2,4-dihydroxyphenyl)methylidene]benzohydrazide
cmpd_372	506.619	462.18	546.708	510.969	DB03370	FR239087
cmpd_380	505.731	454.197	534.268	528.728	DB03440	N-Hexadecanoylglycine
cmpd_656	504.884	495.309	509.026	510.318	DB07043	7-amino-2-tert-butyl-4-(4-pyrimidin-2-ylpiperazin-1-yl)pyrido[2,3-d]pyrimidine-6-carboxamide
cmpd_625	504.505	504.491	506.398	502.627	DB06891	5-{[(4-AMINO-3-CHLORO-5-FLUOROPHENYL)SULFONYL]AMINO}-1,3,4-THIADIAZOLE-2-SULFONAMIDE
cmpd_703	503.307	507.268	554.467	448.187	DB07265	3-(9-HYDROXY-1,3-DIOXO-4-PHENYL-2,3-DIHYDROPYRROLO[3,4-C]CARBAZOL-6(1H)-YL)PROPANOIC ACID
cmpd_454	503.079	500.031	505.498	503.709	DB03924	5,8-Di-Amino-1,4-Dihydroxy-Anthraquinone
cmpd_350	502.973	522.591	491.188	495.141	DB03197	6-Hydroxymethylpterin
cmpd_734	502.903	499.394	485.258	524.056	DB07445	N'-[(1E)-(3,5-DIBROMO-2,4-DIHYDROXYPHENYL)METHYLENE]NICOTINOHYDRAZIDE
cmpd_632	502.887	513.884	508.689	486.087	DB06917	(4-fluorophenyl)(pyridin-4-yl)methanone
cmpd_286	502.5	441.801	540.544	525.156	DB02691	N-Cholylglycine
cmpd_62	502.331	508.888	498.737	499.368	DB00575	Clonidine
cmpd_903	502.314	478.184	518.383	510.375	DB08273	4-HYDROXY-5-IODO-3-NITROPHENYLACETYL-EPSILON-AMINOCAPROIC ACID ANION
cmpd_673	500.386	549.745	447.169	504.245	DB07123	N-(4-METHYLBENZOYL)-4-BENZYLPIPERIDINE
cmpd_608	499.4	516.349	476.038	505.812	DB06775	Carglumic Acid
cmpd_588	499.255	506.039	487.707	504.018	DB04818	Iproniazid
cmpd_136	499.201	551.585	460.603	485.414	DB01249	Iodixanol
cmpd_947	499.022	466.081	521.956	509.029	DB08511	6-amino-2-methyl-1,7-dihydro-8H-imidazo[4,5-g]quinazolin-8-one
cmpd_293	498.969	516.473	476.775	503.66	DB02740	3-Indolebutyric Acid
cmpd_796	498.065	439.933	563.058	491.204	DB07809	4-({[4-(3-METHYLBENZOYL)PYRIDIN-2-YL]AMINO}METHYL)BENZENECARBOXIMIDAMIDE
cmpd_827	497.462	495.901	487.646	508.84	DB07950	1H-INDOL-3-YLACETIC ACID
cmpd_613	496.428	476.794	503.749	508.74	DB06839	N-(ethoxycarbonyl)-L-leucine
cmpd_657	495.811	499.371	431.107	556.954	DB07044	3-bromo-N'-[(1E)-(3,5-dibromo-2,4-dihydroxyphenyl)methylidene]benzohydrazide
cmpd_718	495.12	475.829	508.675	500.856	DB07314	1-(5-CHLORO-2,4-DIMETHOXYPHENYL)-3-(5-CYANOPYRAZIN-2-YL)UREA
cmpd_63	494.91	500.81	489.897	494.024	DB00586	Diclofenac
cmpd_490	494.896	485.614	501.521	497.552	DB04167	N-Acetyl-L-Glutamine
cmpd_948	493.986	531.176	480.851	469.932	DB08513	[4-({5-(AMINOCARBONYL)-4-[(3-METHYLPHENYL)AMINO]PYRIMIDIN-2-YL}AMINO)PHENYL]ACETIC ACID
cmpd_303	493.813	475.804	483.265	522.371	DB02830	FR236913
cmpd_642	493.456	393.979	577.835	508.554	DB06978	N'-[(1E)-(3,5-dibromo-2,4-dihydroxyphenyl)methylidene]-4-methoxybenzohydrazide
cmpd_501	493.451	504.598	481.04	494.716	DB04252	N-Carbamoyl-L-Aspartate
cmpd_338	493.424	471.293	440.854	568.126	DB03076	AHA047
cmpd_264	493.274	483.426	500.166	496.231	DB02428	Quinaldic Acid
cmpd_131	493.231	483.324	504.166	492.204	DB01215	Estazolam
cmpd_84	493.08	498.532	487.454	493.255	DB00795	Sulfasalazine
cmpd_804	492.657	466.75	514.904	496.317	DB07829	4-[3-(4-FLUOROPHENYL)-1H-PYRAZOL-4-YL]PYRIDINE
cmpd_837	491.98	493.867	493.317	488.756	DB07968	N-(2-CHLORO-4-FLUOROBENZOYL)-N'-(5-HYDROXY-2-METHOXYPHENYL)UREA
cmpd_300	491.903	480.72	466.764	528.225	DB02812	(2s,4r)-1-Acetyl-N-[(1s)-4-[(Aminoiminomethyl)Amino]-1-(2-Benzothiazolylcarbonyl)Butyl]-4-Hydroxy-2-Pyrrolidinecarboxamide
cmpd_637	491.412	463.197	508.089	502.949	DB06949	N'-[(1E)-(3,5-dibromo-2,4-dihydroxyphenyl)methylidene]naphthalene-2-carbohydrazide
cmpd_741	490.641	500.295	445.161	526.466	DB07471	5-[5,6-BIS(METHYLOXY)-1H-BENZIMIDAZOL-1-YL]-3-{[1-(2-CHLOROPHENYL)ETHYL]OXY}-2-THIOPHENECARBOXAMIDE
cmpd_557	490.636	505.936	484.213	481.758	DB04643	4-{3-CHLORO-4-[3-(2,4-DICHLORO-BENZOYL)-UREIDO]-PHENOXY}-BUTYRIC ACID
cmpd_527	490.395	505.637	495.567	469.982	DB04432	ZK-805623
cmpd_695	490.079	494.052	471.193	504.991	DB07239	7-(aminomethyl)-6-(2-chlorophenyl)-1-methyl-1H-benzimidazole-5-carbonitrile
cmpd_870	489.081	475.196	465.159	526.889	DB08084	IDD594
cmpd_219	488.727	503.025	468.777	494.38	DB02032	1-(3-Mercapto-2-Methyl-Propionyl)-Pyrrolidine-2-Carboxylic Acid
cmpd_506	487.698	483.791	508.247	471.056	DB04275	N-Acetyl Serotonin
cmpd_878	487.293	450.217	516.709	494.952	DB08137	(4E)-N-(4-fluorophenyl)-4-[(phenylcarbonyl)imino]-4H-pyrazole-3-carboxamide
cmpd_510	487.237	461.69	503.636	496.384	DB04316	D-[(N-Hydroxyamino)Carbonyl]Phenylalanine
cmpd_273	486.8	475.526	462.63	522.243	DB02535	Aminodi(Ethyloxy)Ethylaminocarbonylbenzenesulfonamide
cmpd_544	486.543	493.922	482.273	483.435	DB04559	N-(Chlorophenyl)-N'-Hydroxyguanidine
cmpd_831	485.896	460.983	489.75	506.954	DB07954	3-ISOBUTYL-1-METHYLXANTHINE
cmpd_886	485.676	530.253	456.545	470.231	DB08191	4-(5-phenyl-1H-pyrrolo[2,3-b]pyridin-3-yl)benzoic acid
cmpd_859	485.418	503.192	467.483	485.578	DB08060	4-(2-AMINOPHENYL)-4-OXOBUTANOIC ACID
cmpd_730	485.112	601.58	407.393	446.364	DB07396	1-{2-[3-(2-Chloro-4,5-difluoro-benzoyl)-ureido]-4-fluoro-phenyl}-piperidine-4-carboxylic acid
cmpd_763	484.839	455.861	457.643	541.013	DB07625	4-(2-aminoethoxy)-N-(2,5-diethoxyphenyl)-3,5-dimethylbenzamide
cmpd_470	484.606	479.365	499.179	475.274	DB04006	[2-Amino-6-(2,6-Difluoro-Benzoyl)-Imidazo[1,2-a]Pyridin-3-Yl]-Phenyl-Methanone
cmpd_983	484.155	484.54	496.612	471.314	DB08707	4-[3-(4-chlorophenyl)-2,1-benzisoxazol-5-yl]pyrimidin-2-amine
cmpd_446	483.634	483.785	484.553	482.563	DB03828	RU78299
cmpd_977	483.426	481.295	497.033	471.951	DB08671	5-IMINO-4-(2-TRIFLUOROMETHYL-PHENYLAZO)-5H-PYRAZOL-3-YLAMINE
cmpd_483	483.422	504.121	452.701	493.444	DB04075	N-Acetyl-L-Glutamate
cmpd_975	481.869	487.44	472.653	485.515	DB08667	4-(4-FLUORO-PHENYLAZO)-5-IMINO-5H-PYRAZOL-3-YLAMINE
cmpd_698	479.507	482.457	529.049	427.015	DB07247	[2'-HYDROXY-3'-(1H-PYRROLO[3,2-C]PYRIDIN-2-YL)-BIPHENYL-3-YLMETHYL]-UREA
cmpd_559	479.075	481.194	492.87	463.161	DB04645	5-{3-[3-(2,4-DICHLORO-BENZOYL)-UREIDO]-2-METHYL-PHENOXY}-PENTANOIC ACID
cmpd_330	478.516	456.544	488.488	490.517	DB03035	1,8-Di-Hydroxy-4-Nitro-Anthraquinone
cmpd_267	478.356	525.643	426.152	483.272	DB02443	Methicillin Acyl-Serine
cmpd_337	478.331	493.448	478.059	463.487	DB03073	3-Methoxybenzamide
cmpd_10	478.013	476.469	476.919	480.65	DB00147	Pyridoxal
cmpd_668	477.988	480.643	472.892	480.428	DB07097	4-tert-butyl-N'-[(1E)-(3,5-dibromo-2,4-dihydroxyphenyl)methylidene]benzohydrazide
cmpd_556	477.66	486.361	479.852	466.766	DB04642	7-{2,6-DICHLORO-4-[3-(2-CHLORO-BENZOYL)-UREIDO]-PHENOXY}-HEPTANOIC ACID
cmpd_587	477.54	480.228	479.559	472.832	DB04816	Dantron
cmpd_973	476.619	456.083	442.647	531.126	DB08665	6,11-DIHYDRO-11-ETHYL-6-METHYL-9-NITRO-5H-PYRIDO[2,3-B][1,5]BENZODIAZEPIN-5-ONE
cmpd_119	476.421	438.957	494.931	495.376	DB01079	Tegaserod
cmpd_536	475.508	451.276	519.33	455.919	DB04525	2-(Carboxymethoxy)-5-[(2s)-2-({(2s)-2-[(3-Carboxypropanoyl)Amino] -3-Phenylpropanoyl}Amino)-3-Oxo-3-(Pentylamino)Propyl]Benzoic Acid
cmpd_778	475.33	413.29	482.946	529.755	DB07695	N-(3,5-dibromo-4-hydroxyphenyl)-4-hydroxy-3,5-dimethylbenzamide
cmpd_646	474.578	474.439	483.442	465.853	DB07002	4-({4-[(4-methoxypyridin-2-yl)amino]piperidin-1-yl}carbonyl)benzonitrile
cmpd_118	474.518	485.692	432.431	505.43	DB01067	Glipizide
cmpd_840	474.431	473.938	474.617	474.738	DB07972	1-(3-METHYLPHENYL)-1H-BENZIMIDAZOL-5-AMINE
cmpd_854	474.423	492.915	464.54	465.813	DB08043	1-[4-(PYRIDIN-4-YLOXY)PHENYL]-3-[3-(TRIFLUOROMETHYL)PHENYL]UREA
cmpd_58	474.085	479.885	468.038	474.331	DB00546	Adinazolam
cmpd_885	473.842	454.502	472.031	494.993	DB08190	N-[2-(2-iodo-5-methoxy-1H-indol-3-yl)ethyl]acetamide
cmpd_415	473.811	489.466	469.835	462.133	DB03631	3-(4-Hydroxy-3-Imino-6-Oxo-Cyclohexa-1,4-Dienyl)-Alanine
cmpd_785	473.667	447.751	500.256	472.993	DB07731	4-[(E)-(3,5-DIAMINO-1H-PYRAZOL-4-YL)DIAZENYL]PHENOL
cmpd_151	473.594	472.732	468.221	479.828	DB01428	Oxybenzone
cmpd_715	473.502	499.979	465.349	455.179	DB07306	ETHYL 4-[(4-CHLOROPYRIDIN-2-YL)AMINO]PIPERIDINE-1-CARBOXYLATE
cmpd_824	473.244	462.094	476.668	480.97	DB07939	N-(3-MERCAPTOPROPANOYL)-D-ALANINE
cmpd_422	473.208	476.833	475.538	467.252	DB03682	Dibenzofuran-4,6-Dicarboxylic Acid
cmpd_514	473.163	480.547	468.476	470.465	DB04345	7,8-dimethylalloxazine
cmpd_976	472.977	462.094	524.708	432.13	DB08668	3-(5-AMINO-3-IMINO-3H-PYRAZOL-4-YLAZO)-BENZOIC ACID
cmpd_871	472.346	431.761	455.271	530.005	DB08094	(4-AMINO-2-{[1-(METHYLSULFONYL)PIPERIDIN-4-YL]AMINO}PYRIMIDIN-5-YL)(2,3-DIFLUORO-6-METHOXYPHENYL)METHANONE
cmpd_889	472.186	480.239	480.426	455.893	DB08214	4-(1H-IMIDAZOL-1-YL)PHENOL
cmpd_43	472.175	473.466	469.202	473.856	DB00402	Eszopiclone
cmpd_968	471.767	459.553	466.38	489.367	DB08652	2-(1H-INDOL-3-YL)ACETAMIDE
cmpd_617	471.735	458.91	455.965	500.331	DB06857	N-(4-CARBAMIMIDOYL-3-CHORO-PHENYL)-2-HYDROXY-3-IODO-5-METHYL-BENZAMIDE
cmpd_420	471.356	488.045	459.573	466.45	DB03667	Acetic Acid Salicyloyl-Amino-Ester
cmpd_674	471.308	483.806	474.194	455.925	DB07125	4-(6-{[(1R)-1-(hydroxymethyl)propyl]amino}imidazo[1,2-b]pyridazin-3-yl)benzoic acid
cmpd_821	471.048	377.766	476.142	559.237	DB07916	3-{6-[(8-HYDROXY-QUINOLINE-2-CARBONYL)-AMINO]-2-THIOPHEN-2-YL-HEXANOYLAMINO}-4-OXO-BUTYRI ACID
cmpd_972	470.606	471.653	473.158	467.006	DB08660	1,2,5,8-tetrahydroxyanthracene-9,10-dione
cmpd_197	470.346	420.15	572.203	418.684	DB01865	3-(6-Aminopyridin-3-Yl)-N-Methyl-N-[(1-Methyl-1h-Indol-2-Yl)Methyl]Acrylamide
cmpd_552	470.165	466.415	459.934	484.147	DB04608	9-HYDROXY-4-PHENYL-6H-PYRROLO[3,4-C]CARBAZOLE-1,3-DIONE
cmpd_949	469.647	464.647	433.57	510.724	DB08524	2-(3-BENZOYLPHENOXY)ETHYL(HYDROXY)FORMAMIDE
cmpd_955	468.926	449.223	473.709	483.845	DB08547	PROGESTERONE-11-ALPHA-OL-HEMISUCCINATE
cmpd_325	468.824	457.324	472.511	476.638	DB02974	4-(4-Chlorophenyl)Imidazole
cmpd_334	468.429	463.438	475.863	465.985	DB03060	Sri-9662
cmpd_79	467.836	509.944	448.304	445.26	DB00705	Delavirdine
cmpd_525	467.273	477.977	460.533	463.31	DB04406	3-(Phosphonomethyl)Pyridine-2-Carboxylic Acid
cmpd_671	467.134	471.322	450.117	479.964	DB07105	2-[2-(4-CHLORO-PHENYLSULFANYL)-ACETYLAMINO]-3-(4-GUANIDINO-PHENYL)-PROPIONAMIDE
cmpd_814	466.717	463.448	483.595	453.107	DB07859	4-(4-CHLOROPHENYL)-4-[4-(1H-PYRAZOL-4-YL)PHENYL]PIPERIDINE
cmpd_167	466.545	457.139	467.437	475.058	DB01646	N-Acetylmethionine
cmpd_299	466.412	469.891	470.841	458.505	DB02802	5-Aminocarbonyl-3-Nitrophenyl-Alpha-D-Galactopyranose
cmpd_244	466.078	472.759	468.245	457.23	DB02255	GM6001
cmpd_529	465.885	457.207	447.008	493.439	DB04464	N-Formylmethionine
cmpd_811	465.53	471.597	445.096	479.898	DB07856	6-{4-[4-(4-CHLOROPHENYL)PIPERIDIN-4-YL]PHENYL}-9H-PURINE
cmpd_812	465.507	467.047	449.888	479.587	DB07857	(2R)-2-(4-CHLOROPHENYL)-2-[4-(1H-PYRAZOL-4-YL)PHENYL]ETHANAMINE
cmpd_512	465.358	428.434	495.545	472.096	DB04334	6-hydroxydopa quinone
cmpd_3	464.686	460.334	480.153	453.572	DB00117	L-Histidine
cmpd_877	464.187	476.805	461.04	454.717	DB08136	4-(acetylamino)-N-(4-fluorophenyl)-1H-pyrazole-3-carboxamide
cmpd_25	463.971	466.068	459.618	466.226	DB00271	Diatrizoate
cmpd_845	463.802	493.335	451.648	446.423	DB07984	2-[1-(4-CHLOROBENZOYL)-5-METHOXY-2-METHYL-1H-INDOL-3-YL]-N-[(1S)-1-(HYDROXYMETHYL)PROPYL]ACETAMIDE
cmpd_946	463.343	448.606	457.847	483.577	DB08510	5-ALPHA-PREGNANE-3-BETA-OL-HEMISUCCINATE
cmpd_813	463.266	447.018	476.074	466.705	DB07858	(2S)-2-(4-CHLOROPHENYL)-2-[4-(1H-PYRAZOL-4-YL)PHENYL]ETHANAMINE
cmpd_752	462.365	458.406	431.035	497.653	DB07560	N-[(1S)-2-methyl-1-(pyridin-4-ylcarbamoyl)propyl]cyclohexanecarboxamide
cmpd_235	462.313	462.463	445.096	479.381	DB02190	2-Oxalosuccinic Acid
cmpd_362	462.255	462.399	455.607	468.76	DB03285	2',4,4'-Trihydroxychalcone
cmpd_489	461.737	429.008	525.589	430.615	DB04154	N-Methyl-N-[3-(6-Phenyl[1,2,4]Triazolo[4,3-B]Pyridazin-3-Yl)Phenyl]Acetamide
cmpd_905	461.422	483.898	415.898	484.471	DB08281	O-[2-(1,3-dioxo-1,3-dihydro-2H-isoindol-2-yl)ethyl] (4-bromophenyl)thiocarbamate
cmpd_992	460.576	462.15	458.144	461.433	DB08789	2-AMINO-4-(2,4-DICHLOROPHENYL)-N-ETHYLTHIENO[2,3-D]PYRIMIDINE-6-CARBOXAMIDE
cmpd_987	459.968	433.007	540.627	406.271	DB08738	1-{3-oxo-3-[(2S)-2-(pyrrolidin-1-ylcarbonyl)pyrrolidin-1-yl]propyl}-3-phenylquinoxalin-2(1H)-one
cmpd_81	459.772	467.944	452.985	458.388	DB00733	Pralidoxime
cmpd_411	459.06	523.301	463.203	390.676	DB03605	(2s)-2-[(2,4-Dichloro-Benzoyl)-(3-Trifluoromethyl-Benzyl)-Amino]-3-Phenyl-Propionic Acid
cmpd_640	459.042	476.195	412.404	488.528	DB06956	N-(4-ACETYLPHENYL)-5-(5-CHLORO-2,4-DIHYDROXYPHENYL)-1H-PYRAZOLE-4-CARBOXAMIDE
cmpd_904	459.002	423.712	453.943	499.35	DB08275	N-DODECANOYL-L-TYROSINE
cmpd_20	457.189	459.613	453.888	458.065	DB00238	Nevirapine
cmpd_127	456.929	442.529	444.178	484.08	DB01197	Captopril
cmpd_941	456.515	448.464	463.214	457.866	DB08468	2,3,7,8-tetrahydroxychromeno[5,4,3-cde]chromene-5,10-dione
cmpd_190	455.643	453.751	436.193	476.986	DB01827	2,3,5,6-Tetrafluoro-4-Methoxy-Benzamide
cmpd_964	454.682	438.395	493.97	431.68	DB08584	6-{[6-(1-methyl-1H-pyrazol-4-yl)[1,2,4]triazolo[4,3-b]pyridazin-3-yl]sulfanyl}quinoline
cmpd_809	454.226	454.624	397.21	510.844	DB07848	5-CHLORO-N-{(3S)-1-[(1S)-1-METHYL-2-MORPHOLIN-4-YL-2-5-CHLORO-N-{(3S)-1-[(1S)-1-METHYL-2-MORPHOLIN-4-YL-2-SULFONAMIDE
cmpd_704	453.574	432.039	512.574	416.108	DB07268	2-({2-[(3-HYDROXYPHENYL)AMINO]PYRIMIDIN-4-YL}AMINO)BENZAMIDE
cmpd_113	452.786	497.45	439.049	421.859	DB01039	Fenofibrate
cmpd_220	452.127	452.126	452.126	452.128	DB02041	4-Aminophthalhydrazide
cmpd_634	452.116	444.756	410.531	501.06	DB06925	3-(2-AMINOQUINAZOLIN-6-YL)-4-METHYL-N-[3-(TRIFLUOROMETHYL)PHENYL]BENZAMIDE
cmpd_998	451.739	408.387	496.218	450.613	DB08881	Vemurafenib
cmpd_768	450.608	422.643	465.629	463.551	DB07653	N-(5,6-DIPHENYLFURO[2,3-D]PYRIMIDIN-4-YL)GLYCINE
cmpd_783	449.417	443.301	461.648	443.301	DB07715	3-METHYL-1,6,8-TRIHYDROXYANTHRAQUINONE
cmpd_699	448.925	431.43	441.577	473.768	DB07250	N'-(5-CHLORO-1,3-BENZODIOXOL-4-YL)-N-(3,4,5- TRIMETHOXYPHENYL)PYRIMIDINE-2,4-DIAMINE
cmpd_369	448.038	438.687	450.366	455.06	DB03360	N-Acetylproline
cmpd_491	447.983	447.342	447.342	449.264	DB04169	3,5-Diaminophthalhydrazide
cmpd_107	447.653	422.117	461.013	459.83	DB01011	Metyrapone
cmpd_856	447.588	447.429	399.049	496.287	DB08050	5-PHENYL-2-KETO-VALERIC ACID
cmpd_914	447.023	423.884	460.081	457.103	DB08344	4-chloro-N-(3-methoxypropyl)-N-[(3S)-1-(2-phenylethyl)piperidin-3-yl]benzamide
cmpd_852	446.693	392.957	439.226	507.895	DB08034	(E)-3,4-DIHYDROXY-N'-[(2-METHOXYNAPHTHALEN-1-YL)METHYLENE]BENZOHYDRAZIDE
cmpd_170	446.114	423.174	498.066	417.103	DB01664	(S)-Des-Me-Ampa
cmpd_991	445.443	448.223	445.113	442.993	DB08784	2-(4-CHLORO-PHENYLAMINO)-NICOTINIC ACID
cmpd_366	445.246	444.975	446.699	444.065	DB03306	RU78300
cmpd_816	444.667	429.486	482.033	422.483	DB07870	(2S)-2-(4-{[3-CHLORO-5-(TRIFLUOROMETHYL)PYRIDIN-2-YL]OXY}PHENOXY)PROPANOIC ACID
cmpd_986	444.612	469.358	425.816	438.661	DB08731	2-[(1R)-2-carboxy-1-(naphthalen-1-ylmethyl)ethyl]-1,3-dioxo-2,3-dihydro-1H-isoindole-5-carboxylic acid
cmpd_990	443.736	474.97	423.699	432.54	DB08772	3,4-DIHYDRO-4-OXO-3-((5-TRIFLUOROMETHYL-2-BENZOTHIAZOLYL)METHYL)-1-PHTHALAZINE ACETIC ACID
cmpd_727	443.242	455.374	455.673	418.679	DB07384	1-ACETYL-2-CARBOXYPIPERIDINE
cmpd_853	442.706	425.577	428.142	474.398	DB08036	6,7,12,13-tetrahydro-5H-indolo[2,3-a]pyrrolo[3,4-c]carbazol-5-one
cmpd_521	441.928	429.61	452.309	443.865	DB04380	Diureido-Acetate
cmpd_343	441.837	444.117	433.653	447.74	DB03094	3,5-Dihydro-5-Methylidene-4h-Imidazol-4-On
cmpd_545	441.732	455.919	438.28	430.997	DB04560	4,7-Dioxosebacic Acid
cmpd_570	440.575	447.794	384.229	489.703	DB04739	4-[(4-METHYL-1-PIPERAZINYL)METHYL]-N-[3-[[4-(3-PYRIDINYL)-2-PYRIMIDINYL]AMINO]PHENYL]-BENZAMIDE
cmpd_997	440.535	483.322	438.14	400.144	DB08828	Vismodegib
cmpd_182	438.361	452.956	424.226	437.9	DB01778	8-Amino-1,3-Dimethyl-3,7-Dihydropurine-2,6-Dione
cmpd_426	437.419	438.482	427.991	445.783	DB03707	S-Ethyl-N-Phenyl-Isothiourea
cmpd_99	437.276	429.555	458.085	424.187	DB00951	Isoniazid
cmpd_245	437.036	429.811	448.545	432.753	DB02260	4-Oxosebacic Acid
cmpd_76	436.474	416.733	452.248	440.442	DB00670	Pirenzepine
cmpd_679	435.481	404.311	459.524	442.609	DB07177	(5E,13E)-11-HYDROXY-9,15-DIOXOPROSTA-5,13-DIEN-1-OIC ACID
cmpd_138	434.852	363.107	469.057	472.392	DB01283	Lumiracoxib
cmpd_324	434.754	434.037	431.52	438.705	DB02973	4-(5-Bromo-2-Oxo-2h-Indol-3-Ylazo)-Benzenesulfonamide
cmpd_766	434.636	442.88	426.631	434.396	DB07635	bis(4-hydroxyphenyl)methanone
cmpd_393	434.371	434.834	433.98	434.3	DB03509	2-(4-Chlorophenyl)-5-Quinoxalinecarboxamide
cmpd_965	434.048	423.221	449.278	429.646	DB08597	6-[4-(2-piperidin-1-ylethoxy)phenyl]-3-pyridin-4-ylpyrazolo[1,5-a]pyrimidine
cmpd_357	432.613	437.012	427.464	433.364	DB03237	2,3-Dihydroxy-5-Oxo-Hexanedioate
cmpd_667	432.131	434.857	432.107	429.428	DB07096	6-AMINO-BENZO[DE]ISOQUINOLINE-1,3-DIONE
cmpd_187	431.514	426.151	435.374	433.018	DB01796	Quinolinic Acid
cmpd_595	431.115	408.922	467.912	416.51	DB06151	Acetylcysteine
cmpd_175	430.782	446.988	437.121	408.236	DB01720	(2z)-2-(Benzoylamino)-3-[4-(2-Bromophenoxy)Phenyl]-2-Propenoic Acid
cmpd_754	429.789	438.878	430.362	420.126	DB07584	N-[2-(5-methyl-4H-1,2,4-triazol-3-yl)phenyl]-7H-pyrrolo[2,3-d]pyrimidin-4-amine
cmpd_988	429.713	358.482	465.938	464.718	DB08739	2-{3-[(2S)-4,4-difluoro-2-(pyrrolidin-1-ylcarbonyl)pyrrolidin-1-yl]-3-oxopropyl}-isoindole-1,3(2H)-dione
cmpd_843	429.161	459.977	411.431	416.075	DB07981	2-[1-(4-CHLOROBENZOYL)-5-METHOXY-2-METHYL-1H-INDOL-3-YL]-N-[(1R)-1-(HYDROXYMETHYL)PROPYL]ACETAMIDE
cmpd_247	428.58	437.626	424.775	423.338	DB02269	[4-({[5-Benzyloxy-1-(3-Carbamimidoyl-Benzyl)-1h-Indole-2-Carbonyl]-Amino}-Methyl)-Phenyl]-Trimethyl-Ammonium
cmpd_594	428.559	465.644	433.28	386.754	DB06144	Sertindole
cmpd_467	426.308	426.172	451.1	401.653	DB04001	6-(Oxalyl-Amino)-1h-Indole-5-Carboxylic Acid
cmpd_940	425.692	423.641	432.697	420.737	DB08467	6-(2,3,4,5,6,7-HEXAHYDRO-2,4,4-TRIMETHYL-1-METYLENEINDEN-2-YL)-3-METHYLHEXA-2,4-DIENOIC ACID
cmpd_229	424.849	416.344	435.803	422.4	DB02129	Dihydroorotic Acid
cmpd_278	424.738	390.247	425.821	458.146	DB02611	Balanol Analog 1
cmpd_466	424.647	429.764	418.109	426.067	DB04000	Bromo-Willardiine
cmpd_256	423.865	418.402	432.063	421.13	DB02340	N-Acetyl-Serine
cmpd_924	423.619	428.746	428.007	414.104	DB08361	2-{[(1R,2S)-2-aminocyclohexyl]amino}-4-[(3-methylphenyl)amino]pyrimidine-5-carboxamide
cmpd_630	423.239	435.174	412.727	421.815	DB06907	2-(2,6-DICHLOROPHENYL)-1,3-BENZOXAZOLE-6-CARBOXYLIC ACID
cmpd_994	423.145	435	428.341	406.093	DB08791	1-[(2-NITROPHENYL)SULFONYL]-1H-PYRROLO[3,2-B]PYRIDINE-6-CARBOXAMIDE
cmpd_389	422.972	431.4	425.049	412.468	DB03489	2-Keto-3-Deoxygluconate
cmpd_70	422.129	415.992	468.748	381.648	DB00619	Imatinib
cmpd_370	422.113	424.317	439.927	402.095	DB03364	N-Carbamyl-D-Methionine
cmpd_132	421.85	422.733	426.677	416.141	DB01223	Aminophylline
cmpd_355	421.203	415.421	415.548	432.641	DB03231	3-(5-Amino-7-Hydroxy-[1,2,3]Triazolo[4,5-D]Pyrimidin-2-Yl)-N-[2-(2-(Hydroxymethyl-Phenylsulfanyl)-Benzyl]-Benzamide
cmpd_109	420.79	426.308	395.441	440.622	DB01016	Glyburide
cmpd_937	420.297	450.269	406.344	404.279	DB08435	(5E,14E)-11-oxoprosta-5,9,12,14-tetraen-1-oic acid
cmpd_15	420.164	425.229	422.907	412.355	DB00173	Adenine
cmpd_291	419.886	451.962	406.69	401.006	DB02713	Acetylamino-Acetic Acid
cmpd_921	419.445	441.054	407.238	410.044	DB08353	2-(CYCLOHEXYLMETHYLAMINO)-4-(PHENYLAMINO)PYRAZOLO[1,5-A][1,3,5]TRIAZINE-8-CARBONITRILE
cmpd_477	419.32	411.679	413.224	433.056	DB04048	N-Carbamoyl-Alanine
cmpd_691	419.319	380.574	456.78	420.603	DB07212	N-(7-CARBAMIMIDOYL-NAPHTHALEN-1-YL)-3-HYDROXY-2-METHYL-BENZAMIDE
cmpd_269	418.051	419.272	412.896	421.985	DB02459	4-Guanidinobenzoic Acid
cmpd_675	416.113	405.298	476.374	366.668	DB07138	5-(2,6-dichlorophenyl)-2-[(2,4-difluorophenyl)sulfanyl]-6H-pyrimido[1,6-b]pyridazin-6-one
cmpd_75	415.822	445.966	405.763	395.737	DB00662	Trimethobenzamide
cmpd_872	415.672	425.408	427.764	393.845	DB08104	N-(3,5-dibromo-4-hydroxyphenyl)benzamide
cmpd_191	415.424	367.559	449.551	429.161	DB01830	{4-[2-Acetylamino-2-(3-Carbamoyl-2-Cyclohexylmethoxy-6,7,8,9-Tetrahydro-5h-Benzocyclohepten-5ylcarbamoyl)-Ethyl]-2-Phosphono-Phenyl}-Phosphonic Acid
cmpd_91	415.102	419.009	409.859	416.439	DB00861	Diflunisal
cmpd_280	415.013	411.584	430.415	403.041	DB02622	2-(Oxalyl-Amino)-Benzoic Acid
cmpd_866	414.122	425.169	442.911	374.287	DB08077	2-[4-({[(3,5-DICHLOROPHENYL)AMINO]CARBONYL}AMINO)PHENOXY]-2-METHYLPROPANOIC ACID
cmpd_395	413.829	417.948	402.092	421.446	DB03522	Aspartic Acid-4-Carboxymethyl Ester
cmpd_57	413.726	419.121	423.668	398.389	DB00545	Pyridostigmine
cmpd_270	413.637	400.28	419.488	421.144	DB02518	N-Acetylalanine
cmpd_664	413.482	407.457	432.573	400.415	DB07076	6-[(Z)-AMINO(IMINO)METHYL]-N-[3-(CYCLOPENTYLOXY)PHENYL]-2-NAPHTHAMIDE
cmpd_356	413.465	330.768	433.593	476.034	DB03235	N-{3-[4-(3-Amino-Propyl)-Piperazin-1-Yl]-Propyl}-3-Nitro-5-(Galactopyranosyl)-Alpha-Benzamide
cmpd_776	413.227	415.761	397.859	426.061	DB07693	N-(3,5-dibromo-4-hydroxyphenyl)-2,6-dimethylbenzamide
cmpd_121	413.145	414.917	412.893	411.624	DB01119	Diazoxide
cmpd_69	412.3	413.316	405.925	417.66	DB00609	Ethionamide
cmpd_589	410.861	425.541	431.556	375.485	DB04820	Nialamide
cmpd_860	410.674	400.736	416.316	414.97	DB08062	3-(4-CHLOROPHENYL)-5-(METHYLTHIO)-4H-1,2,4-TRIAZOLE
cmpd_516	410.038	370.072	441.742	418.301	DB04357	Pteric Acid
cmpd_412	409.133	381.316	433.625	412.458	DB03623	9-(4-Hydroxyphenyl)-2,7-Phenanthroline
cmpd_958	409.108	416.756	412.565	398.004	DB08571	4-(ACETYLAMINO)-5-AMINO-3-HYDROXYBENZOIC ACID
cmpd_631	408.769	425.229	402.434	398.643	DB06912	UNDECA-3,7-DIENE-1,3,7,11-TETRACARBALDEHYDE
cmpd_844	408.543	448.38	397.828	379.421	DB07983	1-(4-IODOBENZOYL)-5-METHOXY-2-METHYL INDOLE-3-ACETIC ACID
cmpd_387	408.136	412.748	414.777	396.884	DB03480	Brequinar Analog
cmpd_435	408.044	414.065	413.172	396.895	DB03756	Docosa-4,7,10,13,16,19-Hexaenoic Acid
cmpd_252	406.794	413.497	381.245	425.639	DB02304	Prostaglandin B2
cmpd_177	406.453	395.919	409.846	413.593	DB01734	3-(Oxalyl-Amino)-Naphthalene-2-Carboxylic Acid
cmpd_932	406.396	364.688	410.861	443.64	DB08418	(4aS,4bR,10bS,12aS)-12a-methyl-1,3-dioxo-2-(pyridin-3-ylmethyl)-1,2,3,4,4a,4b,5,6,10b,11,12,12a-dodecahydronaphtho[2,1-f]isoquinolin-8-yl sulfamate
cmpd_67	406.344	359.258	478.149	381.625	DB00604	Cisapride
cmpd_729	406.118	410.889	415.836	391.63	DB07395	4-[3-(2-Chloro-4,5-difluoro-benzoyl)ureido]-3-trifluoromethoxybenzoic acid
cmpd_481	406.001	393.295	393.003	431.704	DB04073	N-{3-[4-(3-Amino-Propyl)-Piperazin-1-Yl]-Propyl}-3-Nitro-5-(Galactopyranosyl)-Beta-Benzamide
cmpd_288	405.896	408.354	392.238	417.096	DB02701	Nicotinamide
cmpd_322	405.036	415.45	414.396	385.262	DB02966	Fluoro-Willardiine
cmpd_301	403.881	401.751	402.252	407.639	DB02818	Iodo-Willardiine
cmpd_573	403.621	386.9	396.806	427.158	DB04756	2-[3,5-DICHLORO-4-(2-{2-[2(2-MERCAPTOETHOXY)ETHOXY]ETHOXY}ETHOXY)PHENYLAMINO]BENZOIC ACID
cmpd_913	403.125	413.558	390.383	405.433	DB08340	N,N'-DIPHENYLPYRAZOLO[1,5-A][1,3,5]TRIAZINE-2,4-DIAMINE
cmpd_328	402.698	434.886	373.997	399.211	DB03007	9r,13r-Opda
cmpd_29	402.629	411.39	382.999	413.497	DB00310	Chlorthalidone
cmpd_602	402.244	390.163	415.711	400.859	DB06605	Apixaban
cmpd_284	400.559	400.48	409.551	391.647	DB02662	Novo Nordisk a/S Compound
cmpd_86	399.157	410.111	392.984	394.376	DB00824	Enprofylline
cmpd_462	398.615	362.637	425.249	407.96	DB03982	Compound 5, 2-(Naphthalen-1-Yl-Oxalyl-Amino)-Benzoicacid
cmpd_623	397.592	347.773	434.448	410.555	DB06884	4-HYDROXY-N'-(4-ISOPROPYLBENZYL)BENZOHYDRAZIDE
cmpd_475	397.439	357.343	421.871	413.104	DB04040	N-(2-Morpholin-4-Yl-1-Morpholin-4-Ylmethyl-Ethyl)-3-Nitro-5-(3,4,5-Trihydroxy-6-Hydroxymethyl-Tetrahydro-Pyran-2-Yloxy)-Benzamide
cmpd_532	396.779	388.052	432.122	370.162	DB04477	N-1,2,3,4-Tetrahydronaphth-1-Yl-2'-[3,5-Dimethoxybenzamido]-2'-Deoxy-Adenosine
cmpd_200	396.704	427.987	384.882	377.243	DB01906	3-(5-Amino-7-Hydroxy-[1,2,3]Triazolo[4,5-D]Pyrimidin-2-Yl)-Benzoic Acid
cmpd_196	395.922	398.049	392.607	397.11	DB01857	Phosphoaspartate
cmpd_777	395.813	397.836	398.957	390.647	DB07694	2,5-dichloro-N-(3,5-dibromo-4-hydroxyphenyl)benzamide
cmpd_832	395.793	385.281	383.017	419.08	DB07956	[1-(3-CHLORO-2-FORMYL-PHENYLCARBAMOYL)-2-METHYL-PROPYL]-CARBAMIC ACID TERT-BUTYL ESTER
cmpd_855	395.59	383.85	393.415	409.505	DB08046	2-chloro-5-[(1S)-1-hydroxy-3-oxo-2H-isoindol-1-yl]benzenesulfonamide
cmpd_910	394.845	388.864	391.042	404.628	DB08315	2-AMINO-N,N-BIS(PHENYLMETHYL)-1,3-OXAZOLE-5-CARBOXAMIDE
cmpd_611	394.637	414.214	364.924	404.774	DB06831	2-((9H-PURIN-6-YLTHIO)METHYL)-5-CHLORO-3-(2-METHOXYPHENYL)QUINAZOLIN-4(3H)-ONE
cmpd_438	393.501	386.339	423.56	370.604	DB03775	D-Dethiobiotin
cmpd_98	393.286	403.845	391.409	384.604	DB00945	Acetylsalicylic acid
cmpd_207	393.129	390.705	372.018	416.664	DB01947	RU78262
cmpd_92	392.176	392.176	392.176	392.176	DB00880	Chlorothiazide
cmpd_793	391.187	362.667	382.791	428.103	DB07800	N-(2-(((5-CHLORO-2-PYRIDINYL)AMINO)SULFONYL)PHENYL)-4-(2-OXO-1(2H)-PYRIDINYL)BENZAMIDE
cmpd_250	391.138	406.856	392.493	374.066	DB02279	Benzoylformic Acid
cmpd_361	390.303	388.714	391.105	391.09	DB03272	4-Bromo-3-(5'-Carboxy-4'-Chloro-2'-Fluorophenyl)-1-Methyl-5-Trifluoromethyl-Pyrazol
cmpd_312	390.13	413.253	356.672	400.464	DB02892	L-2-Amino-6-Methylene-Pimelic Acid
cmpd_198	389.4	385.418	430.296	352.486	DB01879	(S)-2-{Methyl-[2-(Naphthalene-2-Sulfonylamino)-5-(Naphthalene-2-Sulfonyloxy)-Benzoyl]-Amino}-Succinicacid
cmpd_486	387.792	384.4	387.814	391.163	DB04129	Willardiine
cmpd_209	387.665	397.088	385.991	379.916	DB01971	trans-urocanic acid
cmpd_34	387.618	370.305	374.848	417.702	DB00349	Clobazam
cmpd_966	387.561	380.292	412.395	369.995	DB08608	4-({(2R,5S)-2,5-DIMETHYL-4-[(2R)-3,3,3-TRIFLUORO-2-HYDROXY-2-METHYLPROPANOYL]PIPERAZIN-1-YL}CARBONYL)BENZONITRILE
cmpd_226	387.438	341.419	436.438	384.457	DB02089	CP-526423
cmpd_221	387.216	394.612	395.576	371.46	DB02056	(5e,13e)-9,15-Dihydroxy-11-Oxoprosta-5,13-Dien-1-Oicacid
cmpd_445	386.664	387.735	389.865	382.393	DB03819	Salicylhydroxamic Acid
cmpd_32	386.635	402.042	379.408	378.455	DB00339	Pyrazinamide
cmpd_555	386.217	388.475	383.053	387.122	DB04641	3,7-DIHYDROXYNAPHTHALENE-2-CARBOXYLIC ACID
cmpd_581	385.728	389.428	381.195	386.56	DB04797	Triazolopyridine
cmpd_916	385.643	406.733	367.279	382.917	DB08348	N~2~,N~2~-DIMETHYL-N~1~-(6-OXO-5,6-DIHYDROPHENANTHRIDIN-2-YL)GLYCINAMIDE
cmpd_995	385.567	388.592	393.225	374.884	DB08797	Salicylamide
cmpd_562	384.382	423.585	412.187	317.374	DB04673	4-[(5-CHLOROINDOL-2-YL)SULFONYL]-2-(2-METHYLPROPYL)-1-[[5-(PYRIDIN-4-YL)PYRIMIDIN-2-YL]CARBONYL]PIPERAZINE
cmpd_531	384.204	377.321	394.405	380.886	DB04476	Trencam-3,2-Hopo
cmpd_586	383.527	389.438	377.656	383.486	DB04815	Clioquinol
cmpd_663	383.064	374.605	428.278	346.31	DB07070	(2S)-2-{3-[({[2-fluoro-4-(trifluoromethyl)phenyl]carbonyl}amino)methyl]-4-methoxybenzyl}butanoic acid
cmpd_202	382.565	387.723	393.458	366.515	DB01924	Benzhydroxamic Acid
cmpd_807	382.347	382.049	385.912	379.08	DB07837	[4-(5-naphthalen-2-yl-1H-pyrrolo[2,3-b]pyridin-3-yl)phenyl]acetic acid
cmpd_327	382.217	382.217	382.217	382.217	DB02998	Methyltrienolone
cmpd_194	381.702	394.715	373.136	377.255	DB01854	5-Bromonicotinamide
cmpd_421	381.556	380.942	398.901	364.826	DB03673	Beta(2-Thienyl)Alanine
cmpd_541	381.4	383.604	384.899	375.697	DB04552	Niflumic Acid
cmpd_459	381.275	371.616	377.034	395.175	DB03943	D-Asparagine
cmpd_381	379.418	409.392	333.398	395.463	DB03442	2-[5-Hydroxy-3-Methyl-1-(2-Methyl-4-Sulfo-Phenyl)-1h-Pyrazol-4-Ylazo]-4-Sulfo-Benzoic Acid
cmpd_143	378.744	358.038	323.799	454.395	DB01393	Bezafibrate
cmpd_629	378.247	383.906	377.809	373.025	DB06906	2-AMINO-4-HYDROXYPYRIMIDINE-5-CARBOXYLIC ACID ETHYL ESTER
cmpd_206	378.108	425.284	352.805	356.236	DB01940	Balanol Analog 2
cmpd_496	378.049	349.514	407.967	376.666	DB04196	Pteroic Acid
cmpd_149	378.008	445.138	354.486	334.4	DB01422	Nitroxoline
cmpd_96	377.634	365.476	389.334	378.092	DB00917	Dinoprostone
cmpd_47	377.487	383.149	407.608	341.705	DB00455	Loratadine
cmpd_677	376.906	385.241	364.225	381.252	DB07161	5-phenyl-1H-indazol-3-amine
cmpd_742	376.833	396.68	392.147	341.671	DB07472	(R)-(+)9B-(3-METHYL)PHENYL-2,3-DIHYDROTHIAZOLO[2,3-A]ISOINDOL-5(9BH)-ONE
cmpd_87	376.558	401.573	359.821	368.281	DB00829	Diazepam
cmpd_936	376.188	367.234	340.975	420.354	DB08429	N-({(2S)-1-[(3R)-3-amino-4-(3-chlorophenyl)butanoyl]pyrrolidin-2-yl}methyl)-3-(methylsulfonyl)benzamide
cmpd_563	376.165	371.19	389.203	368.102	DB04674	2-HYDROXY-3,5-DIIODOBENZOIC ACID
cmpd_205	375.965	378.958	362.566	386.37	DB01939	5-Amidino-Benzimidazole
cmpd_189	375.48	358.552	478.95	288.938	DB01820	Compound 12, N-Acetyl-4-[(Carboxycarbonyl)(2-Carboxyphenyl)Amino]-N-Pentyl-1-Napthylalaniamide
cmpd_717	375.369	396.17	366.854	363.082	DB07311	18-CHLORO-11,12,13,14-TETRAHYDRO-1H,10H-8,4-(AZENO)-9,15,1,3,6-BENZODIOXATRIAZACYCLOHEPTADECIN-2-ONE
cmpd_709	375.275	364.554	397.506	363.765	DB07287	2-(2,4-DICHLOROPHENOXY)-5-(PYRIDIN-2-YLMETHYL)PHENOL
cmpd_873	375.208	420.753	345.096	359.775	DB08111	4-[(6-phenyl[1,2,4]triazolo[4,3-b]pyridazin-3-yl)methyl]phenol
cmpd_428	373.976	345.058	391.671	385.2	DB03722	3,4-Dihydro-5-Methyl-Isoquinolinone
cmpd_497	373.212	353.512	403.731	362.394	DB04210	BV1
cmpd_340	373.182	360.666	396.471	362.408	DB03088	Pyroglutamic Acid
cmpd_246	372.95	370.824	373.996	374.029	DB02262	Orotic Acid
cmpd_453	371.201	358.806	377.245	377.551	DB03884	3-Phenylpyruvic Acid
cmpd_908	371.173	364.113	358.983	390.424	DB08299	4-[8-(3-nitrophenyl)-1,7-naphthyridin-6-yl]benzoic acid
cmpd_240	370.712	366.988	369.769	375.379	DB02238	4-(Methylsulfanyl)-2-Oxobutanoic Acid
cmpd_944	370.622	380.187	344.74	386.94	DB08493	5-METHYL-3-(9-OXO-1,8-DIAZA-TRICYCLO[10.6.1.013,18]NONADECA-12(19),13,15,17-TETRAEN-10-YLCARBAMOYL)-HEXANOIC ACID
cmpd_578	370.615	391.212	363.071	357.562	DB04771	1-GUANIDINO-4-(N-NITRO-BENZOYLAMINO-L-LEUCYL-L-PROLYLAMINO)BUTANE
cmpd_193	370.523	370.777	368.364	372.429	DB01847	N-Carbamyl-D-Valine
cmpd_396	369.698	376.176	362.422	370.496	DB03523	6-Fluoro-2-(2'-Fluoro-1,1'-Biphenyl-4-Yl)-3-Methylquinoline-4-Carboxylic Acid
cmpd_452	367.484	389.687	374.189	338.577	DB03878	N-[4-Methyl-3-[[4-(3-Pyridinyl)-2-Pyrimidinyl]Amino]Phenyl]-3-Pyridinecarboxamide
cmpd_593	366.502	383.937	439.413	276.155	DB05521	Telaprevir
cmpd_979	366.414	376.719	341.267	381.256	DB08675	(6E)-7-{6-[(1E)-OCT-1-ENYL]-2,3-DIAZABICYCLO[2.2.1]HEPT-2-EN-5-YL}HEPT-6-ENOIC ACID
cmpd_377	366.223	373.027	383.828	341.813	DB03388	3-[(2,4-Dichlorobenzoyl)(Isopropyl)Amino]-5-Phenylthiophene-2-Carboxylic Acid
cmpd_476	366.156	338.203	361.22	399.044	DB04044	4-{2-[(3-Nitrobenzoyl)Amino]Phenoxy}Phthalic Acid
cmpd_942	365.865	340.065	392.319	365.21	DB08470	3-(4-fluorophenyl)-5-phenyl-4H-1,2,4-triazole
cmpd_16	365.338	355.265	355.38	385.37	DB00174	L-Asparagine
cmpd_839	365.321	396.578	342.773	356.613	DB07971	5-AMINO-2-{4-[(4-AMINOPHENYL)SULFANYL]PHENYL}-1H-ISOINDOLE-1,3(2H)-DIONE
cmpd_682	365.171	359.198	375.613	360.702	DB07183	N-(4-phenoxyphenyl)-2-[(pyridin-4-ylmethyl)amino]nicotinamide
cmpd_628	363.805	364.011	364.002	363.402	DB06903	(1S,3aS,5aR,8aS)-1,7,7-trimethyl-1,2,3,3a,5a,6,7,8-octahydrocyclopenta[c]pentalene-4-carboxylic acid
cmpd_626	362.948	361.419	366.395	361.031	DB06900	1-[4-(hydroxymethyl)phenyl]guanidine
cmpd_137	362.439	333.842	404.341	349.135	DB01251	Gliquidone
cmpd_90	362.368	365.714	359.962	361.427	DB00855	Aminolevulinic acid
cmpd_899	361.747	373.003	360.394	351.845	DB08257	4-{[(CYCLOHEXYLAMINO)CARBONYL]AMINO}BUTANOIC ACID
cmpd_255	361.234	417.472	347.877	318.353	DB02331	(2s)-2-[(5-Benzofuran-2-Yl-Thiophen-2-Ylmethyl)-(2,4-Dichloro-Benzoyl)-Amino]-3-Phenyl-Propionic Acid
cmpd_354	361.207	358.092	351.873	373.656	DB03229	2-Oxo-4-Methylpentanoic Acid
cmpd_473	360.791	361.656	336.916	383.8	DB04030	1,3,4,9-Tetrahydro-2-(Hydroxybenzoyl)-9-[(4-Hydroxyphenyl)Methyl]-6-Methoxy-2h-Pyrido[3,4-B]Indole
cmpd_688	360.762	380.82	354.014	347.453	DB07208	(8E,10S,12Z)-10-hydroxy-6-oxooctadeca-8,12-dienoic acid
cmpd_122	359.365	378.11	300.461	399.523	DB01122	Ambenonium
cmpd_418	358.511	385.681	326.744	363.107	DB03647	3-[Isopropyl(4-Methylbenzoyl)Amino]-5-Phenylthiophene-2-Carboxylic Acid
cmpd_376	358.397	365.904	359.615	349.673	DB03387	N-Hydroxy-N-Isopropyloxamic Acid
cmpd_689	357.95	338.442	386.968	348.439	DB07209	(8R,9Z,12Z)-8-hydroxy-6-oxooctadeca-9,12-dienoic acid
cmpd_867	357.949	385.463	354.46	333.923	DB08079	7-methoxy-4-[(6-phenyl[1,2,4]triazolo[4,3-b]pyridazin-3-yl)methoxy]quinoline
cmpd_784	357.514	361.634	365.119	345.788	DB07718	3-(4-HYDROXY-PHENYL)PYRUVIC ACID
cmpd_900	357.471	351.445	351.83	369.139	DB08258	6-{[(CYCLOHEXYLAMINO)CARBONYL]AMINO}HEXANOIC ACID
cmpd_89	356.594	362.936	353.005	353.842	DB00851	Dacarbazine
cmpd_72	356.403	357.601	351.87	359.738	DB00627	Niacin
cmpd_83	355.274	326.383	389.616	349.822	DB00770	Alprostadil
cmpd_655	355.185	361.083	335.679	368.793	DB07041	N-[2-(2,4-diaminopyrido[2,3-d]pyrimidin-7-yl)-2-methylpropyl]-4-phenoxybenzamide
cmpd_676	354.321	387.16	316.841	358.962	DB07151	4-(4-hydroxy-3-methylphenyl)-6-phenylpyrimidin-2(5H)-one
cmpd_311	354.277	350.492	367.288	345.05	DB02891	Tricyclazole
cmpd_263	353.495	347.413	383.247	329.825	DB02420	[[4-(Aminomethyl)Phenyl]Amino]Oxo-Acetic Acid,
cmpd_164	353.304	289.393	410.919	359.6	DB01636	Clorocruoro Hem
cmpd_367	351.122	360.631	345.698	347.037	DB03331	N-Naphthalen-1-Ylmethyl-2'-[3,5-Dimethoxybenzamido]-2'-Deoxy-Adenosine
cmpd_302	350.661	350.278	354.392	347.313	DB02828	5-Fluorolevulinic Acid
cmpd_174	350.258	350.872	363.246	336.655	DB01699	(4e)-4-Aminohex-4-Enoic Acid
cmpd_289	349.201	342.336	335.211	370.055	DB02703	Fusidic Acid
cmpd_88	348.904	326.575	343.106	377.031	DB00845	Clofazimine
cmpd_572	346.734	339.933	331.88	368.39	DB04747	11-TRANS-13-TRANS-15-CIS-OCTADECATRIENOIC ACID
cmpd_696	346.682	332.354	369.078	338.613	DB07241	7-carboxy-5-hydroxy-12,13-dihydro-6H-indolo[2,3-a]pyrrolo[3,4-c]carbazole
cmpd_732	346.409	353.026	344.393	341.809	DB07405	1-(6-CYANO-3-PYRIDYLCARBONYL)-5',8'-DIFLUOROSPIRO[PIPERIDINE-4,2'(1'H)-QUINAZOLINE]-4'-AMINE
cmpd_989	346.272	366.586	338.47	333.759	DB08747	(11R)-10-acetyl-11-(2,4-dichlorophenyl)-6-hydroxy-3,3-dimethyl-2,3,4,5,10,11-hexahydro-1H-dibenzo[b,e][1,4]diazepin-1-one
cmpd_296	345.393	350.753	312.337	373.09	DB02784	N-[4-(2-{2-[3-(2-Bromo-Acetylamino)-Propionylamino]-3-Hydroxy-Propionylamino}-Ethyl)-Phenyl]-Oxalamic Acid
cmpd_929	343.911	326.883	311.327	393.522	DB08402	2-[(2,4-DICHLOROBENZOYL)AMINO]-5-(PYRIMIDIN-2-YLOXY)BENZOIC ACID
cmpd_201	342.902	397.122	318.29	313.294	DB01911	N-Methylmesoporphyrin
cmpd_214	341.782	342.042	359.855	323.45	DB02018	Amido Phenyl Pyruvic Acid
cmpd_249	341.117	338.773	348.261	336.318	DB02274	7-Keto-8-Aminopelargonic Acid
cmpd_591	340.945	315.95	352.816	354.069	DB04942	Tamibarotene
cmpd_22	340.77	342.057	343.842	336.412	DB00244	Mesalazine
cmpd_571	340.657	318.216	344.09	359.666	DB04746	(10E,12Z)-octadeca-10,12-dienoic acid
cmpd_21	340.51	342.174	350.787	328.568	DB00241	Butalbital
cmpd_19	339.681	341.674	336	341.368	DB00233	Aminosalicylic Acid
cmpd_658	338.602	338.679	338.067	339.059	DB07047	2',4'-DICHLORO-4-HYDROXY-1,1'-BIPHENYL-3-CARBOXYLIC ACID
cmpd_402	338.213	331.363	352.264	331.011	DB03560	P-Hydroxybenzaldehyde
cmpd_901	336.815	341.179	332.439	336.826	DB08259	7-{[(CYCLOHEXYLAMINO)CARBONYL]AMINO}HEPTANOIC ACID
cmpd_551	335.889	316.637	365.933	325.098	DB04607	PHENYLAMINOIMIDAZO(1,2-ALPHA)PYRIDINE
cmpd_285	334.662	345.167	357.385	301.435	DB02690	NU1025
cmpd_922	334.085	333.451	340.649	328.154	DB08354	2-(4-CHLOROBENZYLAMINO)-4-(PHENYLAMINO)PYRAZOLO[1,5-A][1,3,5]TRIAZINE-8-CARBONITRILE
cmpd_543	333.185	333.351	334.573	331.631	DB04557	Arachidonic Acid
cmpd_266	332.4	332.763	329.642	334.796	DB02434	4-(2-Thienyl)Butyric Acid
cmpd_53	332.323	403.847	298.008	295.115	DB00522	Bentiromide
cmpd_227	331.951	325.652	334.564	335.638	DB02109	Hadacidin
cmpd_13	329.173	314.657	323.608	349.254	DB00159	Icosapent
cmpd_748	329.006	352.426	319.529	315.064	DB07507	2-(4-hydroxybiphenyl-3-yl)-4-methyl-1H-isoindole-1,3(2H)-dione
cmpd_786	328.577	321.128	347.005	317.597	DB07740	(3R,5S,7R,12S,13R)-13-FORMYL-12,14-DIHYDROXY-3,5,7-TRIMETHYLTETRADECANOIC ACID
cmpd_314	327.854	328.345	326.067	329.151	DB02926	2-Oxo-Glutaric Acid
cmpd_762	327.844	366.886	309.715	306.932	DB07619	N-cyclopropyl-N-(trans-4-pyridin-3-ylcyclohexyl)-4-[(1S)-2,2,2-trifluoro-1-hydroxy-1-methylethyl]benzamide
cmpd_416	325.839	375.913	276.295	325.31	DB03634	1,3-Di(N-Propyloxy-a-Mannopyranosyl)-Carbomyl 5-Methyazido-Benzene
cmpd_11	325.307	325.716	320.448	329.757	DB00154	gamma-Homolinolenic acid
cmpd_499	325.156	322.898	338.464	314.106	DB04224	Oleic Acid
cmpd_26	325.094	323.047	329.189	323.047	DB00277	Theophylline
cmpd_803	324.903	326.721	341.415	306.572	DB07827	4-{[1-METHYL-2,4-DIOXO-6-(3-PHENYLPROP-1-YN-1-YL)-1,4-DIHYDROQUINAZOLIN-3(2H)-YL]METHYL}BENZOIC ACID
cmpd_342	324.784	328.749	327.683	317.92	DB03091	4-Amido-4-Carbamoyl-Butyric Acid
cmpd_582	324.465	354.699	316.153	302.544	DB04801	(11E)-OCTADEC-11-ENOIC ACID
cmpd_502	324.413	331.828	317.256	324.154	DB04257	Palmitoleic Acid
cmpd_306	324.12	326.983	323.743	321.634	DB02839	2,4-Dihydroxybenzoic Acid
cmpd_603	323.346	349.686	293.389	326.962	DB06693	Mevastatin
cmpd_579	322.524	331.053	320.064	316.455	DB04773	METHYL (3R)-3-{[(3R)-3-{[(3R)-3-HYDROXYBUTANOYL]OXY}BUTANOYL]OXY}BUTANOATE
cmpd_48	321.688	298.602	341.203	325.26	DB00471	Montelukast
cmpd_712	321.286	346.89	279.232	337.737	DB07295	2-[(7-HYDROXY-NAPHTHALEN-1-YL)-OXALYL-AMINO]-BENZOIC ACID
cmpd_7	320.406	315.148	319.796	326.275	DB00132	Alpha-Linolenic Acid
cmpd_515	318.127	314.493	300.873	339.014	DB04351	Aconitate Ion
cmpd_484	317.744	313.133	279.456	360.643	DB04085	1-[Pyrrol-1-Yl-2,5-Dione-Methoxymethyl]-Pyrrole-2,5-Dione
cmpd_144	317.301	326.052	315.693	310.159	DB01397	Magnesium salicylate
cmpd_318	316.65	316.959	317.587	315.404	DB02954	(Carboxyhydroxyamino)Ethanoic Acid
cmpd_482	316.209	325.616	315.063	307.948	DB04074	Alpha-ketoisovalerate
cmpd_231	315.568	311.118	375.196	260.391	DB02155	Balanol Analog 8
cmpd_46	313.744	315.908	313.067	312.258	DB00418	Secobarbital
cmpd_553	313.269	330.683	295.944	313.179	DB04630	Aldosterone
cmpd_145	312.784	313.38	312.591	312.38	DB01398	Salicylate-sodium
cmpd_97	311.561	311.141	313.431	310.112	DB00936	Salicyclic acid
cmpd_287	311.51	310.388	310.671	313.47	DB02699	4-Oxoretinol
cmpd_542	310.923	321.32	314.944	296.506	DB04553	2-Oxobutanoic Acid
cmpd_234	309.875	322.445	306.59	300.59	DB02174	D-Glutamine
cmpd_442	309.397	307.351	306.769	314.071	DB03795	2-Dehydropantoate
cmpd_319	308.451	310.239	306.132	308.982	DB02955	Ricinoleic Acid
cmpd_171	307.036	304.037	311.036	306.035	DB01672	2,3-Dihydroxy-Benzoic Acid
cmpd_549	306.27	311.336	311.397	296.078	DB04598	2-AMINO-4-CHLORO-3-HYDROXYBENZOIC ACID
cmpd_429	306.114	332.45	243.169	342.723	DB03727	Coproporphyrin I
cmpd_17	305.602	308.988	303.623	304.194	DB00201	Caffeine
cmpd_461	303.947	309.388	298.708	303.744	DB03964	4-Hydroxy-Aconitate Ion
cmpd_140	303.944	296.776	318.227	296.83	DB01352	Aprobarbital
cmpd_890	303.534	310.287	280.039	320.275	DB08221	N-{4-METHYL-3-[(3-PYRIMIDIN-4-YLPYRIDIN-2-YL)AMINO]PHENYL}-3-(TRIFLUOROMETHYL)BENZAMIDE
cmpd_28	302.553	301.46	303.647	302.551	DB00294	Etonogestrel
cmpd_6	298.232	294.225	299.39	301.08	DB00130	L-Glutamine
cmpd_323	297.194	297.194	297.194	297.194	DB02967	N-Ethylmaleimide
cmpd_281	297.166	305.079	284.917	301.502	DB02637	Oxaloacetate Ion
cmpd_456	296.52	296.526	296.527	296.507	DB03930	4-Methyl-Pyrroline-5-Carboxylic Acid
cmpd_892	296.282	280.573	330.689	277.585	DB08232	{5-(5-AMINO-1H-PYRROLO[3,2-B]PYRIDIN-2-YL)-6-HYDROXY-3'-NITRO-BIPHENYL-3-YL]-ACETIC ACID
cmpd_567	295.791	294.558	286.965	305.849	DB04724	(S)-2-((S)-3-ISOBUTYL-2,5-DIOXO-4-QUINOLIN-3-YLMETHYL-[1,4]DIAZEPAN-1YL)-N-METHYL-3-NAPHTALEN-2-YL-PROPIONAMIDE
cmpd_451	292.631	292.634	292.624	292.634	DB03868	3-Dehydroquinic Acid
cmpd_178	290.668	295.388	296.204	280.411	DB01741	CRA_17693
cmpd_430	290.622	289.812	292.566	289.487	DB03728	4-Chlorobenzoic Acid
cmpd_537	290.596	301.044	284.946	285.799	DB04527	Beta-Hydroxyasparagine
cmpd_472	290.107	306.853	274.144	289.323	DB04016	2-[3-({Methyl[1-(2-Naphthoyl)Piperidin-4-Yl]Amino}Carbonyl)-2-Naphthyl]-1-(1-Naphthyl)-2-Oxoethylphosphonic Acid
cmpd_507	289.646	291.241	288.668	289.03	DB04296	5-Oxo-L-Norleucine
cmpd_970	287.071	272.946	305.661	282.605	DB08657	2-(4-(2-((3-(5-(PYRIDIN-2-YLTHIO)THIAZOL-2-YL)UREIDO)METHYL)-1H-IMIDAZOL-4-YL)PHENOXY)ACETIC ACID
cmpd_176	286.572	289.062	288.878	281.777	DB01727	Isocitric Acid
cmpd_505	285.499	278.751	291.396	286.35	DB04272	Citric Acid
cmpd_437	281.528	284.229	281.108	279.248	DB03774	Glutamyl Group
cmpd_120	280.549	278.473	281.5	281.673	DB01080	Vigabatrin
cmpd_253	279.416	285.213	286.114	266.92	DB02326	1-Hydroxyamine-2-Isobutylmalonic Acid
cmpd_769	279.014	265.717	266.961	304.365	DB07656	N-[4-(1-BENZOYLPIPERIDIN-4-YL)BUTYL]-3-PYRIDIN-3-YLPROPANAMIDE
cmpd_232	278.898	278.934	275.808	281.953	DB02156	Sulfopyruvate
cmpd_522	276.217	280.024	272.529	276.097	DB04388	4-Carboxy-4-Aminobutanal
cmpd_271	275.678	275.754	275.619	275.662	DB02522	Phosphonopyruvate
cmpd_569	275.443	270.756	272.983	282.589	DB04734	Citraconic acid
cmpd_627	274.202	274.857	272.821	274.929	DB06901	2-(2-HYDROXY-CYCLOPENTYL)-PENT-4-ENAL
cmpd_305	272.467	273.333	271.72	272.348	DB02838	3,4-Dihydro-2h-Pyrrolium-5-Carboxylate
cmpd_546	272.116	265.691	274.258	276.4	DB04562	Tricarballylic Acid
cmpd_480	271.866	274.927	271.786	268.885	DB04072	Alpha-Methylisocitric Acid
cmpd_241	271.841	273.348	270.698	271.477	DB02239	Laevulinic Acid
cmpd_460	269.777	266.52	267.837	274.975	DB03946	3,4-Dihydroxybenzoic Acid
cmpd_520	268.423	277.068	260.131	268.071	DB04378	3-Amino-N-{4-[2-(2,6-Dimethyl-Phenoxy)-Acetylamino]-3-Hydroxy-1-Isobutyl-5-Phenyl-Pentyl}-Benzamide
cmpd_24	265.832	258.883	258.673	279.94	DB00257	Clotrimazole
cmpd_927	264.917	276.22	255.153	263.378	DB08368	OCTANE-1,3,5,7-TETRACARBOXYLIC ACID
cmpd_528	264.811	275.784	276.759	241.889	DB04461	Coproporphyrin Iii
cmpd_35	264.522	346.401	123.853	323.313	DB00362	Anidulafungin
cmpd_297	260.092	235.542	291.004	253.731	DB02785	N-[2(S)-Cyclopentyl-1(R)-Hydroxy-3(R)Methyl]-5-[(2(S)-Tertiary-Butylamino-Carbonyl)-4-(N1-(2)-(N-Methylpiperazinyl)-3-Chloro-Pyrazinyl-5-Carbonyl)-Piperazino]-4(S)-Hydroxy-2(R)-Phenylmethyl-Pentanamide
cmpd_684	257.945	259.239	245.286	269.311	DB07189	(1S,3R,6S)-4-oxo-6-{4-[(2-phenylquinolin-4-yl)methoxy]phenyl}-5-azaspiro[2.4]heptane-1-carboxylic acid
cmpd_59	257.181	264.972	263.215	243.357	DB00548	Azelaic Acid
cmpd_274	256.852	255.463	254.388	260.704	DB02571	2-Amino-6-Oxo-Hexanoic Acid
cmpd_621	256.665	259.953	250.09	259.953	DB06870	17-HYDROXY-18A-HOMO-19-NOR-17ALPHA-PREGNA-4,9,11-TRIEN-3-ONE
cmpd_583	255.696	299.715	241.689	225.683	DB04805	Virginiamycin factor S1
cmpd_441	254.213	281.411	260.264	220.965	DB03785	(3r,5r)-7-((1r,2r,6s,8r,8as)-2,6-Dimethyl-8-{[(2r)-2-Methylbutanoyl]Oxy}-1,2,6,7,8,8a-Hexahydronaphthalen-1-Yl)-3,5-Dihydroxyheptanoic Acid
cmpd_316	254.066	251.889	256.434	253.875	DB02951	3-Hydroxypyruvic Acid
cmpd_212	254.022	264.265	250.531	247.269	DB02005	2-Oxo-3-Pentenoic Acid
cmpd_500	253.577	251.69	255.361	253.679	DB04242	P-Hydroxybenzoic Acid
cmpd_347	252.935	252.935	252.935	252.935	DB03177	5-methylbenzimidazole
cmpd_333	252.728	241.91	270.472	245.803	DB03050	Geran-8-Yl Geran
cmpd_799	252.479	267.774	244.758	244.905	DB07815	GIBBERELLIN A4
cmpd_188	250.217	254.851	247.206	248.595	DB01814	2-Tridecanoyloxy-Pentadecanoic Acid
cmpd_538	249.216	239.21	250.666	257.772	DB04532	Indole
cmpd_133	249.198	217.258	283.578	246.757	DB01232	Saquinavir
cmpd_565	245.734	244.271	243.492	249.44	DB04696	4-CHLORO-3',3''-DIBROMOPHENOL-1,8-NAPHTHALEIN
cmpd_184	242.281	243.477	238.857	244.509	DB01788	4-Imino-5-Methidyl-2-Methylpyrimidine
cmpd_384	242.251	241.878	249.761	235.115	DB03452	3-Trimethylsilylsuccinic Acid
cmpd_517	239.891	264.102	246.767	208.804	DB04373	4-Amino-N-{4-[2-(2,6-Dimethyl-Phenoxy)-Acetylamino]-3-Hydroxy-1-Isobutyl-5-Phenyl-Pentyl}-Benzamide
cmpd_408	239.334	242.138	234.141	241.723	DB03589	Alpha-Ketomalonic Acid
cmpd_767	239.319	248.373	227.58	242.004	DB07645	SEBACIC ACID
cmpd_4	237.451	240.01	237.73	234.614	DB00119	Pyruvic acid
cmpd_789	236.921	227.497	244.975	238.291	DB07752	FARNESYL
cmpd_283	234.432	228.391	235.754	239.151	DB02655	D-Aspartic Acid
cmpd_336	233.815	250.085	206.551	244.809	DB03067	4-{2,4-Bis[(3-Nitrobenzoyl)Amino]Phenoxy}Phthalic Acid
cmpd_195	231.463	237.606	230.164	226.619	DB01856	Pimelic Acid
cmpd_148	231.22	261.012	210.446	222.203	DB01412	Theobromine
cmpd_341	225.108	211.9	225.847	237.578	DB03089	L-Iso-Aspartate
cmpd_440	222.702	178.319	298.283	191.503	DB03784	Elaidoylamide
cmpd_368	222.546	224.036	216.548	227.054	DB03343	Malate Like Intermediate
cmpd_391	221.932	218.94	223.656	223.201	DB03499	Malate Ion
cmpd_457	219.479	217.143	219.085	222.209	DB03939	4-Hydroxy-3,4-Dihydro-1h-Pyrimidin-2-One
cmpd_487	218.505	221.023	219.395	215.097	DB04135	5-Fluoro-4-(S)-Hydroxy-3,4-Dihydropyrimidine
cmpd_364	215.682	217.119	215.64	214.287	DB03293	9-Methyl Uric Acid
cmpd_352	210.127	215.445	204.547	210.39	DB03209	Oxonic Acid
cmpd_539	206.481	210.402	206.45	202.59	DB04538	2s,3s-3-Methylaspartic Acid
cmpd_508	206.104	210.433	202.671	205.208	DB04313	3-Methyl-Aspartic Acid
cmpd_474	205.552	190.372	215.796	210.488	DB04039	3-Oxo-Pentadecanoic Acid
cmpd_400	205.495	208.215	203.187	205.082	DB03553	Glutaric Acid
cmpd_509	203.172	203.87	195.594	210.051	DB04314	1-Methylcytosine
cmpd_61	202.85	202.042	206.978	199.531	DB00566	Succimer
cmpd_798	202.721	183.906	192.226	232.032	DB07814	GIBBERELLIN A3
cmpd_173	201.949	201.346	205.084	199.418	DB01694	D-tartaric acid
cmpd_388	201.887	196.595	194.862	214.204	DB03483	4-Benzoylamino-4-{1-{1-Carbamoyl-2-[4-(Difluoro-Phosphono-Methyl)-Phenyl]-Ethylcarbamoyl}-2-[4-(Difluoro-Phosphono-Methyl)-Phenyl]-Ethylcarbamoyl}-Butyric Acid
cmpd_5	201.397	205.012	202.03	197.15	DB00128	L-Aspartic Acid
cmpd_519	177.742	168.445	186.49	178.29	DB04377	3-Hydroxy-3-Methyl-Glutaric Acid
cmpd_560	176.334	177.733	179.575	171.695	DB04646	Dibromothymoquinone
cmpd_135	175.411	172.901	175.931	177.4	DB01243	Chloroxine
cmpd_152	173.728	173.728	173.728	173.728	DB01434	19-norandrostenedione
cmpd_349	169.611	189.783	158.732	160.319	DB03193	Stearic acid
cmpd_30	166.389	159.657	175.875	163.635	DB00313	Valproic Acid
cmpd_8	161.331	164.141	157.154	162.698	DB00139	Succinic acid
cmpd_891	160.859	143.174	188.043	151.359	DB08231	MYRISTIC ACID
cmpd_535	158.369	165.251	136.982	172.874	DB04519	Caprylic acid
cmpd_268	154.519	160.169	158.677	144.71	DB02448	N-Tridecanoic Acid
cmpd_156	152.927	152.927	152.927	152.927	DB01500	4-Hydroxy-19-nortestosterone
cmpd_443	152.824	158.294	142.866	157.312	DB03796	Palmitic Acid
cmpd_410	152.478	142.01	153.396	162.028	DB03600	Decanoic Acid
cmpd_155	152.399	152.451	152.294	152.451	DB01481	Delta1-dihydrotestosterone
cmpd_157	151.99	142.811	143.602	169.557	DB01521	Clostebol
cmpd_104	149.463	151.412	143.973	153.003	DB00990	Exemestane
cmpd_242	143.813	164.689	131.954	134.796	DB02242	Cyclohexane Propionic Acid
cmpd_315	143.706	138.471	134.82	157.828	DB02938	Heptanoic Acid
cmpd_392	140.603	158.481	130.192	133.135	DB03500	Tricosanoic Acid
cmpd_1000	136.211	127.592	130.284	150.758	DB08905	Formestane
cmpd_458	131.518	128.784	139.66	126.11	DB03940	Oxamic Acid
cmpd_41	130.228	129.633	118.097	142.955	DB00396	Progesterone
cmpd_71	127.212	131.09	126.417	124.128	DB00624	Testosterone
cmpd_464	123.54	109.117	152.273	109.23	DB03993	4-Methyl Valeric Acid
cmpd_158	122.995	119.636	115.006	134.343	DB01536	4-Androstenedione
cmpd_817	120.132	112.386	127.01	120.999	DB07886	(11alpha,14beta)-11,17,21-trihydroxypregn-4-ene-3,20-dione
cmpd_82	116.27	99.466	112.583	136.761	DB00741	Hydrocortisone
cmpd_106	114.891	130.838	109.476	104.36	DB00996	Gabapentin
cmpd_225	109.609	102.228	102.228	124.37	DB02085	1-Aminocyclopropanecarboxylic Acid
cmpd_39	108.993	120.286	101.802	104.891	DB00378	Dydrogesterone
cmpd_320	108.349	109.875	101.218	113.953	DB02962	Benzimidazole
cmpd_153	104.787	105.864	104.98	103.517	DB01440	Gamma Hydroxybutyric Acid
cmpd_431	103.182	102.052	104.393	103.102	DB03741	2-Methylbutanoic Acid
cmpd_394	102.875	102.094	103.745	102.786	DB03518	(R)-Mevalonate
cmpd_203	102.742	102.479	102.814	102.932	DB01930	2,4-Dihydroxy-3,3-Dimethyl-Butyrate
cmpd_262	101.807	104.364	100.971	100.085	DB02406	N-Valeric Acid
cmpd_160	101.359	104.976	100.619	98.483	DB01564	Calusterone
cmpd_154	100.76	99.43	101.425	101.425	DB01471	Bolasterone
cmpd_23	100.627	89.869	116.78	95.232	DB00253	Medrysone
cmpd_604	99.691	87.766	105.91	105.397	DB06710	Methyltestosterone
cmpd_494	99.1347	98.788	98.815	99.801	DB04183	Methylmalonic Acid
cmpd_317	98.0137	97.994	98.024	98.023	DB02952	Alpha-Aminoisobutyric Acid
cmpd_561	97.8343	109.26	91.087	93.156	DB04652	(11-BETA)-11,21-DIHYDROXY-PREGN-4-ENE-3,20-DIONE
cmpd_434	97.7287	97.69	97.699	97.797	DB03750	Isovaleric Acid
cmpd_379	97.1813	97.564	97.596	96.384	DB03432	Beta-Amino Isobutyrate
cmpd_66	96.5797	100.541	97.261	91.937	DB00603	Medroxyprogesterone
cmpd_791	96.3977	103.003	89.597	96.593	DB07768	(10ALPHA,13ALPHA,14BETA,17ALPHA)-17-HYDROXYANDROST-4-EN-3-ONE
cmpd_606	96.161	96.161	96.161	96.161	DB06768	Ammonium lactate
cmpd_725	96.1493	104.882	92.711	90.855	DB07373	ANDROSTA-1,4-DIENE-3,17-DIONE
cmpd_335	95.199	95.199	95.199	95.199	DB03066	D-Lactic Acid
cmpd_523	95.199	95.199	95.199	95.199	DB04398	Lactic Acid
cmpd_344	89.739	89.739	89.739	89.739	DB03107	Beta-Alanine
cmpd_436	89.18	89.18	89.18	89.18	DB03766	Propanoic Acid
cmpd_498	88.2623	87.879	89.23	87.678	DB04212	2-Iminiopropanoate
cmpd_423	86.679	86.679	86.679	86.679	DB03688	3-Hydroxy-Propanoic Acid
cmpd_183	84.944	84.944	84.944	84.944	DB01786	D-Alanine
cmpd_14	84.944	84.944	84.944	84.944	DB00160	L-Alanine
cmpd_272	82.543	82.543	82.543	82.543	DB02531	Isobutyric Acid
cmpd_403	80.0343	80.031	80.036	80.036	DB03568	Butanoic Acid
cmpd_142	78.6997	86.633	75.624	73.842	DB01369	Quinupristin
cmpd_192	74.651	74.651	74.651	74.651	DB01844	Dimethylformamide
cmpd_405	72.874	72.874	72.874	72.874	DB03578	Pyruvamide
cmpd_513	66.739	66.716	66.787	66.714	DB04343	Glyoxalate, Glyoxylate
cmpd_407	59.9177	60.76	59.511	59.482	DB03587	Pyruvoyl Group
cmpd_409	59.273	59.273	59.273	59.273	DB03594	1,2,4-Triazole
cmpd_294	51.112	51.112	51.112	51.112	DB02757	Pyrazole

## Sheet: NUAK1_3I7C_A
cmpd No.	FPAScore				DrugBank No.	Drug Name
	mean	1st	2nd	3rd
cmpd_898	1446.27	1417.3	1461.08	1460.42	DB08053	1-cyclobutyl-3-(3,4-dimethoxyphenyl)-1H-pyrazolo[3,4-d]pyrimidin-4-amine
cmpd_897	1394.24	1378.62	1383.07	1421.04	DB08052	1-cyclopentyl-3-(1H-pyrrolo[2,3-b]pyridin-5-yl)-1H-pyrazolo[3,4-d]pyrimidin-4-amine
cmpd_899	1363.08	1314.76	1430.75	1343.74	DB08054	1-(1-methylethyl)-3-quinolin-6-yl-1H-pyrazolo[3,4-d]pyrimidin-4-amine
cmpd_800	1322.91	1379.57	1292.79	1296.38	DB07563	1-{7-cyclohexyl-6-[4-(4-methylpiperazin-1-yl)benzyl]-7H-pyrrolo[2,3-d]pyrimidin-2-yl}methanamine
cmpd_891	1291.04	1373.37	1224.81	1274.94	DB08035	1-TERT-BUTYL-3-(2,5-DIMETHYLBENZYL)-1H-PYRAZOLO[3,4-D]PYRIMIDIN-4-AMINE
cmpd_540	1284.36	1319.61	1241.44	1292.03	DB04463	3-(4-Amino-1-Tert-Butyl-1h-Pyrazolo[3,4-D]Pyrimidin-3-Yl)Phenol
cmpd_964	1278.2	1246.55	1317.37	1270.69	DB08300	1-methyl-3-naphthalen-2-yl-1H-pyrazolo[3,4-d]pyrimidin-4-amine
cmpd_217	1264.72	1263.57	1270.81	1259.78	DB01809	1-Ter-Butyl-3-P-Tolyl-1h-Pyrazolo[3,4-D]Pyrimidin-4-Ylamine
cmpd_1008	1261.16	1248.03	1323.71	1211.75	DB08461	3-[(4-AMINO-1-TERT-BUTYL-1H-PYRAZOLO[3,4-D]PYRIMIDIN-3-YL)METHYL]PHENOL
cmpd_1059	1257.05	1245.7	1288.92	1236.54	DB08699	1-tert-butyl-3-(3-methylbenzyl)-1H-pyrazolo[3,4-d]pyrimidin-4-amine
cmpd_953	1252.53	1229.53	1294.35	1233.72	DB08242	N,4-dimethyl-3-[(1-phenyl-1H-pyrazolo[3,4-d]pyrimidin-4-yl)amino]benzamide
cmpd_750	1240.3	1215.08	1278.73	1227.09	DB07335	3-[4-AMINO-1-(1-METHYLETHYL)-1H-PYRAZOLO[3,4-D]PYRIMIDIN-3-YL]PHENOL
cmpd_375	1235.1	1226.95	1230.56	1247.8	DB03023	1-Tert-Butyl-3-(4-Chloro-Phenyl)-1h-Pyrazolo[3,4-D]Pyrimidin-4-Ylamine
cmpd_153	1216.15	1243.78	1274.36	1130.3	DB01155	Gemifloxacin
cmpd_1007	1210.63	1244.07	1215.95	1171.86	DB08460	3-{5-[(6-amino-1H-pyrazolo[3,4-b]pyridin-3-yl)methoxy]-2-chlorophenoxy}-5-chlorobenzonitrile
cmpd_933	1184.37	1190.57	1214.55	1148.01	DB08183	3-{(3R,4R)-4-methyl-3-[methyl(7H-pyrrolo[2,3-d]pyrimidin-4-yl)amino]piperidin-1-yl}-3-oxopropanenitrile
cmpd_301	1183.04	1170	1180.45	1198.67	DB02472	6-Hydroxy-7,8-Dihydro Purine Nucleoside
cmpd_895	1181.72	1165.07	1187.59	1192.5	DB08047	4-[1-allyl-7-(trifluoromethyl)-1H-indazol-3-yl]benzene-1,3-diol
cmpd_856	1167.93	1214.85	1175.85	1113.09	DB07877	8-(6-BROMO-BENZO[1,3]DIOXOL-5-YLSULFANYL)-9-(3-ISOPROPYLAMINO-PROPYL)-ADENINE
cmpd_1006	1162.18	1121.45	1187.02	1178.07	DB08459	3-chloro-5-[2-chloro-5-(1H-pyrazolo[3,4-b]pyridin-3-ylmethoxy)phenoxy]benzonitrile
cmpd_1000	1133.23	1119.91	1114.23	1165.56	DB08446	3-[6-bromo-2-fluoro-3-(1H-pyrazolo[3,4-c]pyridazin-3-ylmethyl)phenoxy]-5-chlorobenzonitrile
cmpd_817	1123.75	1178.41	1085.55	1107.3	DB07648	(2R)-3-{[(4Z)-5,6-DIPHENYL-6,7-DIHYDRO-4H-PYRROLO[2,3-D]PYRIMIDIN-4-YLIDENE]AMINO}PROPANE-1,2-DIOL
cmpd_518	1118.49	1091.55	1115.06	1148.85	DB04254	8-Benzo[1,3]Dioxol-,5-Ylmethyl-9-Butyl-2-Fluoro-9h-Purin-6-Ylamine
cmpd_481	1113.44	1147	1081.44	1111.88	DB03899	9-Butyl-8-(4-Methoxybenzyl)-9h-Purin-6-Amine
cmpd_816	1101.02	1109.68	1066.74	1126.64	DB07647	(2R)-1-[(5,6-DIPHENYL-7H-PYRROLO[2,3-D]PYRIMIDIN-4-YL)AMINO]PROPAN-2-OL
cmpd_995	1091.56	1105.6	1133.65	1035.42	DB08436	8-BENZO[1,3]DIOXOL-,5-YLMETHYL-9-BUTYL-9H-
cmpd_253	1088.87	1070.21	1118.22	1078.18	DB02103	2-Chlorodideoxyadenosine
cmpd_820	1088.25	1081.95	1084.38	1098.43	DB07655	3-AMINO-3-BENZYL-[4.3.0]BICYCLO-1,6-DIAZANONAN-2-ONE
cmpd_872	1086.06	1157.17	994.977	1106.02	DB07967	9-CYCLOPENTYL-6-[2-(3-IMIDAZOL-1-YL-PROPOXY)-PHENYLAMINO]-9H-PURINE-2-CARBONITRILE
cmpd_803	1083.97	1114.73	1046.86	1090.33	DB07584	N-[2-(5-methyl-4H-1,2,4-triazol-3-yl)phenyl]-7H-pyrrolo[2,3-d]pyrimidin-4-amine
cmpd_504	1080.87	1112.74	1063.88	1065.99	DB04102	2-Amino-Adenosine
cmpd_395	1077.72	1052.67	1140.26	1040.22	DB03172	Tubercidin
cmpd_998	1075.69	997.367	1202.8	1026.89	DB08444	3-[2-bromo-4-(1H-pyrazolo[3,4-c]pyridazin-3-ylmethyl)phenoxy]-5-methylbenzonitrile
cmpd_461	1068.38	1080.23	1069.78	1055.14	DB03769	D-Eritadenine
cmpd_389	1067.88	1107.25	1030.92	1065.46	DB03137	8-(2,5-Dimethoxy-Benzyl)-2-Fluoro-9-Pent-9h-Purin-6-Ylamine
cmpd_693	1067.05	1053.37	1085.81	1061.97	DB07173	7-(5-DEOXY-BETA-D-RIBOFURANOSYL)-5-IODO-7H-PYRROLO[2,3-D]PYRIMIDIN-4-AMINE
cmpd_896	1065.52	1060.6	1067.33	1068.65	DB08048	4-(6-HYDROXY-1H-INDAZOL-3-YL)BENZENE-1,3-DIOL
cmpd_369	1063.84	1037.9	1057.86	1095.77	DB02947	2-Fluoro-2'-Deoxyadenosine
cmpd_468	1062.68	1095.52	993.32	1099.18	DB03809	9-Butyl-8-(3-Methoxybenzyl)-9h-Purin-6-Amine
cmpd_498	1062.59	1062.6	1090.65	1034.54	DB04054	9-Butyl-8-(2,5-Dimethoxy-Benzyl)-2-Fluoro-9h-Purin-6-Ylamine
cmpd_401	1058.24	1054.62	1038.63	1081.46	DB03216	(1'r,2's)-9-(2-Hydroxy-3'-Keto-Cyclopenten-1-Yl)Adenine
cmpd_75	1056.76	1042.17	1074.96	1053.15	DB00631	Clofarabine
cmpd_407	1055.05	1088.01	1035.39	1041.74	DB03273	3'-Oxo-Adenosine
cmpd_927	1054.23	1061.96	1056.97	1043.76	DB08154	3-chloro-5-[2-chloro-5-(1H-indazol-3-ylmethoxy)phenoxy]benzonitrile
cmpd_522	1047.31	988.599	1068.62	1084.7	DB04288	2-[Trans-(4-Aminocyclohexyl)Amino]-6-(Benzyl-Amino)-9-Cyclopentylpurine
cmpd_670	1046.86	1079.59	1035.02	1025.96	DB07075	3-(5-{[4-(AMINOMETHYL)PIPERIDIN-1-YL]METHYL}-1H-INDOL-2-YL)-1H-INDAZOLE-6-CARBONITRILE
cmpd_342	1043.36	1042.21	1039.52	1048.36	DB02765	9-Hydroxypropyladenine, R-Isomer
cmpd_630	1042.19	1009.21	1049.69	1067.66	DB06916	N-[2-(1,3-BENZODIOXOL-5-YL)ETHYL]-1-[2-(1H-IMIDAZOL-1-YL)-6-METHYLPYRIMIDIN-4-YL]-D-PROLINAMIDE
cmpd_1056	1040.39	1046.19	1034.66	1040.31	DB08694	9-amino-5-(2-aminopyrimidin-4-yl)pyrido[3',2':4,5]pyrrolo[1,2-c]pyrimidin-4-ol
cmpd_289	1037.22	1003.75	1069.92	1038	DB02359	9-Butyl-8-(2,5-Dimethoxy-Benzyl)-9h-Purin-6-Ylamine
cmpd_277	1035.7	1072.72	1031.32	1003.06	DB02282	5'-Deoxy-5'-Methylthioadenosine
cmpd_809	1033.41	1032.1	1055.11	1013.01	DB07612	6-(3-AMINOPHENYL)-N-(TERT-BUTYL)-2-(TRIFLUOROMETHYL)QUINAZOLIN-4-AMINE
cmpd_664	1030.68	1099.01	1013.73	979.313	DB07052	5'-S-ethyl-5'-thioadenosine
cmpd_932	1029.17	980.444	1065.38	1041.69	DB08182	4-(4-propoxy-1H-pyrrolo[2,3-b]pyridin-3-yl)pyrimidin-2-amine
cmpd_49	1028.8	1002.8	1025.24	1058.35	DB00467	Enoxacin
cmpd_692	1027.35	1006.97	1059.2	1015.87	DB07170	5'-FLUORO-2',5'-DIDEOXYADENOSINE
cmpd_272	1025	1128.51	1010.38	936.117	DB02222	2,6-Diamino-(S)-9-[2-(Phosphonomethoxy)Propyl]Purine
cmpd_561	1024.89	996.645	1010.85	1067.17	DB04604	5-iodotubercidin
cmpd_457	1020.09	1016.51	1035.28	1008.48	DB03735	9-(2-Deoxy-Beta-D-Ribofuranosyl)-6-Methylpurine
cmpd_168	1019.62	1016.4	939.668	1102.79	DB01254	Dasatinib
cmpd_372	1018.46	1035.81	1004.07	1015.51	DB03000	9-Hydroxypropyladenine, S-Isomer
cmpd_159	1018.45	1065.57	994.274	995.497	DB01207	Ridogrel
cmpd_930	1018.36	1022.86	988.364	1043.86	DB08178	4-(4-methoxy-1H-pyrrolo[2,3-b]pyridin-3-yl)pyrimidin-2-amine
cmpd_313	1014.04	954.986	954.406	1132.71	DB02550	8-(2-Chloro-3,4,5-Trimethoxy-Benzyl)-2-Fluoro-9-Pent-4-Ylnyl-9h-Purin-6-Ylamine
cmpd_1065	1012.79	1004.77	1007.44	1026.15	DB08713	2,6-DIMETHYL-1-(3-[3-METHYL-5-ISOXAZOLYL]-PROPANYL)-4-[2N-METHYL-2H-TETRAZOL-5-YL]-PHENOL
cmpd_924	1005.94	954.561	1031.2	1032.06	DB08148	1-[4-(4-chlorophenyl)-1-(7H-pyrrolo[2,3-d]pyrimidin-4-yl)piperidin-4-yl]methanamine
cmpd_340	1001.62	999.664	964.956	1040.26	DB02754	9-Butyl-8-(3,4,5-Trimethoxybenzyl)-9h-Purin-6-Amine
cmpd_758	995.276	802.302	1053.89	1129.63	DB07360	1-{5-[2-(thieno[3,2-d]pyrimidin-4-ylamino)ethyl]-1,3-thiazol-2-yl}-3-[3-(trifluoromethyl)phenyl]urea
cmpd_225	993.508	968.5	1056.9	955.121	DB01893	N6-Benzyl Adenosine-5'-Diphosphate
cmpd_97	992.331	1019.79	987.246	969.957	DB00779	Nalidixic Acid
cmpd_546	992.255	971.417	1017.83	987.516	DB04478	Cp-166572, 2-Hydroxymethyl-4-(4-N,N-Dimethylaminosulfonyl-1-Piperazino)-Pyrimidine
cmpd_404	992.208	1053.97	976.562	946.092	DB03230	Adenosine-5'-Propylphosphate
cmpd_134	991.647	989.581	1001.82	983.54	DB01048	Abacavir
cmpd_833	987.609	966.985	1024.74	971.097	DB07761	(2R)-1-[4-({6-[(2,6-DIFLUOROPHENYL)AMINO]PYRIMIDIN-4-YL}AMINO)PHENOXY]-3-(DIMETHYLAMINO)PROPAN-2-OL
cmpd_794	984.799	990.338	991.119	972.941	DB07525	3-(3-methoxybenzyl)-1H-pyrrolo[2,3-b]pyridine
cmpd_11	983.614	1000.09	971.624	979.13	DB00194	Vidarabine
cmpd_662	977.945	957.887	997.268	978.68	DB07045	(2R,3R,4S,5R)-2-[6-amino-8-[(3,4-dichlorophenyl)methylamino]purin-9-yl]-5-(hydroxymethyl)oxolane-3,4-diol
cmpd_715	976.739	937.762	1036.69	955.762	DB07247	[2'-HYDROXY-3'-(1H-PYRROLO[3,2-C]PYRIDIN-2-YL)-BIPHENYL-3-YLMETHYL]-UREA
cmpd_263	975.311	979.008	1020.63	926.293	DB02162	5'-O-(N-Ethyl-Sulfamoyl)Adenosine
cmpd_1002	974.723	942.248	985.23	996.692	DB08449	2-(3-((4,5,7-trifluorobenzo[d]thiazol-2-yl)methyl)-1H-pyrrolo[2,3-b]pyridin-1-yl)acetic acid
cmpd_139	972.482	1027.02	964.728	925.7	DB01073	Fludarabine
cmpd_1020	970.331	943.317	991.622	976.055	DB08516	(S)-(+)-2-[4-(FLUOROBENZYLOXY-BENZYLAMINO)PROPIONAMIDE]
cmpd_229	968.521	953.014	1012.65	939.897	DB01910	Adenosyl-Ornithine
cmpd_1085	966.133	1021.32	854.652	1022.43	DB08816	Ticagrelor
cmpd_357	965.062	959.767	998.537	936.882	DB02896	Methylthioinosine
cmpd_25	963.291	966.073	970.505	953.296	DB00300	Tenofovir
cmpd_701	957.144	942.401	1003.24	925.795	DB07205	N6-ISOPENTENYL-ADENOSINE-5'-MONOPHOSPHATE
cmpd_643	956.706	976.66	921.212	972.247	DB06999	N-{3-[(5-chloro-1H-pyrrolo[2,3-b]pyridin-3-yl)carbonyl]-2,4-difluorophenyl}propane-1-sulfonamide
cmpd_296	955.355	983.711	896.809	985.545	DB02416	2-Ribofuranosyl-3-Iodo-2,3-Dihydro-1h-Pyrazolo[3,4-D]Pyrimidin-4-Ylamine
cmpd_611	955.07	915.788	997.371	952.051	DB06843	2',5'-DIDEOXY-ADENOSINE 3'-MONOPHOSPHATE
cmpd_439	953.39	950.318	955.149	954.704	DB03528	9-Beta-D-Xylofuranosyl-Adenine
cmpd_539	951.249	943.724	950.995	959.028	DB04441	2-Fluoroadenosine
cmpd_110	947.831	963.465	939.713	940.314	DB00889	Granisetron
cmpd_826	946.897	975.873	948.614	916.203	DB07711	(2S,3R)-3-(6-amino-9H-purin-9-yl)nonan-2-ol
cmpd_390	942.096	951.95	952.134	922.205	DB03146	2-Deazo-6-Thiophosphate Guanosine-5'-Monophosphate
cmpd_88	935.674	953.304	928.273	925.446	DB00724	Imiquimod
cmpd_343	935.141	952.17	909.005	944.249	DB02770	7-Alpha-D-Ribofuranosyl-2-Aminopurine-5'-Phosphate
cmpd_436	933.502	943.539	983.047	873.921	DB03510	6-O-Phosphoryl Inosine Monophosphate
cmpd_847	933.117	901.178	937.906	960.268	DB07840	(E)-[4-(3,5-difluorophenyl)-3H-pyrrolo[2,3-b]pyridin-3-ylidene](3-methoxyphenyl)methanol
cmpd_759	931.966	971.459	1000.86	823.58	DB07362	1-(5-{2-[(1-methyl-1H-pyrazolo[4,3-d]pyrimidin-7-yl)amino]ethyl}-1,3-thiazol-2-yl)-3-[3-(trifluoromethyl)phenyl]urea
cmpd_317	929.758	828.216	885.704	1075.36	DB02573	2'-Deoxycytidine-2'-Deoxyadenosine-3',5'-Monophosphate
cmpd_419	928.69	945.368	953.847	886.854	DB03376	'5'-O-(N-(L-Alanyl)-Sulfamoyl)Adenosine
cmpd_666	928.666	888.946	1023.2	873.853	DB07054	(2R)-1-(DIMETHYLAMINO)-3-{4-[(6-{[2-FLUORO-5-(TRIFLUOROMETHYL)PHENYL]AMINO}PYRIMIDIN-4-YL)AMINO]PHENOXY}PROPAN-2-OL
cmpd_98	927.076	928.434	906.416	946.379	DB00792	Tripelennamine
cmpd_792	925.497	929.181	952.47	894.841	DB07512	7-[(3-CHLOROBENZYL)OXY]-2-OXO-2H-CHROMENE-4-CARBALDEHYDE
cmpd_831	925.087	885.545	878.525	1011.19	DB07751	(2S)-1-[4-({6-[(2,6-DIFLUOROPHENYL)AMINO]PYRIMIDIN-4-YL}AMINO)PHENOXY]-3-(DIMETHYLAMINO)PROPAN-2-OL
cmpd_258	923.499	943.198	910.603	916.695	DB02116	Olomoucine
cmpd_353	918.794	1002.56	858.737	895.087	DB02848	{4-[3-(6,7-Diethoxy-Quinazolin-4-Ylamino)-Phenyl]-Thiazol-2-Yl}-Methanol
cmpd_917	918.228	893.806	911.481	949.396	DB08113	3-pyridin-4-yl-1H-indazole
cmpd_330	917.316	919.023	940.629	892.295	DB02682	2-Deamino-6-Deoxy-6thiophosphite-5'-Phosphate Guanosine
cmpd_1015	916.66	887.737	959.009	903.234	DB08493	5-METHYL-3-(9-OXO-1,8-DIAZA-TRICYCLO[10.6.1.013,18]NONADECA-12(19),13,15,17-TETRAEN-10-YLCARBAMOYL)-HEXANOIC ACID
cmpd_487	915.904	955.118	887.388	905.206	DB03948	6-Chloropurine Riboside, 5'-Monophosphate
cmpd_1074	915.346	923.416	915.249	907.372	DB08768	N-(3-METHYLBUT-2-EN-1-YL)-9H-PURIN-6-AMINE
cmpd_414	914.768	873.743	1010	860.562	DB03349	8-Bromo-Adenosine-5'-Monophosphate
cmpd_448	912.716	882.256	928.917	926.974	DB03663	1-[(2-Amino-6,9-Dihydro-1h-Purin-6-Yl)Oxy]-3-Methyl-2-Butanol
cmpd_359	912.266	950.576	870.189	916.034	DB02905	Phosphoric Acid Mono-[3,4-Dihydroxy-5-(5-Hydroxy-Benzoimidazol-1-Yl)Tetrahydro-Furan-2-Ylmethyl] Ester
cmpd_919	908.806	947.417	939.813	839.187	DB08133	N-(4-sulfamoylphenyl)-1H-indazole-3-carboxamide
cmpd_1041	908.026	886.877	885.444	951.758	DB08597	6-[4-(2-piperidin-1-ylethoxy)phenyl]-3-pyridin-4-ylpyrazolo[1,5-a]pyrimidine
cmpd_524	906.236	974.176	855.082	889.449	DB04322	LY249543
cmpd_260	905.885	848.609	965.165	903.88	DB02139	(2e)-N-Allyl-4-{[3-(4-Bromophenyl)-5-Fluoro-1-Methyl-1h-Indazol-6-Yl]Oxy}-N-Methyl-2-Buten-1-Amine
cmpd_705	905.646	831.3	936.34	949.297	DB07213	(5-{3-[5-(PIPERIDIN-1-YLMETHYL)-1H-INDOL-2-YL]-1H-INDAZOL-6-YL}-2H-1,2,3-TRIAZOL-4-YL)METHANOL
cmpd_1083	902.858	910.372	887.118	911.083	DB08802	Isothipendyl
cmpd_549	900.239	894.325	900.817	905.574	DB04505	8-(2-Chloro-3,4,5-Trimethoxy-Benzyl)-9-Pent-4-Ylnyl-9h-Purin-6-Ylamine
cmpd_591	900.104	911.91	912.02	876.381	DB04819	Methapyrilene
cmpd_171	899.473	903.577	910.005	884.838	DB01280	Nelarabine
cmpd_934	897.535	812.994	971.989	907.622	DB08185	2-METHYLTHIO-N6-ISOPENTENYL-ADENOSINE-5'-MONOPHOSPHATE
cmpd_686	894.828	845.937	952.721	885.825	DB07153	6-methyl-5-[3-methyl-3-(3,4,5-trimethoxyphenyl)but-1-yn-1-yl]pyrimidine-2,4-diamine
cmpd_1089	894.189	900.227	909.176	873.163	DB08881	Vemurafenib
cmpd_1077	892.705	910.313	886.7	881.103	DB08780	6-MORPHOLIN-4-YL-9H-PURINE
cmpd_497	891.446	866.754	927.634	879.949	DB04024	N'-L-Seryl-3'-Amino-(3'-Deoxy)-Adenosine
cmpd_982	887.454	843.203	904.944	914.215	DB08384	2-({4-[4-(pyridin-4-ylmethyl)-1H-pyrazol-3-yl]phenoxy}methyl)quinoline
cmpd_870	883.525	867.908	908.262	874.404	DB07965	6-(CYCLOHEXYLAMINO)-9-[2-(4-METHYLPIPERAZIN-1-YL)-ETHYL]-9H-PURINE-2-CARBONITRILE
cmpd_477	878.637	810.551	933.443	891.916	DB03887	Alpha-Adenosine Monophosphate
cmpd_910	878.359	860.568	898.27	876.24	DB08093	3-(1-NAPHTHYLMETHOXY)PYRIDIN-2-AMINE
cmpd_983	878.203	871.424	868.001	895.184	DB08386	2-{[4-(4-pyridin-4-yl-1H-pyrazol-3-yl)phenoxy]methyl}quinoline
cmpd_515	877.695	905.996	838.227	888.861	DB04218	1-Deaza-Adenosine
cmpd_362	877.576	860.201	856.94	915.586	DB02916	[(2r,3s,4r,5r)-5-(6-Amino-9h-Purin-9-Yl)-3,4-Dihydroxytetrahydro-2-Furanyl]Methyl Sulfamate
cmpd_637	874.534	821.558	904.307	897.736	DB06963	3-[3-(3-methyl-6-{[(1S)-1-phenylethyl]amino}-1H-pyrazolo[4,3-c]pyridin-1-yl)phenyl]propanamide
cmpd_712	873.52	876.785	829.01	914.766	DB07243	(3-ENDO)-8-METHYL-8-AZABICYCLO[3.2.1]OCT-3-YL 1H-PYRROLO[2,3-B]PYRIDINE-3-CARBOXYLATE
cmpd_307	872.528	859.925	834.571	923.089	DB02523	5'-[[2-(Aminooxy)Ethyl]Methylsulfonio]-5'-Deoxy-Adenosine
cmpd_1075	870.873	858.49	897.264	856.864	DB08774	1-[(2S)-4-(5-phenyl-1H-pyrazolo[3,4-b]pyridin-4-yl)morpholin-2-yl]methanamine
cmpd_644	868.312	842.188	878.302	884.447	DB07000	N-{2,4-difluoro-3-[(5-pyridin-3-yl-1H-pyrrolo[2,3-b]pyridin-3-yl)carbonyl]phenyl}ethanesulfonamide
cmpd_456	866.067	833.399	864.56	900.243	DB03730	3,9-Dimethyladenine
cmpd_373	865.197	840.081	876.096	879.415	DB03011	Adenosine-5'-(Dithio)Phosphate
cmpd_478	865.041	862.176	858.546	874.401	DB03888	Allyl-{6-[3-(4-Bromo-Phenyl)-1-Methyl-1h-Indazol-6-Yl]Oxy}Hexyl)-N-Methylamine
cmpd_793	864.14	857.433	852.917	882.07	DB07524	N-phenyl-1H-pyrrolo[2,3-b]pyridin-3-amine
cmpd_534	863.099	880.419	809.111	899.766	DB04418	Adenylosuccinic Acid
cmpd_367	863.077	862.803	843.558	882.87	DB02933	5'-Deoxy-5'-(Methylthio)-Tubercidin
cmpd_226	858.072	899.668	902.519	772.029	DB01895	Aspartyl-Adenosine-5'-Monophosphate
cmpd_1060	856.733	910.203	804.549	855.448	DB08700	3-[(1R)-1-(2,6-dichloro-3-fluorophenyl)ethoxy]-5-(1-piperidin-4-yl-1H-pyrazol-4-yl)pyridin-2-amine
cmpd_400	855.201	856.685	898.945	809.973	DB03200	7-Alpha-D-Ribofuranosyl-Purine-5'-Phosphate
cmpd_310	854.541	829.671	880.289	853.664	DB02527	Cyclic Adenosine Monophosphate
cmpd_576	853.561	991.965	818.135	750.583	DB04751	Purvalanol A
cmpd_863	853.411	940.993	750.8	868.439	DB07937	2-butoxy-9-(2,6-difluorobenzyl)-N-(2-morpholin-4-ylethyl)-9H-purin-6-amine
cmpd_700	851.797	810.435	842.657	902.298	DB07204	(1S)-1-(1H-INDOL-3-YLMETHYL)-2-(2-PYRIDIN-4-YL-[1,7]NAPHTYRIDIN-5-YLOXY)-EHYLAMINE
cmpd_20	850.752	873.452	847.04	831.764	DB00242	Cladribine
cmpd_695	850.429	833.054	819.169	899.063	DB07183	N-(4-phenoxyphenyl)-2-[(pyridin-4-ylmethyl)amino]nicotinamide
cmpd_1088	850.266	866.605	772.438	911.756	DB08877	Ruxolitinib
cmpd_955	849.559	888.786	812.689	847.201	DB08247	6-(CYCLOHEXYLMETHOXY)-8-ISOPROPYL-9H-PURIN-2-AMINE
cmpd_623	845.048	1032.35	732.503	770.288	DB06896	1-(4-fluorophenyl)-N-[3-fluoro-4-(1H-pyrrolo[2,3-b]pyridin-4-yloxy)phenyl]-2-oxo-1,2-dihydropyridine-3-carboxamide
cmpd_205	845.036	873.419	861.307	800.381	DB01752	S-Adenosyl-L-Homocysteine
cmpd_1078	844.824	894.339	825.483	814.649	DB08781	1-[(2S)-4-(5-BROMO-1H-PYRAZOLO[3,4-B]PYRIDIN-4-YL)MORPHOLIN-2-YL]METHANAMINE
cmpd_936	844.527	835.868	858.766	838.947	DB08191	4-(5-phenyl-1H-pyrrolo[2,3-b]pyridin-3-yl)benzoic acid
cmpd_1010	842.51	735.807	881.07	910.652	DB08463	(2R)-2-({9-(1-methylethyl)-6-[(4-pyridin-2-ylbenzyl)amino]-9H-purin-2-yl}amino)butan-1-ol
cmpd_331	842.24	743.834	912.862	870.023	DB02684	5'-O-(N-(L-Cysteinyl)-Sulfamoyl)Adenosine
cmpd_818	842.085	834.276	890.538	801.442	DB07653	N-(5,6-DIPHENYLFURO[2,3-D]PYRIMIDIN-4-YL)GLYCINE
cmpd_298	840.68	848.931	845.068	828.042	DB02454	5-(6-Amino-9h-Purin-9-Yl)-4-Hydroxytetrahydrofuran-3-Yl Dihydrogen Phosphate
cmpd_4	839.444	808.456	838.921	870.956	DB00131	Adenosine monophosphate
cmpd_754	839.041	859.796	828.793	828.533	DB07340	N~6~-cyclohexyl-N~2~-(4-morpholin-4-ylphenyl)-9H-purine-2,6-diamine
cmpd_1009	838.412	839.286	847.101	828.848	DB08462	N-(4-PHENYLAMINO-QUINAZOLIN-6-YL)-ACRYLAMIDE
cmpd_379	838.014	843.197	830.754	840.091	DB03052	Dazoxiben
cmpd_43	836.696	846.485	836.439	827.164	DB00426	Famciclovir
cmpd_984	836.484	788.352	874.342	846.757	DB08387	2-{[4-(1-methyl-4-pyridin-4-yl-1H-pyrazol-3-yl)phenoxy]methyl}quinoline
cmpd_108	836.262	845.816	818.478	844.492	DB00882	Clomifene
cmpd_668	834.822	872.124	799.449	832.892	DB07061	1-(CYCLOHEXYLAMINO)-3-(6-METHYL-3,4-DIHYDRO-1H-CARBAZOL-9(2H)-YL)PROPAN-2-OL
cmpd_303	833.408	825.81	839.917	834.496	DB02489	9-Methylguanine
cmpd_286	831.689	858.068	814.411	822.588	DB02352	3-(Benzyloxy)Pyridin-2-Amine
cmpd_680	831.133	895.133	808.469	789.796	DB07140	5-[(3R)-3-(5-methoxybiphenyl-3-yl)but-1-yn-1-yl]-6-methylpyrimidine-2,4-diamine
cmpd_1024	829.699	816.979	860.527	811.592	DB08524	2-(3-BENZOYLPHENOXY)ETHYL(HYDROXY)FORMAMIDE
cmpd_727	828.732	858.499	807.029	820.669	DB07260	N-benzyl-4-[(2R)-pyrrolidin-2-ylmethoxy]aniline
cmpd_31	828.714	821.819	848.722	815.602	DB00350	Minoxidil
cmpd_102	828.683	814.915	822.054	849.08	DB00827	Cinoxacin
cmpd_41	827.512	870.912	763.498	848.126	DB00412	Rosiglitazone
cmpd_928	826.848	895.923	775.768	808.852	DB08163	5'-{[4-(aminooxy)butyl](methyl)amino}-5'-deoxy-8-ethenyladenosine
cmpd_114	825.214	784.215	829.012	862.415	DB00904	Ondansetron
cmpd_324	824.08	793.107	827.121	852.012	DB02607	Adenosine Phosphonoacetic Acid
cmpd_608	822.885	781.447	844.601	842.607	DB06828	5-[2-(1H-pyrrol-1-yl)ethoxy]-1H-indole
cmpd_1058	821.329	820.214	800.849	842.924	DB08697	4-(2-aminoethoxy)-N-(3-chloro-5-piperidin-1-ylphenyl)-3,5-dimethylbenzamide
cmpd_738	819.446	828.087	798.207	832.045	DB07297	5,6-DIPHENYL-N-(2-PIPERAZIN-1-YLETHYL)FURO[2,3-D]PYRIMIDIN-4-AMINE
cmpd_726	815.038	807.307	835.132	802.676	DB07258	(R)-pyridin-4-yl[4-(2-pyrrolidin-1-ylethoxy)phenyl]methanol
cmpd_612	813.02	759.15	829.254	850.657	DB06846	7-[3-(4-FLUORO-PHENYL)-1-ISOPROPYL-1H-INDOL-2-YL]-3,5-DIHYDROXY-HEPTANOIC ACID
cmpd_681	812.73	754.485	823.228	860.478	DB07141	5-[(3R)-3-(5-methoxy-4'-methylbiphenyl-3-yl)but-1-yn-1-yl]-6-methylpyrimidine-2,4-diamine
cmpd_77	810.005	803.104	804.105	822.807	DB00640	Adenosine
cmpd_528	808.904	833.316	840.097	753.3	DB04366	3'-Deoxy 3'-Amino Adenosine-5'-Diphosphate
cmpd_81	807.546	807.073	819.289	796.276	DB00675	Tamoxifen
cmpd_538	807.481	801.527	795.028	825.887	DB04440	Purine Riboside
cmpd_988	806.037	833.416	803.43	781.265	DB08393	2-[(5,6-DIPHENYLFURO[2,3-D]PYRIMIDIN-4-YL)AMINO]ETHANOL
cmpd_237	804.855	782.397	855.694	776.474	DB01946	3-[1-(3-Aminopropyl)-1h-Indol-3-Yl]-4-(1-Methyl-1h-Indol-3-Yl)-1h-Pyrrole-2,5-Dione
cmpd_685	804.082	886.018	694.622	831.607	DB07147	methyl (1R,2S)-2-(hydroxycarbamoyl)-1-{4-[(2-methylquinolin-4-yl)methoxy]benzyl}cyclopropanecarboxylate
cmpd_1069	803.199	833.075	805.234	771.288	DB08746	1-[[(1E)-2-(4-CHLOROPHENYL)ETHENYL]SULFONYL]-4-[[1-(4-PYRIDINYL)-4-PIPERIDINYL]METHYL]PIPERAZINE
cmpd_469	801.348	776.333	804.783	822.928	DB03823	Epigallocatechin
cmpd_595	801.294	937.288	722.476	744.118	DB05294	Vandetanib
cmpd_458	801.201	822.968	808.427	772.209	DB03749	4-(1h-Imidazol-4-Yl)-3-(5-Ethyl-2,4-Dihydroxy-Phenyl)-1h-Pyrazole
cmpd_462	801.2	845.712	757.758	800.131	DB03777	Rbt205 Inhibitor
cmpd_610	801.116	874.831	786.907	741.611	DB06834	N-(2-hydroxy-1,1-dimethylethyl)-1-methyl-3-(1H-pyrrolo[2,3-b]pyridin-2-yl)-1H-indole-5-carboxamide
cmpd_560	798.963	788.748	782.194	825.946	DB04602	PUROMYCIN AMINONUCLEOSIDE-5'-MONOPHOSPHATE
cmpd_613	798.735	811.633	791.737	792.836	DB06847	5-[(3S)-3-(2-methoxybiphenyl-4-yl)but-1-yn-1-yl]-6-methylpyrimidine-2,4-diamine
cmpd_777	797.986	781.895	785.637	826.426	DB07457	3-[1-(3-AMINOPROPYL)-1H-INDOL-3-YL]-4-(1H-INDOL-3-YL)-1H-PYRROLE-2,5-DIONE
cmpd_923	797.216	804.146	775.87	811.633	DB08146	7-(2,5-dihydropyrrol-1-yl)-6-phenyl-pyrido[6,5-d]pyrimidin-2-amine
cmpd_790	796.574	762.606	828.682	798.433	DB07504	(2R)-1-{4-[(4-ANILINO-5-BROMOPYRIMIDIN-2-YL)AMINO]PHENOXY}-3-(DIMETHYLAMINO)PROPAN-2-OL
cmpd_1068	795.891	794.414	862.734	730.526	DB08741	5-[[(2R)-2-cyclopropyl-7,8-dimethoxy-2H-chromen-5-yl]methyl]pyrimidine-2,4-diamine
cmpd_867	791.977	822.288	731.348	822.295	DB07944	N-{3-METHYL-5-[2-(PYRIDIN-4-YLAMINO)-ETHOXY]-PHENYL}-BENZENESULFONAMIDE
cmpd_821	791.427	785.27	792.105	796.905	DB07666	(3R,4S)-1-{6-[3-(METHYLSULFONYL)PHENYL]PYRIMIDIN-4-YL}-4-(2,4,5-TRIFLUOROPHENYL)PYRROLIDIN-3-AMINE
cmpd_453	789.721	769.609	792.867	806.688	DB03719	N-Ethyl-5'-Carboxamido Adenosine
cmpd_1025	788.495	810.379	789.87	765.236	DB08527	1-[4-(AMINOSULFONYL)PHENYL]-1,6-DIHYDROPYRAZOLO[3,4-E]INDAZOLE-3-CARBOXAMIDE
cmpd_678	788.383	798.774	758.073	808.302	DB07124	(2S)-1-(6H-INDOL-3-YL)-3-{[5-(7H-PYRAZOLO[3,4-C]PYRIDIN-5-YL)PYRIDIN-3-YL]OXY}PROPAN-2-AMINE
cmpd_778	788.075	736.048	842.562	785.616	DB07458	3-(1H-INDOL-3-YL)-4-{1-[2-(1-METHYLPYRROLIDIN-2-YL)ETHYL]-1H-INDOL-3-YL}-1H-PYRROLE-2,5-DIONE
cmpd_58	787.929	712.341	755.821	895.625	DB00530	Erlotinib
cmpd_493	787.727	720.709	800.669	841.803	DB03987	2,4-Diamino-6-[N-(3',5'-Dimethoxybenzyl)-N-Methylamino]Pyrido[2,3-D]Pyrimidine
cmpd_642	786.945	857.966	787.404	715.464	DB06997	2-(4-fluorophenyl)-N-{[3-fluoro-4-(1H-pyrrolo[2,3-b]pyridin-4-yloxy)phenyl]carbamoyl}acetamide
cmpd_788	785.987	767.782	825.902	764.277	DB07501	(2S)-1-{4-[(4-ANILINO-5-BROMOPYRIMIDIN-2-YL)AMINO]PHENOXY}-3-(DIMETHYLAMINO)PROPAN-2-OL
cmpd_819	784.661	765.016	837.653	751.315	DB07654	(5,6-DIPHENYL-FURO[2,3-D]PYRIMIDIN-4-YLAMINO)-ACETIC
cmpd_169	783.917	797.638	757.015	797.098	DB01259	Lapatinib
cmpd_242	783.795	810.646	748.648	792.09	DB01994	2-(Pyrido[1,2-E]Purin-4-Yl)Amino-Ethanol
cmpd_135	783.201	790.129	789.407	770.068	DB01059	Norfloxacin
cmpd_710	782.899	783.09	775.333	790.274	DB07236	3-(6-HYDROXY-NAPHTHALEN-2-YL)-BENZO[D]ISOOXAZOL-6-OL
cmpd_358	782.55	794.669	714.024	838.956	DB02902	3'-Phosphate-Adenosine-5'-Phosphate Sulfate
cmpd_312	781.986	771.226	773.893	800.839	DB02544	N-(6-{[3-(4-Bromophenyl)-1,2-Benzisothiazol-6-Yl]Oxy}Hexyl)-N-Methylprop-2-En-1-Amine
cmpd_409	781.391	779.924	789.165	775.083	DB03307	4-[(6-Amino-4-Pyrimidinyl)Amino]Benzenesulfonamide
cmpd_454	780.9	769.217	859.25	714.234	DB03726	Purine Riboside-5'-Monophosphate
cmpd_238	779.807	748.939	792.651	797.83	DB01953	Inhibitor of P38 Kinase
cmpd_1014	779.767	849.42	737.472	752.41	DB08489	N4-HYDROXY-2-ISOBUTYL-N1-(9-OXO-1,8-DIAZA-TRICYCLO[10.6.1.013,18]NONADECA-12(19),13,15,17-TETRAEN-10-YL)-SUCCINAMIDE
cmpd_951	779.4	725.343	807.008	805.85	DB08234	5-[3-(2,5-dimethoxyphenyl)prop-1-yn-1-yl]-6-ethylpyrimidine-2,4-diamine
cmpd_271	778.067	774.546	783.754	775.9	DB02213	Metanitrophenyl-Alpha-D-Galactoside
cmpd_938	776.307	751.755	813.529	763.638	DB08197	(5E,7S)-2-amino-7-(4-fluoro-2-pyridin-3-ylphenyl)-4-methyl-7,8-dihydroquinazolin-5(6H)-one oxime
cmpd_580	776.078	904.165	735.248	688.821	DB04776	N6-METHYL-(R)-ROSCOVITINE, R-2-[6-(BENZYL-METHYL-AMINO)-9-ISOPROPYL-9H-PURIN-2-YLAMINO]-BUTAN-1-OL
cmpd_441	775.577	748.621	803.319	774.791	DB03601	5-Deoxyflavanone
cmpd_733	775.18	771.3	783.262	770.979	DB07279	N-ETHYL-N-ISOPROPYL-3-METHYL-5-{[(2S)-2-(PYRIDIN-4-YLAMINO)PROPYL]OXY}BENZAMIDE
cmpd_770	773.884	766.913	746.613	808.127	DB07427	2-[(2-methoxy-5-methylphenoxy)methyl]pyridine
cmpd_736	771.215	768.766	754.115	790.765	DB07283	9-benzyl-2,3,4,9-tetrahydro-1H-carbazole-8-carboxylic acid
cmpd_295	771.156	806.68	771.497	735.292	DB02407	6-O-Cyclohexylmethyl Guanine
cmpd_433	768.35	787.589	808.372	709.088	DB03504	9-Butyl-8-(2-Chloro-3,4,5-Trimethoxy-Benzyl)-9h-Purin-6-Ylamine
cmpd_26	767.716	767.495	758.602	777.052	DB00317	Gefitinib
cmpd_214	766.681	805.6	784.213	710.23	DB01790	Sp-Adenosine-3',5'-Cyclic-Monophosphorothioate
cmpd_713	765.921	742.131	767.622	788.01	DB07244	5-{4-[(3,5-DIFLUOROBENZYL)AMINO]PHENYL}-6-ETHYLPYRIMIDINE-2,4-DIAMINE
cmpd_385	765.021	747.668	772.822	774.573	DB03093	8-(2,5-Dimethoxy-Benzyl)-2-Fluoro-9h-Purin-6-Ylamine
cmpd_392	763.539	788.764	752.182	749.672	DB03148	Phosphomethylphosphonic Acid Adenosyl Ester
cmpd_683	763.183	758.186	765.254	766.108	DB07144	5-[(3R)-3-(5-methoxy-2',6'-dimethylbiphenyl-3-yl)but-1-yn-1-yl]-6-methylpyrimidine-2,4-diamine
cmpd_1061	761.737	767.31	792.069	725.831	DB08703	12-(2-hydroxyethyl)-2-(1-methylethoxy)-13,14-dihydronaphtho[2,1-a]pyrrolo[3,4-c]carbazol-5(12H)-one
cmpd_282	760.122	682.468	843.27	754.628	DB02316	1-(5-Carboxypentyl)-5-[(2,6-Dichlorobenzyl)Oxy]-1 H-Indole-2-Carboxylic Acid
cmpd_746	759.779	697.799	856.46	725.077	DB07326	6-chloro-N-pyrimidin-5-yl-3-{[3-(trifluoromethyl)phenyl]amino}-1,2-benzisoxazole-7-carboxamide
cmpd_993	757.934	737.366	729.863	806.572	DB08423	[5-AMINO-1-(4-FLUOROPHENYL)-1H-PYRAZOL-4-YL][3-(PIPERIDIN-4-YLOXY)PHENYL]METHANONE
cmpd_471	757.562	714.216	742.443	816.026	DB03841	Y-700
cmpd_832	757.249	713.867	760.559	797.322	DB07755	(2S)-1-[4-({4-[(2,5-DICHLOROPHENYL)AMINO]PYRIMIDIN-2-YL}AMINO)PHENOXY]-3-(DIMETHYLAMINO)PROPAN-2-OL
cmpd_240	757.148	750.944	767.476	753.025	DB01967	N-{3-[(7ar,12as,12bs)-7-Oxo-1,3,4,6,7,7a,12a,12b-Octahydroindolo[2,3-a]Quinolizin-12(2h)-Yl]Propyl}Propane-2-Sulfonamide
cmpd_684	756.75	764.472	738.195	767.584	DB07146	2,3-DIPHENYL-N-(2-PIPERAZIN-1-YLETHYL)FURO[2,3-B]PYRIDIN-4-AMINE
cmpd_673	756.608	766.792	739.003	764.029	DB07100	4-CHLORO-6-(4-PIPERAZIN-1-YL-1H-PYRAZOL-5-YL)BENZENE-1,3-DIOL
cmpd_682	755.468	724.998	725.719	815.687	DB07142	5-[(3R)-3-(5-methoxy-3',5'-dimethylbiphenyl-3-yl)but-1-yn-1-yl]-6-methylpyrimidine-2,4-diamine
cmpd_45	754.694	754.708	788.375	720.999	DB00440	Trimethoprim
cmpd_861	753.775	731.069	746.043	784.213	DB07933	(3AS,4R,9BR)-4-(4-HYDROXYPHENYL)-1,2,3,3A,4,9B-HEXAHYDROCYCLOPENTA[C]CHROMEN-8-OL
cmpd_569	753.271	747.353	742.817	769.642	DB04662	OLOMOUCINE II
cmpd_46	753.036	674.479	796.93	787.698	DB00448	Lansoprazole
cmpd_268	752.149	738.569	822.747	695.13	DB02195	3-(4-Fluorophenyl)-1-Hydroxy-2-(Pyridin-4-Yl)-1h-Pyrrolo[3,2-B]Pyridine
cmpd_757	751.93	729.783	742.757	783.249	DB07355	3-(heptyloxy)benzoic acid
cmpd_985	751.83	759.337	715.893	780.259	DB08389	6,7-DIMETHOXY-4-[(3R)-3-(2-NAPHTHYLOXY)PYRROLIDIN-1-YL]QUINAZOLINE
cmpd_142	751.814	687.001	770.28	798.16	DB01095	Fluvastatin
cmpd_658	751.795	763.052	745.07	747.263	DB07038	2-(cyclohexylamino)benzoic acid
cmpd_717	750.474	787.455	637.486	826.481	DB07249	N-(5-chloro-1,3-benzodioxol-4-yl)-6-methoxy-7-(3-piperidin-1-ylpropoxy)quinazolin-4-amine
cmpd_987	750.126	752.989	767.897	729.493	DB08392	2-[5,6-BIS-(4-METHOXY-PHENYL)-FURO[2,3-D]PYRIMIDIN-4-YLAMINO]-ETHANOL
cmpd_599	749.656	764.104	758.47	726.393	DB06237	Avanafil
cmpd_387	748.635	773.08	727.541	745.285	DB03125	2,4-Diamino-5-(3,4,5-Trimethoxy-Benzyl)-Pyrimidin-1-Ium
cmpd_804	745.384	751.506	738.125	746.522	DB07585	5-(5-chloro-7H-pyrrolo[2,3-d]pyrimidin-4-yl)-4,5,6,7-tetrahydro-1H-imidazo[4,5-c]pyridine
cmpd_839	744.914	726.175	859.766	648.8	DB07801	N-butyl-3-{[6-(9H-purin-6-ylamino)hexanoyl]amino}benzamide
cmpd_716	744.05	687.77	854.97	689.409	DB07248	7-PYRIDIN-2-YL-N-(3,4,5-TRIMETHOXYPHENYL)-7H-PYRROLO[2,3-D]PYRIMIDIN-2-AMINE
cmpd_994	743.285	747.932	735.874	746.05	DB08424	[5-AMINO-1-(4-FLUOROPHENYL)-1H-PYRAZOL-4-YL](3-{[(2R)-2,3-DIHYDROXYPROPYL]OXY}PHENYL)METHANONE
cmpd_160	742.739	745.963	765.066	717.188	DB01208	Sparfloxacin
cmpd_1080	742.311	725.43	765.363	736.14	DB08786	4-(2-methoxyethoxy)-6-methylpyrimidin-2-amine
cmpd_554	740.631	717.267	713.339	791.288	DB04554	8-Bromoadenosine-5'-Diphosphate
cmpd_894	740.143	708.992	716.565	794.871	DB08045	4-{4-[4-(3-AMINOPROPOXY)PHENYL]-1H-PYRAZOL-5-YL}-6-CHLOROBENZENE-1,3-DIOL
cmpd_830	739.835	734.554	742.962	741.99	DB07750	(2R)-1-[4-({4-[(2,5-DICHLOROPHENYL)AMINO]PYRIMIDIN-2-YL}AMINO)PHENOXY]-3-(DIMETHYLAMINO)PROPAN-2-OL
cmpd_147	739.583	714.126	879.108	625.514	DB01129	Rabeprazole
cmpd_297	738.858	687.268	793.043	736.262	DB02427	2,4-Diamino-6-[N-(2',5'-Dimethoxybenzyl)-N-Methylamino]Quinazoline
cmpd_935	736.924	744.397	743.519	722.855	DB08186	(3E)-4-(1-METHYL-1H-INDOL-3-YL)BUT-3-EN-2-ONE
cmpd_674	736.468	756.016	810.865	642.522	DB07107	(1S)-2-(1H-INDOL-3-YL)-1-[({5-[(E)-2-PYRIDIN-4-YLVINYL]PYRIDIN-3-YL}OXY)METHYL]ETHYLAMINE
cmpd_380	736.408	724.467	728.758	756	DB03060	Sri-9662
cmpd_54	735.942	716.714	743.171	747.94	DB00487	Pefloxacin
cmpd_593	735.873	718.121	777.628	711.87	DB04938	Ospemifene
cmpd_845	735.574	738.556	730.202	737.963	DB07837	[4-(5-naphthalen-2-yl-1H-pyrrolo[2,3-b]pyridin-3-yl)phenyl]acetic acid
cmpd_776	735.144	718.774	708.574	778.084	DB07456	3-(1H-INDOL-3-YL)-4-(1-{2-[(2S)-1-METHYLPYRROLIDINYL]ETHYL}-1H-INDOL-3-YL)-1H-PYRROLE-2,5-DIONE
cmpd_869	735.069	737.542	724.518	743.148	DB07959	3-(1H-BENZIMIDAZOL-2-YL)-1H-INDAZOLE
cmpd_536	732.699	716.727	718.279	763.092	DB04429	4'-Hydroxyflavanone
cmpd_598	732.112	646.307	825.155	724.875	DB06213	Regadenoson
cmpd_1037	730.448	761.862	699.463	730.019	DB08588	2-({2-[(3R)-3-AMINOPIPERIDIN-1-YL]-4-OXOQUINAZOLIN-3(4H)-YL}METHYL)BENZONITRILE
cmpd_566	729.878	706.355	777.712	705.568	DB04617	(9S)-9-[(8-AMMONIOOCTYL)AMINO]-1,2,3,4,9,10-HEXAHYDROACRIDINIUM
cmpd_19	729.818	723.198	731.634	734.621	DB00238	Nevirapine
cmpd_1071	729.761	738.567	699.969	750.747	DB08749	3-(2-AMINO-6-BENZOYLQUINAZOLIN-3(4H)-YL)-N-CYCLOHEXYL-N-METHYLPROPANAMIDE
cmpd_526	727.992	723.792	749.753	710.432	DB04338	SB220025
cmpd_640	727.231	736.674	682.086	762.934	DB06977	(2S)-1-{[5-(1H-INDAZOL-5-YL)PYRIDIN-3-YL]OXY}-3-[(7AS)-7AH-INDOL-3-YL]PROPAN-2-AMINE
cmpd_694	726.765	715.273	748.402	716.62	DB07175	N-{2-methyl-5-[(6-phenylpyrimidin-4-yl)amino]phenyl}methanesulfonamide
cmpd_386	724.857	796.877	695.686	682.009	DB03121	1-Benzyl-5-Methoxy-2-Methyl-1h-Indol-3-Yl)-Acetic Acid
cmpd_947	723.666	755.419	713.827	701.751	DB08216	2-((3'-TERTBUTYL-4'-HYDROXYPHENYL)AZO)BENZOIC ACID
cmpd_399	723.409	722.347	695.943	751.938	DB03196	4-Nitrophenyl-Ara
cmpd_86	722.635	719.079	727.172	721.653	DB00716	Nedocromil
cmpd_970	722.27	743.076	733.627	690.106	DB08318	6-(2-phenoxyethoxy)-1,3,5-triazine-2,4-diamine
cmpd_881	720.703	693.926	781.072	687.112	DB07994	N~3~-[5-(1H-INDOL-6-YL)-2-(PYRIDIN-2-YLMETHOXY)BENZYL]PYRIDINE-2,3-DIAMINE
cmpd_345	720.371	707.223	695.988	757.903	DB02798	Alpha-Methylene Adenosine Monophosphate
cmpd_962	720.248	722.983	713.222	724.54	DB08297	ORTHONITROPHENYL-BETA-D-FUCOPYRANOSIDE
cmpd_986	718.668	754.368	699.372	702.263	DB08391	6,7-DIMETHOXY-4-[(3R)-3-(QUINOXALIN-2-YLOXY)PYRROLIDIN-1-YL]QUINAZOLINE
cmpd_290	717.75	795.848	673.309	684.092	DB02363	2'-Monophosphoadenosine-5'-Diphosphate
cmpd_87	717.474	899.87	577.553	674.998	DB00718	Adefovir Dipivoxil
cmpd_337	715.281	721.457	752.987	671.399	DB02733	Purvalanol
cmpd_771	715.03	695.858	750.492	698.74	DB07428	4-[(5-methoxy-2-methylphenoxy)methyl]pyridine
cmpd_1067	714.756	691.464	716.308	736.495	DB08737	(3AS,4R,9BR)-4-(4-HYDROXYPHENYL)-1,2,3,3A,4,9B-HEXAHYDROCYCLOPENTA[C]CHROMEN-9-OL
cmpd_69	714.306	719.245	706.202	717.472	DB00600	Monobenzone
cmpd_874	713.107	654.274	697.112	787.935	DB07970	5-[(2-methyl-5-{[3-(trifluoromethyl)phenyl]carbamoyl}phenyl)amino]pyridine-3-carboxamide
cmpd_773	712.977	696.042	745.032	697.856	DB07445	N'-[(1E)-(3,5-DIBROMO-2,4-DIHYDROXYPHENYL)METHYLENE]NICOTINOHYDRAZIDE
cmpd_811	712.723	832.16	618.525	687.483	DB07626	4-(2-aminoethoxy)-N-(3-chloro-2-ethoxy-5-piperidin-1-ylphenyl)-3,5-dimethylbenzamide
cmpd_127	710.825	706.687	712.179	713.61	DB01011	Metyrapone
cmpd_3	710.819	675.107	739.504	717.845	DB00118	S-Adenosylmethionine
cmpd_9	710.513	666.15	699.032	766.358	DB00171	Adenosine triphosphate
cmpd_423	709.918	710.464	739.269	680.021	DB03458	N(4)-adenosyl-N(4)-methyl-2,4-diaminobutanoic acid
cmpd_452	709.673	700.088	714.211	714.719	DB03708	Adenosine-5'-Phosphosulfate
cmpd_449	706.306	691.964	754.328	672.627	DB03695	6-(2,5-Dimethoxy-Benzyl)-5-Methyl-Pyrido[2,3-D]Pyrimidine-2,4-Diamine
cmpd_553	705.313	715.473	710.26	690.206	DB04546	3-Deaza-Adenosine
cmpd_488	703.131	661.97	800.307	647.115	DB03950	(S)-N-(3-Indol-1-Yl-2-Methyl-Propyl)-4-Sulfamoyl-Benzamide
cmpd_626	702.398	723.368	696.322	687.505	DB06906	2-AMINO-4-HYDROXYPYRIMIDINE-5-CARBOXYLIC ACID ETHYL ESTER
cmpd_760	700.608	685.443	723.385	692.995	DB07364	6-PHENYL[5H]PYRROLO[2,3-B]PYRAZINE
cmpd_625	700.411	701.501	694.729	705.002	DB06898	4-(2-amino-1-methyl-1H-imidazo[4,5-b]pyridin-6-yl)phenol
cmpd_352	699.799	776.709	672.669	650.02	DB02844	S-Adenosyl-1,8-Diamino-3-Thiooctane
cmpd_858	699.017	688.884	701.936	706.231	DB07889	1-(DIMETHYLAMINO)-3-(4-{{4-(2-METHYLIMIDAZO[1,2-A]PYRIDIN-3-YL)PYRIMIDIN-2-YL]AMINO}PHENOXY)PROPAN-2-OL
cmpd_531	698.935	651.983	662.279	782.543	DB04395	Phosphoaminophosphonic Acid-Adenylate Ester
cmpd_864	698.854	704.881	676.99	714.69	DB07938	5-[[(2R)-2-cyclopropyl-7,8-dimethoxy-chroman-5-yl]methyl]pyrimidine-2,4-diamine
cmpd_57	698.617	675.864	763.457	656.53	DB00527	Dibucaine
cmpd_124	697.721	728.632	649.006	715.526	DB00975	Dipyridamole
cmpd_795	697.247	665.509	689.59	736.643	DB07543	(2S)-1-(9H-Carbazol-4-yloxy)-3-(isopropylamino)propan-2-ol
cmpd_967	695.42	669.018	708.96	708.282	DB08312	6-CYCLOHEXYLMETHYLOXY-5-NITROSO-PYRIMIDINE-2,4-DIAMINE
cmpd_789	694.34	693.481	696.669	692.869	DB07502	4-bromo-6-(6-hydroxy-1,2-benzisoxazol-3-yl)benzene-1,3-diol
cmpd_244	693.829	687.175	722.392	671.919	DB02001	5-(4-Morpholin-4-Yl-Phenylsulfanyl)-2,4-Quinazolinediamine
cmpd_762	693.138	657.552	688.357	733.504	DB07382	N~2~-1H-benzimidazol-5-yl-N~4~-(3-cyclopropyl-1H-pyrazol-5-yl)pyrimidine-2,4-diamine
cmpd_780	691.636	686.095	694.4	694.413	DB07462	(3,4-DIHYDROXY-2-NITROPHENYL)(PHENYL)METHANONE
cmpd_120	690.794	670.849	691.55	709.984	DB00960	Pindolol
cmpd_432	690.776	657.919	726.368	688.042	DB03494	CRA_10950
cmpd_931	688.252	683.666	718.062	663.028	DB08181	2-((3'-METHYL-4'-HYDROXYPHENYL)AZO)BENZOIC ACID
cmpd_84	688.252	732.281	671.027	661.447	DB00685	Trovafloxacin
cmpd_1081	685.925	698.747	679.4	679.629	DB08787	4-(2,4-dichlorophenyl)-5-phenyldiazenyl-pyrimidin-2-amine
cmpd_742	685.887	677.21	689.299	691.152	DB07314	1-(5-CHLORO-2,4-DIMETHOXYPHENYL)-3-(5-CYANOPYRAZIN-2-YL)UREA
cmpd_325	684.183	684.306	686.107	682.135	DB02632	1-O-[P-Nitrophenyl]-Beta-D-Galactopyranose
cmpd_906	683.541	666.32	693.101	691.201	DB08076	4-[1-(2,6-dichlorobenzyl)-2-methyl-1H-imidazol-4-yl]pyrimidin-2-amine
cmpd_543	683.371	719.438	653.348	677.326	DB04471	2-Phenyl-1-[4-(2-Piperidin-1-Yl-Ethoxy)-Phenyl]-1,2,3,4-Tetrahydro-Isoquinolin-6-Ol
cmpd_633	683.2	682.82	681.512	685.268	DB06937	4-(6-HYDROXY-BENZO[D]ISOXAZOL-3-YL)BENZENE-1,3-DIOL
cmpd_318	678.549	659.116	673.366	703.164	DB02583	N6-(2,5-Dimethoxy-Benzyl)-N6-Methyl-Pyrido[2,3-D]Pyrimidine-2,4,6-Triamine
cmpd_363	677.04	633.005	676.052	722.063	DB02919	2,4-Diamino-6-[N-(3',4',5'-Trimethoxybenzyl)-N-Methylamino]Pyrido[2,3-D]Pyrimidine
cmpd_316	676.192	663.997	695.297	669.283	DB02567	PD173955
cmpd_671	675.483	635.2	653.679	737.571	DB07076	6-[(Z)-AMINO(IMINO)METHYL]-N-[3-(CYCLOPENTYLOXY)PHENYL]-2-NAPHTHAMIDE
cmpd_887	674.713	683.189	714.148	626.802	DB08022	(2S)-1,3-benzothiazol-2-yl{2-[(2-pyridin-3-ylethyl)amino]pyrimidin-4-yl}ethanenitrile
cmpd_266	672.696	708.759	718.482	590.847	DB02189	2',3'-Dideoxyadenosine-5'-Triphosphate
cmpd_402	672.234	601.144	619.92	795.637	DB03222	2'-Deoxyadenosine 5'-Triphosphate
cmpd_115	671.756	627.569	648.884	738.816	DB00912	Repaglinide
cmpd_274	670.91	636.774	665.082	710.874	DB02240	N-{(1s)-4-[Bis(2-Chloroethyl)Amino]-1-Methylbutyl}-N-(6-Chloro-2-Methoxy-9-Acridinyl)Amine
cmpd_635	669.983	698.707	673.103	638.14	DB06948	2-ANILINO-6-CYCLOHEXYLMETHOXYPURINE
cmpd_475	669.822	665.92	673.984	669.562	DB03869	5'-O-(N-(L-Seryl)-Sulfamoyl)Adenosine
cmpd_909	669.357	657.78	709.518	640.772	DB08092	3-FLUORO-N-1H-INDOL-5-YL-5-MORPHOLIN-4-YLBENZAMIDE
cmpd_1033	667.677	611.112	644.751	747.168	DB08569	3-PYRIDIN-4-YL-2,4-DIHYDRO-INDENO[1,2-.C.] PYRAZOLE
cmpd_429	667.336	590.16	765.24	646.609	DB03478	2'-O-Acetyl Adenosine-5-Diphosphoribose
cmpd_125	665.595	628.269	672.568	695.948	DB00978	Lomefloxacin
cmpd_14	665.189	664.528	669.781	661.259	DB00205	Pyrimethamine
cmpd_1035	663.419	639.032	716.482	634.743	DB08575	2-[(1S)-1-BENZYL-2-SULFANYLETHYL]-1H-IMIDAZO[4,5-C]PYRIDIN-5-IUM
cmpd_161	663.156	646.855	677.843	664.769	DB01215	Estazolam
cmpd_764	662.508	581.922	742.865	662.737	DB07396	1-{2-[3-(2-Chloro-4,5-difluoro-benzoyl)-ureido]-4-fluoro-phenyl}-piperidine-4-carboxylic acid
cmpd_578	661.797	798.85	600.04	586.502	DB04770	O6-(R)-ROSCOVITINE, R-2-(6-BENZYLOXY-9-ISOPROPYL-9H-PURIN-2-YLAMINO)-BUTAN-1-OL
cmpd_361	660.412	655.998	637.245	687.993	DB02915	4-(2,4-Dimethyl-Thiazol-5-Yl)-Pyrimidin-2-Yl]-(4-Trifluoromethyl-Phenyl)-Amine
cmpd_283	660.352	676.747	675.698	628.612	DB02323	EM-1745
cmpd_828	660.292	643.486	661.139	676.252	DB07722	3-(4-NITRO-PHENOXY)-PROPAN-1-OL
cmpd_825	660.164	640.511	674.36	665.62	DB07704	6-AMINO-4-[2-(4-METHOXYPHENYL)ETHYL]-1,7-DIHYDRO-8H-IMIDAZO[4,5-G]QUINAZOLIN-8-ONE
cmpd_1030	660.138	661.492	640.426	678.497	DB08553	(1E)-5-(1-piperidin-4-yl-3-pyridin-4-yl-1H-pyrazol-4-yl)-2,3-dihydro-1H-inden-1-one oxime
cmpd_250	659.418	577.572	566.974	833.709	DB02059	Adenosine-5-Diphosphoribose
cmpd_511	659.101	663.367	637.303	676.633	DB04176	Phosporic Acid Mono-[3,4-Dihydroxy-5-(5-Methoxy-Benzoimidazol-1-Yl)-Tetrahydro-Furan-2-Ylmethyl] Ester
cmpd_185	658.762	661.96	623.658	690.668	DB01460	Diethyltryptamine
cmpd_797	658.557	658.165	668.011	649.496	DB07546	[1-(6-{6-[(1-methylethyl)amino]-1H-indazol-1-yl}pyrazin-2-yl)-1H-pyrrol-3-yl]acetic acid
cmpd_1073	657.196	626.776	634.919	709.892	DB08764	4-BROMO-2-FLUORO-N-[(4E)-6-METHOXY-7-[(1-METHYLPIPERIDIN-4-YL)METHOXY]QUINAZOLIN-4(1H)-YLIDENE]ANILINE
cmpd_366	656.312	627.679	612.987	728.27	DB02930	Phosphothiophosphoric Acid-Adenylate Ester
cmpd_212	655.69	591.63	644.686	730.753	DB01774	Adenosine-5'-Monophosphate Glucopyranosyl-Monophosphate Ester
cmpd_223	655.015	654.844	655.132	655.068	DB01860	Cordycepin Triphosphate
cmpd_323	654.269	639.001	661.938	661.869	DB02603	1-Amino-6-Cyclohex-3-Enylmethyloxypurine
cmpd_10	653.805	647.932	656.834	656.65	DB00173	Adenine
cmpd_482	652.73	606.029	658.786	693.376	DB03909	Adenosine-5'-[Beta, Gamma-Methylene]Triphosphate
cmpd_132	651.964	655.427	651.183	649.281	DB01039	Fenofibrate
cmpd_667	651.777	660.915	656.392	638.025	DB07058	5-[1-(4-methoxyphenyl)-1H-benzimidazol-6-yl]-1,3,4-oxadiazole-2(3H)-thione
cmpd_822	651.702	629.384	671.234	654.489	DB07667	2-((3',5'-DIMETHYL-4'-HYDROXYPHENYL)AZO)BENZOIC ACID
cmpd_371	651.629	652.339	648.274	654.274	DB02984	4-[3-Methylsulfanylanilino]-6,7-Dimethoxyquinazoline
cmpd_109	650.519	645.747	664.681	641.129	DB00887	Bumetanide
cmpd_396	649.645	628.553	668.575	651.807	DB03173	CRA_10433
cmpd_723	648.671	571.449	692.603	681.962	DB07255	N'-(5-CHLORO-1,3-BENZODIOXOL-4-YL)-N-(3-MORPHOLIN-4-YLPHENYL)PYRIMIDINE-2,4-DIAMINE
cmpd_1066	648.09	629.714	612.164	702.392	DB08730	3-FLUORO-5-MORPHOLIN-4-YL-N-[1-(2-PYRIDIN-4-YLETHYL)-1H-INDOL-6-YL]BENZAMIDE
cmpd_968	646.316	654.929	639.519	644.5	DB08316	4-amino-7,7-dimethyl-7,8-dihydroquinazolin-5(6H)-one
cmpd_213	646.291	642.534	660.107	636.231	DB01782	2,6-Dihydroanthra/1,9-Cd/Pyrazol-6-One
cmpd_709	646.266	674.265	633.746	630.786	DB07232	(2R)-2-(7-carbamoyl-1H-benzimidazol-2-yl)-2-methylpyrrolidinium
cmpd_889	646.254	752.208	618.85	567.703	DB08025	N-{2'-[(4-FLUOROPHENYL)AMINO]-4,4'-BIPYRIDIN-2-YL}-4-METHOXYCYCLOHEXANECARBOXAMIDE
cmpd_190	646.097	641.063	655.956	641.272	DB01595	Nitrazepam
cmpd_601	645.512	609.247	577.907	749.381	DB06616	Bosutinib
cmpd_199	645.087	653.456	639.709	642.097	DB01660	Adenosine-5'-Diphosphate Monothiophosphate
cmpd_417	644.776	621.19	673.809	639.328	DB03365	4-[3-Hydroxyanilino]-6,7-Dimethoxyquinazoline
cmpd_512	643.969	669.745	628.008	634.155	DB04196	Pteroic Acid
cmpd_798	642.375	615.954	677.895	633.277	DB07551	2-CHLORO-4-ETHYLAMINO-6-(S(-)-2'-CYANO-4-BUTYLAMINO)-1,3,5-TRIAZINE
cmpd_617	641.875	623.996	613.028	688.601	DB06855	6-FLUORO-2-(2-HYDROXY-3-ISOBUTOXY-PHENYL)-1H-BENZOIMIDAZOLE-5-CARBOXAMIDINE
cmpd_503	641.518	557.173	695.082	672.298	DB04099	Deamido-Nad+
cmpd_173	640.265	649.03	630.85	640.914	DB01299	Sulfadoxine
cmpd_905	640.226	585.205	666.841	668.632	DB08073	(2S)-1-(1H-INDOL-3-YL)-3-{[5-(3-METHYL-1H-INDAZOL-5-YL)PYRIDIN-3-YL]OXY}PROPAN-2-AMINE
cmpd_914	640.13	662.433	649.187	608.77	DB08097	2-(2,6-DIFLUOROPHENOXY)-N-(2-FLUOROPHENYL)-9-ISOPROPYL-9H-PURIN-8-AMINE
cmpd_628	639.44	547.304	765.169	605.848	DB06909	1-ethyl-N-(phenylmethyl)-4-(tetrahydro-2H-pyran-4-ylamino)-1H-pyrazolo[3,4-b]pyridine-5-carboxamide
cmpd_815	639.322	639.145	619.812	659.008	DB07644	5-[(1S)-1-(3-chlorophenyl)ethoxy]quinazoline-2,4-diamine
cmpd_333	638.69	679.081	631.519	605.469	DB02694	Pantoyl Adenylate
cmpd_206	638.434	670.712	559.494	685.096	DB01755	N-[Isoleucinyl]-N'-[Adenosyl]-Diaminosufone
cmpd_1063	637.584	636.893	635.096	640.763	DB08709	2,3-diphenyl-1H-indole-7-carboxylic acid
cmpd_868	637.345	641.327	619.734	650.974	DB07945	5-(3-carbamoylbenzyl)-5,6,7,8,9,10-hexahydrocyclohepta[b]indole-4-carboxylic acid
cmpd_542	637.002	693.449	609.606	607.95	DB04470	CRA_10656
cmpd_154	636.691	644.945	667.156	597.971	DB01157	Trimetrexate
cmpd_618	635.016	608.61	666.739	629.699	DB06856	6-FLUORO-2-[2-HYDROXY-3-(2-METHYL-CYCLOHEXYLOXY)-PHENYL]-1H-INDOLE-5-CARBOXAMIDINE
cmpd_885	634.714	690.432	627.27	586.439	DB08014	(METHYLPYRIDAZINE PIPERIDINE BUTYLOXYPHENYL)ETHYLACETATE
cmpd_755	633.413	619.796	694.244	586.198	DB07343	4-[4-AMINO-6-(2,6-DICHLORO-PHENOXY)-[1,3,5]TRIAZIN-2-YLAMINO]-BENZONITRILE
cmpd_403	633.064	618.188	657.977	623.027	DB03228	5-[Bis-2(Chloro-Ethyl)-Amino]-2,4-Dintro-Benzamide
cmpd_565	632.861	666.181	568.767	663.634	DB04616	TACRINE(8)-4-AMINOQUINOLINE
cmpd_739	631.759	621.81	615.477	657.99	DB07300	2-(1H-imidazol-1-yl)-9-methoxy-8-(2-methoxyethoxy)benzo[c][2,7]naphthyridin-4-amine
cmpd_218	631.272	654.618	629.248	609.951	DB01812	Adenosine-3'-5'-Diphosphate
cmpd_391	631.099	596.392	550.559	746.345	DB03147	Flavin-Adenine Dinucleotide
cmpd_978	630.918	753.631	590.427	548.697	DB08361	2-{[(1R,2S)-2-aminocyclohexyl]amino}-4-[(3-methylphenyl)amino]pyrimidine-5-carboxamide
cmpd_648	629.31	661.998	607.507	618.424	DB07009	2-(5-HYDROXY-NAPHTHALEN-1-YL)-1,3-BENZOOXAZOL-6-OL
cmpd_1023	629.153	597.174	647.329	642.956	DB08522	4-(4-FLUOROPHENYL)-1-CYCLOROPROPYLMETHYL-5-(4-PYRIDYL)-IMIDAZOLE
cmpd_596	628.299	622.871	655.941	606.084	DB06150	Sulfadimethoxine
cmpd_184	627.542	660.637	632.814	589.176	DB01441	5-Methoxy-N,N-diisopropyltryptamine
cmpd_1082	627.34	607.875	608.365	665.78	DB08788	3,6-DIAMINO-5-CYANO-4-(4-ETHOXYPHENYL)THIENO[2,3-B]PYRIDINE-2-CARBOXAMIDE
cmpd_911	626.978	653.274	629.324	598.337	DB08094	(4-AMINO-2-{[1-(METHYLSULFONYL)PIPERIDIN-4-YL]AMINO}PYRIMIDIN-5-YL)(2,3-DIFLUORO-6-METHOXYPHENYL)METHANONE
cmpd_731	626.9	626.208	631.163	623.33	DB07274	N-cyclopropyl-6-[(6,7-dimethoxyquinolin-4-yl)oxy]naphthalene-1-carboxamide
cmpd_606	626.567	712.129	550.592	616.98	DB06751	Drotaverine
cmpd_991	626.203	638.146	626.085	614.379	DB08406	[N-(2,4-DIAMINOPTERIDIN-6-YL)-METHYL]-DIBENZ[B,F]AZEPINE
cmpd_989	626.134	626.619	625.164	626.619	DB08398	2-AMINO-1-METHYL-6-PHENYLIMIDAZO[4,5-B]PYRIDINE
cmpd_101	626.058	619.061	652.965	606.148	DB00817	Rosoxacin
cmpd_866	625.562	644.738	604.076	627.871	DB07943	2-{4-[5-(4-chlorophenyl)-4-pyrimidin-4-yl-1H-pyrazol-3-yl]piperidin-1-yl}-2-oxoethanol
cmpd_519	625.279	622.087	619.407	634.342	DB04266	5-(6-D-Ribitylamino-2,4-Dihydroxypyrimidin-5-Yl)-1-Pentyl-Phosphonic Acid
cmpd_841	624.73	664.518	657.047	552.626	DB07811	N-cyclopropyl-2',6-dimethyl-4'-(5-methyl-1,3,4-oxadiazol-2-yl)biphenyl-3-carboxamide
cmpd_876	624.466	620.639	554.377	698.383	DB07973	N-(1-ISOPROPYLPIPERIDIN-4-YL)-1-(3-METHOXYBENZYL)-1H-INDOLE-2-CARBOXAMIDE
cmpd_346	624.361	601.783	661.511	609.79	DB02802	5-Aminocarbonyl-3-Nitrophenyl-Alpha-D-Galactopyranose
cmpd_806	624.032	631.374	632.008	608.715	DB07601	4-chloro-6-{5-[(2-morpholin-4-ylethyl)amino]-1,2-benzisoxazol-3-yl}benzene-1,3-diol
cmpd_93	623.276	612.059	624.206	633.564	DB00740	Riluzole
cmpd_949	623.206	591.841	652.308	625.469	DB08232	{5-(5-AMINO-1H-PYRROLO[3,2-B]PYRIDIN-2-YL)-6-HYDROXY-3'-NITRO-BIPHENYL-3-YL]-ACETIC ACID
cmpd_200	622.772	629.044	618.296	620.975	DB01667	8-azaguanine
cmpd_425	622.588	613.784	594.171	659.808	DB03467	Naringenin
cmpd_1001	622.309	631.42	605.229	630.277	DB08448	(4aS)-5-[(2,4-diaminopteridin-6-yl)methyl]-4a,5-dihydro-2H-dibenzo[b,f]azepin-8-ol
cmpd_126	621.511	639.397	599.735	625.402	DB00998	Frovatriptan
cmpd_476	620.887	620.539	672.045	570.076	DB03878	N-[4-Methyl-3-[[4-(3-Pyridinyl)-2-Pyrimidinyl]Amino]Phenyl]-3-Pyridinecarboxamide
cmpd_76	620.677	623.616	608.93	629.485	DB00637	Astemizole
cmpd_696	620.585	641.091	599.279	621.386	DB07191	4-({6-AMINO-5-BROMO-2-[(4-CYANOPHENYL)AMINO]PYRIMIDIN-4-YL}OXY)-3,5-DIMETHYLBENZONITRILE
cmpd_230	620.291	634.714	612.42	613.739	DB01920	1-O-[O-Nitrophenyl]-Beta-D-Galactopyranose
cmpd_1084	619.37	567.581	682.94	607.588	DB08811	Tofisopam
cmpd_950	618.448	672.34	594.964	588.04	DB08233	6-CYCLOHEXYLMETHYLOXY-2-(4'-HYDROXYANILINO)PURINE
cmpd_329	618.217	633.079	583.777	637.795	DB02660	Filaminast
cmpd_288	617.951	540.792	678.833	634.228	DB02355	Adenosine-5'-Rp-Alpha-Thio-Triphosphate
cmpd_632	617.571	629.826	607.125	615.762	DB06932	10,11-dimethoxy-4-methyldibenzo[c,f]-2,7-naphthyridine-3,6-diamine
cmpd_334	617.122	637.932	606.441	606.992	DB02698	N-(M-Trifluoromethylphenyl) Phenoxazine-4,6-Dicarboxylic Acid
cmpd_656	616.822	619.863	610.472	620.131	DB07034	2,2'-{[9-(HYDROXYIMINO)-9H-FLUORENE-2,7-DIYL]BIS(OXY)}DIACETIC ACID
cmpd_854	615.93	632.583	608.227	606.98	DB07870	(2S)-2-(4-{[3-CHLORO-5-(TRIFLUOROMETHYL)PYRIDIN-2-YL]OXY}PHENOXY)PROPANOIC ACID
cmpd_920	615.31	600.517	636.089	609.324	DB08134	4-[(6-chloropyrazin-2-yl)amino]benzenesulfonamide
cmpd_675	614.224	608.027	648.825	585.819	DB07116	1-(2-DEOXY-5-O-PHOSPHONO-BETA-D-ERYTHRO-PENTOFURANOSYL)-4-METHYL-1H-INDOLE
cmpd_541	614.057	620.857	579.048	642.267	DB04469	1-(4-Methoxyphenyl)-3,5-Dimethyl-1h-Pyrazole-4-Carboxylic Acid Ethyl Ester
cmpd_201	613.321	593.889	621.702	624.373	DB01685	4-[5-Pyridin-4-Yl-1h-[1,2,4]Triazol-3-Yl]-Pyridine-2-Carbonitrile
cmpd_1036	612.94	632.603	600.056	606.16	DB08583	2-amino-5-[3-(1-ethyl-1H-pyrazol-5-yl)-1H-pyrrolo[2,3-b]pyridin-5-yl]-N,N-dimethylbenzamide
cmpd_954	612.817	578.562	599.012	660.877	DB08245	1-(2-DEOXY-5-O-PHOSPHONO-BETA-D-ERYTHRO-PENTOFURANOSYL)-5-NITRO-1H-INDOLE
cmpd_459	612.81	650.953	533.7	653.778	DB03755	Adenosine-5'-[Beta, Gamma-Methylene]Tetraphosphate
cmpd_1032	612.52	638.783	612.362	586.416	DB08568	(2S)-1-{[5-(3-METHYL-1H-INDAZOL-5-YL)PYRIDIN-3-YL]OXY}-3-PHENYLPROPAN-2-AMINE
cmpd_186	612.427	614.933	584.761	637.587	DB01462	Etonitazene
cmpd_925	612.146	595.904	636.417	604.118	DB08149	1-[4-(4-chlorobenzyl)-1-(7H-pyrrolo[2,3-d]pyrimidin-4-yl)piperidin-4-yl]methanamine
cmpd_956	610.204	625.23	584.157	621.226	DB08248	3-(6-CYCLOHEXYLMETHOXY-9H-PURIN-2-YLAMINO)-BENZENESULFONAMIDE
cmpd_620	609.948	559.517	682.444	587.882	DB06874	(6-[4-(AMINOMETHYL)-2,6-DIMETHYLPHENOXY]-2-{[4-(AMINOMETHYL)PHENYL]AMINO}-5-BROMOPYRIMIDIN-4-YL)METHANOL
cmpd_499	609.915	579.378	639.193	611.173	DB04055	2,3-Dicarboxy-4-(2-Chloro-Phenyl)-1-Ethyl-5-Isopropoxycarbonyl-6-Methyl-Pyridinium
cmpd_730	608.298	609.459	613.845	601.59	DB07268	2-({2-[(3-HYDROXYPHENYL)AMINO]PYRIMIDIN-4-YL}AMINO)BENZAMIDE
cmpd_96	608.274	652.232	606.237	566.352	DB00777	Propiomazine
cmpd_95	608.061	639.347	598.263	586.573	DB00751	Epinastine
cmpd_85	608.034	746.984	584.908	492.21	DB00699	Nicergoline
cmpd_1029	607.789	540.983	640.105	642.279	DB08543	1-[2-HYDROXY-3-(4-CYCLOHEXYL-PHENOXY)-PROPYL]-4-(2-PYRIDYL)-PIPERAZINE
cmpd_624	606.862	603.027	582.348	635.212	DB06897	3-[3-chloro-5-(5-{[(1S)-1-phenylethyl]amino}isoxazolo[5,4-c]pyridin-3-yl)phenyl]propan-1-ol
cmpd_973	606.809	576.994	660.322	583.11	DB08341	4-{[4-{[(1R,2R)-2-(dimethylamino)cyclopentyl]amino}-5-(trifluoromethyl)pyrimidin-2-yl]amino}-N-methylbenzenesulfonamide
cmpd_772	606.556	608.803	589.793	621.073	DB07444	6-(3-AMINOPROPYL)-4,9-DIMETHYLPYRROLO[3,4-C]CARBAZOLE-1,3(2H,6H)-DIONE
cmpd_27	606.491	640.756	582.649	596.067	DB00323	Tolcapone
cmpd_368	605.68	596.479	618.14	602.42	DB02934	9-(6-Deoxy-Alpha-L-Talofuranosyl)-6-Methylpurine
cmpd_1087	604.45	650.203	617.995	545.153	DB08864	Rilpivirine
cmpd_309	603.751	622.854	584.889	603.51	DB02526	CRA_10655
cmpd_59	603.624	599.739	561.66	649.474	DB00537	Ciprofloxacin
cmpd_130	603.317	552.724	659.024	598.204	DB01026	Ketoconazole
cmpd_181	603.304	636.117	593.99	579.806	DB01429	Aprindine
cmpd_30	603.143	597.094	603.183	609.151	DB00346	Alfuzosin
cmpd_421	602.577	593.4	620.524	593.807	DB03431	Adenosine-5'-Diphosphate
cmpd_175	601.768	548.93	609.18	647.193	DB01382	Glycodiazine
cmpd_1038	601.32	598.311	598.177	607.473	DB08589	SYRINGATE
cmpd_491	600.811	775.268	561.622	465.542	DB03969	3-Acetyl Pyridine Adenine Dinucleotide
cmpd_22	600.223	583.707	595.982	620.98	DB00269	Chlorotrianisene
cmpd_941	599.699	625.753	589.01	584.334	DB08205	4-(1,3-BENZOXAZOL-2-YL)-2,6-DIMETHYLPHENOL
cmpd_557	599.236	573.151	673.272	551.286	DB04591	N-{2,2-DIFLUORO-2-[(2R)-PIPERIDIN-2-YL]ETHYL}-2-[2-(1H-1,2,4-TRIAZOL-1-YL)BENZYL][1,3]OXAZOLO[4,5-C]PYRIDIN-4-AMINE
cmpd_24	598.721	625.523	566.798	603.843	DB00298	Dapiprazole
cmpd_677	597.547	586.904	648.19	557.547	DB07122	1-[4-(2-oxo-2-phenylethyl)phenyl]guanidine
cmpd_807	597.148	545.634	688.135	557.674	DB07608	N-(5-{[(2S)-4-amino-2-(3-chlorophenyl)butanoyl]amino}-1H-indazol-3-yl)benzamide
cmpd_198	596.923	579.872	594.077	616.82	DB01656	Roflumilast
cmpd_865	596.68	592.535	598.03	599.476	DB07942	2-fluoro-4-[4-(4-fluorophenyl)-1H-pyrazol-3-yl]pyridine
cmpd_472	596.189	579.165	592.186	617.216	DB03851	Carbazole Butanoic Acid
cmpd_652	595.632	597.938	551.454	637.504	DB07020	N-{3-[5-(1H-1,2,4-triazol-3-yl)-1H-indazol-3-yl]phenyl}furan-2-carboxamide
cmpd_1031	595.236	567.54	613.072	605.096	DB08555	1-(3-BROMOPHENYL)-7-CHLORO-6-METHOXY-3,4-DIHYDROISOQUINOLINE
cmpd_719	595.097	668.412	563.341	553.537	DB07251	N'-(3-CHLORO-4-METHOXY-PHENYL)-N-(3,4,5-TRIMETHOXYPHENYL)-1,3,5-TRIAZINE-2,4-DIAMINE
cmpd_966	593.185	563.213	654.026	562.315	DB08309	3-({2-[(4-{[6-(CYCLOHEXYLMETHOXY)-9H-PURIN-2-YL]AMINO}PHENYL)SULFONYL]ETHYL}AMINO)PROPAN-1-OL
cmpd_193	591.86	557.463	615.517	602.6	DB01615	Aceprometazine
cmpd_1062	590.484	586.401	540.383	644.668	DB08708	N-cyclohexyl-3-[3-(trifluoromethyl)phenyl][1,2,4]triazolo[4,3-b]pyridazin-6-amine
cmpd_74	589.069	582.277	593.637	591.292	DB00629	Guanabenz
cmpd_603	588.285	585.198	565.383	614.275	DB06691	Mepyramine
cmpd_252	587.422	577.854	555.523	628.89	DB02098	Adenosine-2'-5'-Diphosphate
cmpd_248	587.06	579.68	589.81	591.691	DB02030	Alpha-Ribazole-5'-Phosphate
cmpd_360	586.693	583.986	574.622	601.47	DB02911	2,4-Diamino-6-Phenyl-5,6,7,8,-Tetrahydropteridine
cmpd_410	586.302	543.286	567.97	647.651	DB03325	Tyrosyladenylate
cmpd_33	586.238	579.811	561.534	617.37	DB00363	Clozapine
cmpd_413	585.333	585.291	628.619	542.088	DB03336	BIA
cmpd_651	584.99	567.723	571.109	616.137	DB07014	2-(1,3-benzodioxol-5-yl)-5-[(3-fluoro-4-methoxybenzyl)sulfanyl]-1,3,4-oxadiazole
cmpd_711	584.984	579.727	594.793	580.432	DB07239	7-(aminomethyl)-6-(2-chlorophenyl)-1-methyl-1H-benzimidazole-5-carbonitrile
cmpd_492	584.409	598.509	576.37	578.347	DB03980	4-(Fluorophenyl)-1-Cyclopropylmethyl-5-(2-Amino-4-Pyrimidinyl)Imidazole
cmpd_926	584.207	593.782	594.35	564.49	DB08150	4-(4-chlorobenzyl)-1-(7H-pyrrolo[2,3-d]pyrimidin-4-yl)piperidin-4-aminium
cmpd_1057	584.136	589.063	588.821	574.523	DB08695	3-(4-nitrophenyl)-1H-pyrazole
cmpd_766	583.889	602.677	569.939	579.051	DB07405	1-(6-CYANO-3-PYRIDYLCARBONYL)-5',8'-DIFLUOROSPIRO[PIPERIDINE-4,2'(1'H)-QUINAZOLINE]-4'-AMINE
cmpd_802	583.841	583.918	584.21	583.394	DB07577	6-ETHYL-5-PHENYLPYRIMIDINE-2,4-DIAMINE
cmpd_180	583.704	571.47	603.727	575.914	DB01428	Oxybenzone
cmpd_699	583.221	584.929	545.372	619.362	DB07203	6-CYCLOHEXYLMETHOXY-2-(3'-CHLOROANILINO) PURINE
cmpd_568	583.107	584.537	583.417	581.368	DB04655	METOPRINE, METHODICHLOROPHEN
cmpd_550	581.879	633.211	565.497	546.93	DB04518	3-[4-(2,4-Dimethyl-Thiazol-5-Yl)-Pyrimidin-2-Ylamino]-Phenol
cmpd_450	581.742	557.965	530.944	656.317	DB03701	Vanoxerine
cmpd_321	581.533	574.846	605.484	564.269	DB02596	Alpha,Beta-Methyleneadenosine-5'-Triphosphate
cmpd_1052	581.441	569.933	576.633	597.756	DB08666	5-IMINO-4-(3-TRIFLUOROMETHYL-PHENYLAZO)-5H-PYRAZOL-3-YLAMINE
cmpd_1016	581.113	573.258	596.983	573.099	DB08511	6-amino-2-methyl-1,7-dihydro-8H-imidazo[4,5-g]quinazolin-8-one
cmpd_145	580.616	582.843	549.52	609.485	DB01113	Papaverine
cmpd_1049	580.463	584.004	590.718	566.666	DB08659	2-(hydrazinocarbonyl)-3-phenyl-1H-indole-5-sulfonamide
cmpd_913	579.247	561.453	585.022	591.266	DB08096	8-(2-CHLOROPHENYLAMINO)-2-(2,6-DIFLUOROPHENYLAMINO)-9-ETHYL-9H-PURINE-1,7-DIIUM
cmpd_1040	579.117	562.732	596.267	578.351	DB08592	4-{[4-({4-[(E)-2-cyanoethenyl]-2,6-dimethylphenyl}amino)pyrimidin-2-yl]amino}benzonitrile
cmpd_191	578.545	595.139	568.675	571.822	DB01609	Deferasirox
cmpd_783	578.523	573.361	599.267	562.941	DB07470	(3aS)-3a-hydroxy-1-phenyl-1,2,3,3a-tetrahydro-4H-pyrrolo[2,3-b]quinolin-4-one
cmpd_489	578.356	563.383	576.932	594.754	DB03952	9-(6-Deoxy-Beta-D-Allofuranosyl)-6-Methylpurine
cmpd_431	577.725	576.186	552.553	604.436	DB03490	3-Pyridin-4-Yl-2,4-Dihydro-Indeno[1,2-.C.]Pyrazole
cmpd_378	577.718	568.645	582.451	582.057	DB03035	1,8-Di-Hydroxy-4-Nitro-Anthraquinone
cmpd_302	577.662	550.731	564.241	618.013	DB02479	(R)-N-(3-Indol-1-Yl-2-Methyl-Propyl)-4-Sulfamoyl-Benzamide
cmpd_427	577.636	603.901	564.887	564.121	DB03475	1-[4-Carboxy-2-(3-Pentylamino)Phenyl]-5,5'-Di(Hydroxymethyl)Pyrrolidin-2-One
cmpd_294	576.558	573.975	574.058	581.64	DB02402	5-(4-Methoxyphenoxy)-2,4-Quinazolinediamine
cmpd_691	576.274	536.362	645.889	546.57	DB07168	[4-({4-[(5-cyclopropyl-1H-pyrazol-3-yl)amino]-6-(methylamino)pyrimidin-2-yl}amino)phenyl]acetonitrile
cmpd_567	575.807	566.606	506.595	654.221	DB04651	BIOTINOL-5-AMP
cmpd_594	575.747	594.238	568.428	564.575	DB04967	Lucanthone
cmpd_1013	575.047	577.229	561.108	586.803	DB08479	N-(3,5-dimethoxyphenyl)imidodicarbonimidic diamide
cmpd_587	574.742	563.439	599.395	561.393	DB04812	Benoxaprofen
cmpd_276	572.853	571.637	663.199	483.723	DB02269	[4-({[5-Benzyloxy-1-(3-Carbamimidoyl-Benzyl)-1h-Indole-2-Carbonyl]-Amino}-Methyl)-Phenyl]-Trimethyl-Ammonium
cmpd_888	572.667	598.237	562.882	556.882	DB08023	N-cyclohexyl-4-imidazo[1,2-a]pyridin-3-yl-N-methylpyrimidin-2-amine
cmpd_943	572.176	565.494	575.131	575.902	DB08207	2-(3,5-DIMETHYLPHENYL)-1,3-BENZOXAZOLE
cmpd_996	571.984	579.955	548.237	587.761	DB08437	PUROMYCIN
cmpd_813	571	560.923	556.76	595.318	DB07642	5-{[1-(2-fluorobenzyl)piperidin-4-yl]methoxy}quinazoline-2,4-diamine
cmpd_857	570.374	571.193	573.1	566.83	DB07880	2-((4'-HYDROXYPHENYL)-AZO)BENZOIC ACID
cmpd_521	570.28	612.152	537.951	560.736	DB04274	5,4'-Dideoxyflavanone
cmpd_621	570.262	572.148	583.88	554.757	DB06876	N-{5-[4-(4-METHYLPIPERAZIN-1-YL)PHENYL]-1H-PYRROLO[2,3-B]PYRIDIN-3-YL}NICOTINAMIDE
cmpd_600	570.048	602.819	617.046	490.28	DB06589	Pazopanib
cmpd_735	569.367	598.654	563.191	546.257	DB07282	3-({[(1Z)-(2-methoxyphenyl)methylidene]amino}oxy)propanoic acid
cmpd_347	569.132	553.537	646.44	507.418	DB02809	Brodimoprim-4,6-Dicarboxylate
cmpd_634	568.966	567.658	629.862	509.378	DB06938	4-[[2-[[4-chloro-3-(trifluoromethyl)phenyl]amino]-3H-benzimidazol-5-yl]oxy]-N-methyl-pyridine-2-carboxamide
cmpd_979	568.341	555.732	570.964	578.327	DB08363	1-(9-ethyl-9H-carbazol-3-yl)-N-methylmethanamine
cmpd_210	568.062	554.727	555.334	594.125	DB01771	CRA_10991
cmpd_814	567.113	590.961	545.743	564.634	DB07643	5-{[1-(2,3-dichlorobenzyl)piperidin-4-yl]methoxy}quinazoline-2,4-diamine
cmpd_767	566.411	536.799	615.085	547.35	DB07413	5'-S-[2-(decylamino)ethyl]-5'-thioadenosine
cmpd_679	566.382	600.531	481.309	617.305	DB07126	O6-CYCLOHEXYLMETHOXY-2-(4'-SULPHAMOYLANILINO) PURINE
cmpd_952	566.375	595.895	540.675	562.555	DB08241	4-(6-CYCLOHEXYLMETHOXY-9H-PURIN-2-YLAMINO)--BENZAMIDE
cmpd_732	566.272	580.39	526.941	591.486	DB07276	5-CYANO-N-(2,5-DIMETHOXYBENZYL)-6-ETHOXYPYRIDINE-2-CARBOXAMIDE
cmpd_547	565.984	566.167	552.444	579.34	DB04480	3-(4-Fluorophenyl)-2-(6-Methylpyridin-2-Yl)-5,6-Dihydro-4h-Pyrrolo[1,2-B]Pyrazole
cmpd_974	565.963	604.45	591.802	501.636	DB08350	5-[3-(2-METHOXYPHENYL)-1H-PYRROLO[2,3-B]PYRIDIN-5-YL]-N,N-DIMETHYLPYRIDINE-3-CARBOXAMIDE
cmpd_834	565.385	562.449	583.158	550.548	DB07783	1-((1R)-1-(HYDROXYMETHYL)-3-{6-[(3-PHENYLPROPANOYL)AMINO]-1H-INDOL-1-YL}PROPYL)-1H-IMIDAZOLE-4-CARBOXAMIDE
cmpd_517	565.155	570.765	546.462	578.239	DB04253	CB1954
cmpd_907	564.963	510.571	621.882	562.435	DB08079	7-methoxy-4-[(6-phenyl[1,2,4]triazolo[4,3-b]pyridazin-3-yl)methoxy]quinoline
cmpd_71	564.743	591.205	577.18	525.843	DB00613	Amodiaquine
cmpd_846	563.677	532.384	632.772	525.874	DB07839	N~2~-1,3-BENZOXAZOL-2-YL-3-CYCLOHEXYL-N-{2-[(4-METHOXYPHENYL)AMINO]ETHYL}-L-ALANINAMIDE
cmpd_912	563.16	560.259	539.533	589.687	DB08095	3-(2-CHLOROPHENYL)-1-(2-{[(1S)-2-HYDROXY-1,2-DIMETHYLPROPYL]AMINO}PYRIMIDIN-4-YL)-1-(4-METHOXYPHENYL)UREA
cmpd_883	562.823	498.48	622.126	567.862	DB08012	(METHYLPYRIDAZINE PIPERIDINE ETHYLOXYPHENYL)ETHYLACETATE
cmpd_741	562.466	538.065	568.306	581.026	DB07303	N~3~-[3-(5-METHOXYPYRIDIN-3-YL)BENZYL]PYRIDINE-2,3-DIAMINE
cmpd_183	562.38	551.096	558.529	577.515	DB01438	Phenazopyridine
cmpd_532	560.832	538.888	570.966	572.641	DB04407	4-[4-(4-Methyl-2-Methylamino-Thiazol-5-Yl)-Pyrimidin-2-Ylamino]-Phenol
cmpd_1046	558.595	512.848	573.361	589.577	DB08639	4-[4-(2,4,6-TRIMETHYL-PHENYLAMINO)-PYRIMIDIN-2-YLAMINO]-BENZONITRILE
cmpd_937	558.513	582.346	569.468	523.725	DB08196	2-((3',5'-DIMETHOXY-4'-HYDROXYPHENYL)AZO)BENZOIC ACID
cmpd_527	558.145	570.553	570.605	533.277	DB04357	Pteric Acid
cmpd_747	557.346	567.3	546.532	558.207	DB07330	trans-4-(7-carbamoyl-1H-benzimidazol-2-yl)-1-propylpiperidinium
cmpd_975	557.061	544.269	569.919	556.994	DB08352	6-[4-(2-fluorophenyl)-1,3-oxazol-5-yl]-N-(1-methylethyl)-1,3-benzothiazol-2-amine
cmpd_840	556.302	591.275	563.729	513.902	DB07809	4-({[4-(3-METHYLBENZOYL)PYRIDIN-2-YL]AMINO}METHYL)BENZENECARBOXIMIDAMIDE
cmpd_812	555.579	566.186	557.461	543.089	DB07635	bis(4-hydroxyphenyl)methanone
cmpd_484	555.572	554.4	526.15	586.165	DB03921	4-(3-Pyridin-2-Yl-1h-Pyrazol-4-Yl)Quinoline
cmpd_999	554.876	537.574	569.29	557.763	DB08445	(3R,4S)-1-[6-(6-METHOXYPYRIDIN-3-YL)PYRIMIDIN-4-YL]-4-(2,4,5-TRIFLUOROPHENYL)PYRROLIDIN-3-AMINE
cmpd_597	554.13	572.015	533.354	557.021	DB06155	Rimonabant
cmpd_106	553.528	521.138	544.649	594.798	DB00874	Guaifenesin
cmpd_17	553.199	517.13	570.778	571.69	DB00218	Moxifloxacin
cmpd_137	553.08	543.437	549.42	566.382	DB01069	Promethazine
cmpd_1079	552.687	581.753	544.015	532.292	DB08784	2-(4-CHLORO-PHENYLAMINO)-NICOTINIC ACID
cmpd_687	551.539	564.392	577.334	512.891	DB07159	6-({5-fluoro-2-[(3,4,5-trimethoxyphenyl)amino]pyrimidin-4-yl}amino)-2,2-dimethyl-2H-pyrido[3,2-b][1,4]oxazin-3(4H)-one
cmpd_945	550.481	530.529	565.474	555.439	DB08211	5-bromo-3-(pyrrolidin-1-ylsulfonyl)-1H-indole-2-carboxamide
cmpd_261	548.694	583.429	523.16	539.493	DB02142	Pyridoxamine-5'-Phosphate
cmpd_187	548.207	527.876	559.531	557.215	DB01523	Clonitazene
cmpd_82	547.942	531.706	572.879	539.242	DB00679	Thioridazine
cmpd_827	547.815	544.127	545.486	553.831	DB07715	3-METHYL-1,6,8-TRIHYDROXYANTHRAQUINONE
cmpd_850	547.606	562.014	548.613	532.19	DB07854	N-METHYL-1-[4-(9H-PURIN-6-YL)PHENYL]METHANAMINE
cmpd_654	547.302	541.768	539.67	560.469	DB07029	4-(1,3-BENZODIOXOL-5-YLOXY)-2-[4-(1H-IMIDAZOL-1-YL)PHENOXY]-6-METHYLPYRIMIDINE
cmpd_381	547.121	545.03	545.004	551.329	DB03073	3-Methoxybenzamide
cmpd_78	545.361	535.087	555.119	545.877	DB00643	Mebendazole
cmpd_305	545.05	563.953	535.031	536.167	DB02495	9-(4-Hydroxybutyl)-N2-Phenylguanine
cmpd_765	544.911	536.04	545.56	553.133	DB07401	METHYL (2Z)-2-(2-{[6-(2-CYANOPHENOXY)PYRIMIDIN-4-YL]OXY}PHENYL)-3-METHOXYACRYLATE
cmpd_545	544.785	598.335	519.302	516.719	DB04477	N-1,2,3,4-Tetrahydronaphth-1-Yl-2'-[3,5-Dimethoxybenzamido]-2'-Deoxy-Adenosine
cmpd_860	544.759	547.965	534.702	551.609	DB07919	7-METHOXY-1-METHYL-9H-BETA-CARBOLINE
cmpd_350	544.415	537.548	528.305	567.393	DB02833	[4-(2-Amino-4-Methyl-Thiazol-5-Yl)-Pyrimidin-2-Yl]-(3-Nitro-Phenyl)-Amine
cmpd_916	544.405	557.743	519.079	556.393	DB08111	4-[(6-phenyl[1,2,4]triazolo[4,3-b]pyridazin-3-yl)methyl]phenol
cmpd_908	544.318	684.992	474.849	473.113	DB08091	3-FLUORO-5-MORPHOLIN-4-YL-N-[3-(2-PYRIDIN-4-YLETHYL)-1H-INDOL-5-YL]BENZAMIDE
cmpd_351	544.138	529.928	551.002	551.485	DB02840	4-(1,3-Benzodioxol-5-Yl)-5-(5-Ethyl-2,4-Dihydroxyphenyl)-2h-Pyrazole-3-Carboxylic Acid
cmpd_763	543.978	546.1	535.187	550.646	DB07392	2-CHLORO-4-ISOPROPYLAMINO-6-ETHYLAMINO -1,3,5-TRIAZINE
cmpd_131	543.67	502.241	579.458	549.311	DB01038	Carphenazine
cmpd_209	543.592	584.861	501.337	544.577	DB01767	Hemi-Babim
cmpd_1051	543.288	514.84	529.638	585.385	DB08665	6,11-DIHYDRO-11-ETHYL-6-METHYL-9-NITRO-5H-PYRIDO[2,3-B][1,5]BENZODIAZEPIN-5-ONE
cmpd_338	542.101	494.085	703.914	428.303	DB02738	Adenosine-5'-Pentaphosphate
cmpd_582	541.936	582.214	588.96	454.634	DB04790	2,5-bis-o-{3-[amino(imino)methyl]phenyl}-1,4:3,6-dianhydro-d-glucitol
cmpd_706	541.63	555.435	528.941	540.514	DB07218	6-CHLORO-9-HYDROXY-1,3-DIMETHYL-1,9-DIHYDRO-4H-PYRAZOLO[3,4-B]QUINOLIN-4-ONE
cmpd_958	541.308	537.744	574.837	511.342	DB08267	6-AMINO-4-(2-PHENYLETHYL)-1,7-DIHYDRO-8H-IMIDAZO[4,5-G]QUINAZOLIN-8-ONE
cmpd_1028	540.778	536.215	512.228	573.891	DB08539	3-cyclopropyl-5-phenyl-N-(pyridin-3-ylmethyl)pyrazolo[1,5-a]pyrimidin-7-amine
cmpd_972	540.578	521.497	545.227	555.009	DB08339	6-(2,6-DICHLOROPHENYL)-2-{[3-(HYDROXYMETHYL)PHENYL]AMINO}-8-METHYLPYRIDO[2,3-D]PYRIMIDIN-7(8H)-ONE
cmpd_215	540.126	527.589	573.518	519.27	DB01791	Piclamilast
cmpd_349	539.832	520.448	577.449	521.598	DB02830	FR236913
cmpd_893	539.575	501.501	531.933	585.291	DB08043	1-[4-(PYRIDIN-4-YLOXY)PHENYL]-3-[3-(TRIFLUOROMETHYL)PHENYL]UREA
cmpd_884	539.558	597.362	502.735	518.576	DB08013	(METHYLPYRIDAZINE PIPERIDINE PROPYLOXYPHENYL)ETHYLACETATE
cmpd_659	539.169	544.367	536.153	536.988	DB07040	2-amino-7-fluoro-5-oxo-5H-chromeno[2,3-b]pyridine-3-carboxamide
cmpd_141	538.876	528.914	494.782	592.932	DB01087	Primaquine
cmpd_219	537.819	536.538	520.383	556.536	DB01825	2-Amino-8-Methylquinazolin-4(3h)-One
cmpd_315	537.512	531.421	543.676	537.439	DB02565	4-Dimethylamino-N-(6-Hydroxycarbamoyethyl)Benzamide-N-Hydroxy-7-(4-Dimethyla Minobenzoyl)Aminoheptanamide
cmpd_176	536.415	513.119	534.411	561.715	DB01403	Methotrimeprazine
cmpd_42	535.178	555.377	527.665	522.492	DB00420	Promazine
cmpd_382	534.586	549.199	554.95	499.608	DB03079	Alpha-Ribazole-5'-Phosphate Derivative
cmpd_56	534.48	537.631	539.631	526.179	DB00498	Phenindione
cmpd_636	534.131	508.787	467.378	626.229	DB06959	(1S)-2-(1H-INDOL-3-YL)-1-{[(5-ISOQUINOLIN-6-YLPYRIDIN-3-YL)OXY]METHYL}ETHYLAMINE
cmpd_946	533.959	527.592	551.497	522.787	DB08215	2-T-BUTYLAMINO-4-ETHYLAMINO-6-METHYLTHIO-S-TRIAZINE
cmpd_221	533.266	451.821	609.868	538.108	DB01831	Tryptophanyl-5'amp
cmpd_615	532.996	511.826	537.403	549.759	DB06852	4-[(3S)-1-AZABICYCLO[2.2.2]OCT-3-YLAMINO]-3-(1H-BENZIMIDAZOL-2-YL)-6-CHLOROQUINOLIN-2(1H)-ONE
cmpd_129	532.124	521.204	534.914	540.254	DB01025	Amlexanox
cmpd_496	531.49	539.966	577.031	477.473	DB04020	4-(2-{[4-{[3-(4-Chlorophenyl)Propyl]Sulfanyl}-6-(1-Piperazinyl)-1,3,5-Triazin-2-Yl]Amino}Ethyl)Phenol
cmpd_631	531.194	532.056	526.076	535.451	DB06917	(4-fluorophenyl)(pyridin-4-yl)methanone
cmpd_1019	530.948	509.377	522.304	561.163	DB08514	6-amino-2-[(thiophen-2-ylmethyl)amino]-1,7-dihydro-8H-imidazo[4,5-g]quinazolin-8-one
cmpd_1018	530.908	563.586	482.424	546.715	DB08513	[4-({5-(AMINOCARBONYL)-4-[(3-METHYLPHENYL)AMINO]PYRIMIDIN-2-YL}AMINO)PHENYL]ACETIC ACID
cmpd_113	530.393	533.632	509.908	547.638	DB00902	Methdilazine
cmpd_690	530.39	524.59	526.248	540.331	DB07164	N-cyclopropyl-4-pyrazolo[1,5-b]pyridazin-3-ylpyrimidin-2-amine
cmpd_645	528.921	512.317	528.836	545.611	DB07002	4-({4-[(4-methoxypyridin-2-yl)amino]piperidin-1-yl}carbonyl)benzonitrile
cmpd_354	528.913	561.564	513.275	511.899	DB02850	(1-Tert-Butyl-5-Hydroxy-1h-Pyrazol-4-Yl)-(6-Methanesulfonyl-4'-Methoxy-2-Methyl-Biphenyl-3-Yl)-Methanone
cmpd_494	528.909	536.501	524.65	525.576	DB04010	2-(3'-Methoxyphenyl) Benzimidazole-4-Carboxamide
cmpd_254	528.65	530.917	510.927	544.106	DB02104	2,4-Diamino-5-Methyl-6-[(3,4,5-Trimethoxy-N-Methylanilino)Methyl]Pyrido[2,3-D]Pyrimidine
cmpd_270	528.26	512.673	516.02	556.086	DB02209	Pyridoxine-5'-Phosphate
cmpd_977	528.117	509.696	547.785	526.87	DB08356	4-[4-(4-methoxyphenyl)-5-methyl-1H-pyrazol-3-yl]benzene-1,3-diol
cmpd_16	528.116	526.537	524.834	532.976	DB00213	Pantoprazole
cmpd_50	527.67	502.995	545.012	535.002	DB00477	Chlorpromazine
cmpd_878	527.524	524.955	555.26	502.358	DB07982	2-{4-[4-({4-[2-methyl-1-(1-methylethyl)-1H-imidazol-5-yl]pyrimidin-2-yl}amino)phenyl]piperazin-1-yl}-2-oxoethanol
cmpd_704	527.439	572.444	530.038	479.836	DB07210	3-bromo-5-phenyl-N-(pyridin-4-ylmethyl)pyrazolo[1,5-a]pyrimidin-7-amine
cmpd_922	527.117	524.851	522.753	533.748	DB08145	6-(2,6-DIMETHOXYPHENYL)PYRIDO[2,3-D]PYRIMIDINE-2,7-DIAMINE
cmpd_980	527.009	509.346	517.271	554.409	DB08364	1-{[(1E)-(3-HYDROXY-2-METHYL-5-{[(TRIHYDROXY-LAMBDA^5^-PHOSPHANYL)OXY]METHYL}PYRIDIN-4-YL)METHYLIDENE]AMINO}UNDECAN-2-ONE
cmpd_117	526.953	554.191	520.394	506.273	DB00933	Mesoridazine
cmpd_322	526.638	553.373	506.307	520.233	DB02599	2,6-Diamino-8-Propylsulfanylmethyl-3h-Quinazoline-4-One
cmpd_838	524.889	564.519	524.417	485.731	DB07794	5-(2-PHENYLPYRAZOLO[1,5-A]PYRIDIN-3-YL)-1H-PYRAZOLO[3,4-C]PYRIDAZIN-3-AMINE
cmpd_584	524.669	530.217	451.403	592.386	DB04792	2,5-O,O-BIS-{4',4''-AMIDINOPHENYL}-1,4:3,6-DIANHYDRO-D-SORBITOL
cmpd_1027	524.149	538.295	489.911	544.241	DB08535	3-bromo-5-phenyl-N-(pyridin-3-ylmethyl)pyrazolo[1,5-a]pyrimidin-7-amine
cmpd_853	523.958	550.905	476.274	544.694	DB07862	7-(1-ETHYL-PROPYL)-7H-PYRROLO-[3,2-F]QUINAZOLINE-1,3-DIAMINE
cmpd_52	523.459	584.816	534.122	451.44	DB00483	Gallamine Triethiodide
cmpd_490	523.156	562.517	471.651	535.301	DB03962	Nicotinamide 8-Bromo-Adenine Dinucleotide Phosphate
cmpd_756	523.022	533.699	512.815	522.553	DB07354	2,3-DIMETHOXY-12H-[1,3]DIOXOLO[5,6]INDENO[1,2-C]ISOQUINOLIN-6-IUM
cmpd_976	522.39	539.113	514.219	513.837	DB08355	1-methyl-8-(phenylamino)-4,5-dihydro-1H-pyrazolo[4,3-h]quinazoline-3-carboxylic acid
cmpd_5	521.913	538.087	505.726	521.925	DB00140	Riboflavin
cmpd_842	521.82	519.453	534.443	511.564	DB07829	4-[3-(4-FLUOROPHENYL)-1H-PYRAZOL-4-YL]PYRIDINE
cmpd_1044	521.683	505.732	495.641	563.675	DB08624	BENZOTHIAZOLE
cmpd_172	520.285	478.022	555.954	526.879	DB01291	Pirbuterol
cmpd_405	520.213	542.706	516.941	500.991	DB03247	Riboflavin Monophosphate
cmpd_166	520.197	524.87	504.865	530.855	DB01246	Trimeprazine
cmpd_660	519.785	433.42	568.28	557.656	DB07041	N-[2-(2,4-diaminopyrido[2,3-d]pyrimidin-7-yl)-2-methylpropyl]-4-phenoxybenzamide
cmpd_119	519.368	476.843	564.726	516.534	DB00953	Rizatriptan
cmpd_851	519.141	530.08	529.554	497.789	DB07855	(S)-1-PHENYL-1-[4-(9H-PURIN-6-YL)PHENYL]METHANAMINE
cmpd_140	518.763	539.898	519.041	497.351	DB01079	Tegaserod
cmpd_583	518.46	512.529	472.901	569.95	DB04791	2-O-(4'-AMIDINOPHENYL)-5-O-(3''-AMIDINOPHENYL)-1,4:3,6-DIANHYDRO-D-SORBITOL
cmpd_1	518.391	547.379	529.3	478.495	DB00114	Pyridoxal Phosphate
cmpd_151	517.926	528.172	477.087	548.519	DB01142	Doxepin
cmpd_355	517.525	515.182	493.844	543.549	DB02862	Gluco-Phenylimidazole
cmpd_843	517.273	519.393	515.767	516.66	DB07832	4-{4-[(5-hydroxy-2-methylphenyl)amino]quinolin-7-yl}-1,3-thiazole-2-carbaldehyde
cmpd_6	516.493	497.735	532.401	519.344	DB00147	Pyridoxal
cmpd_211	515.866	571.821	467.536	508.241	DB01772	3-[3-(2,3-Dihydroxy-Propylamino)-Phenyl]-4-(5-Fluoro-1-Methyl-1h-Indol-3-Yl)-Pyrrole-2,5-Dione
cmpd_1011	515.578	507.565	531.009	508.159	DB08470	3-(4-fluorophenyl)-5-phenyl-4H-1,2,4-triazole
cmpd_890	515.438	454.425	568.094	523.796	DB08031	N-[(13-CYCLOHEXYL-6,7-DIHYDROINDOLO[1,2-D][1,4]BENZOXAZEPIN-10-YL)CARBONYL]-2-METHYL-L-ALANINE
cmpd_1045	514.673	509.357	553.568	481.093	DB08635	N-(TRANS-4'-NITRO-4-STILBENYL)-N-METHYL-5-AMINO-PENTANOIC ACID
cmpd_415	514.119	494.382	517.812	530.164	DB03351	Sri-9439
cmpd_204	514.014	510.194	513.217	518.631	DB01731	(S)-Wiskostatin
cmpd_192	513.965	512.04	555.058	474.797	DB01614	Acepromazine
cmpd_285	513.921	505.68	515.939	520.143	DB02349	Nicotinamide-Adenine-Dinucleotide-5-Hydroxy-4-Oxonorvaline
cmpd_48	513.577	493.694	508.154	538.884	DB00458	Imipramine
cmpd_94	513.549	532.823	471.996	535.827	DB00748	Carbinoxamine
cmpd_116	513.236	544.676	488.714	506.317	DB00922	Levosimendan
cmpd_775	512.197	513.588	512.434	510.568	DB07452	2,6-diamino-1,7-dihydro-8H-imidazo[4,5-g]quinazolin-8-one
cmpd_63	512.181	512.181	512.181	512.181	DB00555	Lamotrigine
cmpd_348	511.879	503.291	519.776	512.569	DB02819	Mono-[3,4-Dihydroxy-5-(5-Methyl-Benzoimidazol-1-Yl)-Tetrahydor-Furan-2-Ylmethyl] Ester
cmpd_708	511.743	500.03	490.426	544.772	DB07229	3-{5-[AMINO(IMINIO)METHYL]-1H-INDOL-2-YL}-5-METHOXY-1,1'-BIPHENYL-2-OLATE
cmpd_241	511.661	486.421	503.194	545.369	DB01975	AMPCPR
cmpd_969	511.653	511.753	511.753	511.453	DB08317	5-methyl-6-phenylquinazoline-2,4-diamine
cmpd_67	511.513	527.771	502.815	503.952	DB00582	Voriconazole
cmpd_21	511.228	511.515	473.782	548.387	DB00251	Terconazole
cmpd_829	510.967	495.895	518.834	518.171	DB07731	4-[(E)-(3,5-DIAMINO-1H-PYRAZOL-4-YL)DIAZENYL]PHENOL
cmpd_374	510.463	460.259	459.809	611.321	DB03020	5-Beta-D-Ribofuranosylnicotinamide Adenine Dinucleotide
cmpd_92	510.058	548.091	556.783	425.301	DB00738	Pentamidine
cmpd_647	509.855	471.931	535.947	521.687	DB07008	4-(1,3-BENZODIOXOL-5-YLOXY)-2-[4-(1H-IMIDAZOL-1-YL)PHENOXY]PYRIMIDINE
cmpd_164	509.658	520.826	495.577	512.57	DB01242	Clomipramine
cmpd_721	507.448	498.509	498.167	525.669	DB07253	N'-(5-chloro-1,3-benzodioxol-4-yl)-N-(3-methylsulfonylphenyl)pyrimidine-2,4-diamine
cmpd_959	507.379	482.339	524.027	515.771	DB08268	6-AMINO-4-[2-(4-METHYLPHENYL)ETHYL]-1,7-DIHYDRO-8H-IMIDAZO[4,5-G]QUINAZOLIN-8-ONE
cmpd_939	507.199	523.355	504.78	493.463	DB08203	7-[2-METHOXY-1-(METHOXYMETHYL)ETHYL]-7H-PYRROLO[3,2-F] QUINAZOLINE-1,3-DIAMINE
cmpd_590	507.108	499.921	520.238	501.166	DB04818	Iproniazid
cmpd_412	506.732	484.549	565.345	470.302	DB03331	N-Naphthalen-1-Ylmethyl-2'-[3,5-Dimethoxybenzamido]-2'-Deoxy-Adenosine
cmpd_774	506.433	483.895	519.419	515.986	DB07449	N-[(1S)-1-(AMINOCARBONYL)-4-(ETHANIMIDOYLAMINO)BUTYL]BENZAMIDE
cmpd_319	506.309	532.116	494.045	492.766	DB02585	4-(Hydroxymethyl)Benzamidine
cmpd_445	506.129	540.826	497.641	479.92	DB03629	Pyridoxal-5'-Phosphate-N-Oxide
cmpd_507	505.712	526.468	511.67	478.999	DB04115	Berberine
cmpd_882	505.104	508.404	518.7	488.207	DB08005	4-{[5-chloro-4-(1H-indol-3-yl)pyrimidin-2-yl]amino}-N-ethylpiperidine-1-carboxamide
cmpd_227	504.606	502.534	508.555	502.728	DB01905	2-(2-Hydroxy-5-Methoxy-Phenyl)-1h-Benzoimidazole-5-Carboxamidine
cmpd_465	504.507	427.545	457.223	628.754	DB03797	3-Aminomethyl-Pyridinium-Adenine-Dinucleotide
cmpd_62	503.674	476.961	549.993	484.067	DB00546	Adinazolam
cmpd_886	503.428	508.962	479.782	521.539	DB08017	3-METHOXY-6-[4-(3-METHYLPHENYL)-1-PIPERAZINYL]PYRIDAZINE
cmpd_208	502.402	550.347	475.331	481.529	DB01763	Tatp
cmpd_239	502.211	509.502	501.196	495.935	DB01958	5-[4-Tert-Butylphenylsulfanyl]-2,4-Quinazolinediamine
cmpd_8	502.204	495.733	504.658	506.221	DB00165	Pyridoxine
cmpd_957	502.13	511.359	498.614	496.417	DB08252	2-((4'-HYDROXYNAPHTHYL)-AZO)BENZOIC ACID
cmpd_619	502.007	506.528	507.932	491.56	DB06860	2-(2-chloropyridin-4-yl)-4-methyl-1H-isoindole-1,3(2H)-dione
cmpd_336	501.985	454.425	450.871	600.66	DB02732	Nicotinamide Adenine Dinucleotide Acetone Adduct
cmpd_44	501.097	534.677	486.594	482.019	DB00433	Prochlorperazine
cmpd_502	500.791	483.675	441.633	577.064	DB04071	Cpad
cmpd_669	500.79	472.089	496.638	533.642	DB07065	5-(2,3-dichlorophenyl)-N-(pyridin-4-ylmethyl)-3-thiocyanatopyrazolo[1,5-a]pyrimidin-7-amine
cmpd_614	500.616	499.94	504.079	497.828	DB06851	N-(pyridin-3-ylmethyl)aniline
cmpd_627	500.6	483.072	516.853	501.874	DB06907	2-(2,6-DICHLOROPHENYL)-1,3-BENZOXAZOLE-6-CARBOXYLIC ACID
cmpd_655	500.347	493.101	506.336	501.605	DB07030	(5-CHLORO-2-{[(3-NITROBENZYL)AMINO]CARBONYL}PHENOXY)ACETIC ACID
cmpd_904	500.253	449.275	477.897	573.587	DB08066	N-[3-(1H-BENZIMIDAZOL-2-YL)-1H-PYRAZOL-4-YL]BENZAMIDE
cmpd_535	499.638	558.263	463.407	477.243	DB04421	Nicotinamide Adenine Dinucleotide 3-Pentanone Adduct
cmpd_665	499.58	462.381	529.06	507.298	DB07053	2-{5-[3-(7-PROPYL-3-TRIFLUOROMETHYLBENZO[D]ISOXAZOL-6-YLOXY)PROPOXY]INDOL-1-YL}ETHANOIC ACID
cmpd_848	498.998	444.199	531.544	521.251	DB07845	2-fluoro-6-{[2-({2-methoxy-4-[(methylsulfonyl)methyl]phenyl}amino)-7H-pyrrolo[2,3-d]pyrimidin-4-yl]amino}benzamide
cmpd_37	498.768	456.334	477.224	562.747	DB00398	Sorafenib
cmpd_761	498.347	540.095	480.98	473.965	DB07379	(2S)-2-({6-[(3-AMINO-5-CHLOROPHENYL)AMINO]-9-ISOPROPYL-9H-PURIN-2-YL}AMINO)-3-METHYLBUTAN-1-OL
cmpd_138	497.907	483.327	517.033	493.36	DB01071	Mequitazine
cmpd_1043	497.767	502.517	500.595	490.188	DB08615	2-[4-(DIMETHYLAMINO)PHENYL]-6-HYDROXY-3-METHYL-1,3-BENZOTHIAZOL-3-IUM
cmpd_123	497.659	498.282	500.733	493.961	DB00967	Desloratadine
cmpd_752	497.231	520.335	523.743	447.614	DB07337	4-[4-AMINO-6-(5-CHLORO-1H-INDOL-4-YLMETHYL)-[1,3,5]TRIAZIN-2-YLAMINO]-BENZONITRILE
cmpd_440	496.668	530.375	465.425	494.203	DB03595	CRA_9785
cmpd_1064	495.53	484.802	513.542	488.247	DB08711	VANILLATE
cmpd_91	494.748	482.448	464.735	537.061	DB00736	Esomeprazole
cmpd_29	494.615	539.213	440.935	503.698	DB00338	Omeprazole
cmpd_438	494.318	484.907	485.556	512.491	DB03525	RU79073
cmpd_300	493.659	496.326	494.035	490.617	DB02463	2-(2-Hydroxy-Phenyl)-1h-Indole-5-Carboxamidine
cmpd_479	493.526	576.207	444.507	459.865	DB03893	Thionicotinamide-Adenine-Dinucleotide
cmpd_424	492.066	545.949	493.594	436.654	DB03461	2'-Monophosphoadenosine 5'-Diphosphoribose
cmpd_269	491.959	484.356	488.386	503.134	DB02197	4-[(4-Imidazo[1,2-a]Pyridin-3-Ylpyrimidin-2-Yl)Amino]Benzenesulfonamide
cmpd_133	491.942	450.917	519.852	505.056	DB01044	Gatifloxacin
cmpd_306	491.895	493.668	428.78	553.237	DB02498	Carba-Nicotinamide-Adenine-Dinucleotide
cmpd_34	491.659	503.342	484.721	486.915	DB00365	Grepafloxacin
cmpd_558	491.508	492.871	470.301	511.351	DB04600	4-[(3-BROMO-4-O-SULFAMOYLBENZYL)(4-CYANOPHENYL)AMINO]-4H-[1,2,4]-TRIAZOLE
cmpd_965	491.368	491.314	535.224	447.567	DB08303	(3S)-3-cyclopentyl-6-methyl-7-[(4-methylpiperazin-1-yl)sulfonyl]-3,4-dihydro-2H-1,2,4-benzothiadiazine 1,1-dioxide
cmpd_196	491.198	482.753	496.609	494.231	DB01639	N-Methyl-Pyridoxal-5'-Phosphate
cmpd_720	490.175	481.978	484.276	504.272	DB07252	3-({4-[(5-chloro-1,3-benzodioxol-4-yl)amino]pyrimidin-2-yl}amino)benzenesulfonamide
cmpd_556	490.088	447.544	536.548	486.172	DB04590	(2R)-({4-[AMINO(IMINO)METHYL]PHENYL}AMINO){5-ETHOXY-2-FLUORO-3-[(3R)-TETRAHYDROFURAN-3-YLOXY]PHENYL}ACETICACID
cmpd_1017	489.957	484.776	504.512	480.582	DB08512	6-amino-2-[(1-naphthylmethyl)amino]-3,7-dihydro-8H-imidazo[4,5-g]quinazolin-8-one
cmpd_365	489.661	503.677	499.719	465.588	DB02925	Piretanide
cmpd_464	489.389	499.15	509.749	459.268	DB03782	N-(1-Adamantyl)-N'-(4-Guanidinobenzyl)Urea
cmpd_72	487.843	498.324	436.052	529.152	DB00619	Imatinib
cmpd_163	487.793	478.323	527.441	457.614	DB01238	Aripiprazole
cmpd_520	487.43	517.061	467.027	478.203	DB04270	(S)-3-(4-(2-Carbazol-9-Yl-Ethoxy)-Phenyl)-2-Ethoxy-Propionic Acid
cmpd_592	487.408	517.261	459.694	485.269	DB04868	Nilotinib
cmpd_915	487.079	464.94	481.698	514.6	DB08099	6-ETHYL-5-[(2S)-1-(3-METHOXYPROPYL)-2-PHENYL-1,2,3,4-TETRAHYDROQUINOLIN-7-YL]PYRIMIDINE-2,4-DIAMINE
cmpd_152	486.848	501.176	487.052	472.315	DB01151	Desipramine
cmpd_1047	486.516	516.875	468.599	474.074	DB08642	(2R,6S)-6-{[methyl(3,4,5-trimethoxyphenyl)amino]methyl}-1,2,5,6,7,8-hexahydroquinazoline-2,4-diamine
cmpd_339	486.122	475.762	501.809	480.794	DB02741	CD564
cmpd_918	485.826	477.019	488.335	492.125	DB08130	N-(5-{3,4-difluoro-2-[(2-fluoro-4-iodophenyl)amino]phenyl}-1,3,4-oxadiazol-2-yl)ethane-1,2-diamine
cmpd_849	485.682	489.608	479.805	487.634	DB07851	(3R,4S)-1-(3,4-DIMETHOXYPHENYL)-3-(3-METHYLPHENYL)PIPERIDIN-4-AMINE
cmpd_875	484.675	489.214	477.494	487.317	DB07972	1-(3-METHYLPHENYL)-1H-BENZIMIDAZOL-5-AMINE
cmpd_805	484.644	470.451	494.525	488.955	DB07594	4-[4-(2,3-DIHYDRO-1,4-BENZODIOXIN-6-YL)-3-METHYL-1H-PYRAZOL-5-YL]-6-ETHYLBENZENE-1,3-DIOL
cmpd_155	484.387	449.092	501.948	502.12	DB01162	Terazosin
cmpd_572	484.198	464.191	492.38	496.022	DB04707	HYDROXYFASUDIL
cmpd_836	484.193	499.502	490.396	462.681	DB07790	N-(2-METHOXYETHYL)-4-({4-[2-METHYL-1-(1-METHYLETHYL)-1H-IMIDAZOL-5-YL]PYRIMIDIN-2-YL}AMINO)BENZENESULFONAMIDE
cmpd_722	483.71	452.533	542.398	456.199	DB07254	N-[3-[[4-[(5-CHLORO-1,3-BENZODIOXOL-4-YL)AMINO]PYRIMIDIN-2-YL]AMINO]PHENYL]METHANESULFONAMIDE
cmpd_356	483.639	477.251	481.398	492.268	DB02875	CRA_1802
cmpd_437	483.252	481.868	484.762	483.126	DB03514	2-Methoxy-4-Vinyl-Phenol
cmpd_32	482.588	461.038	483.138	503.587	DB00359	Sulfadiazine
cmpd_156	482.258	484.217	473.602	488.956	DB01165	Ofloxacin
cmpd_900	482.135	509.804	514.384	422.216	DB08055	N-(2-chlorophenyl)-5-phenylimidazo[1,5-a]pyrazin-8-amine
cmpd_501	482.03	452.916	514.726	478.449	DB04067	4-Hydroxybenzyl Coenzyme A
cmpd_118	481.433	478.297	496.957	469.044	DB00939	Meclofenamic acid
cmpd_51	480.963	465.831	481.652	495.406	DB00482	Celecoxib
cmpd_278	480.562	492.922	478.664	470.099	DB02283	2-Phenylamino-Ethanesulfonic Acid
cmpd_961	480.403	470.567	506.363	464.28	DB08291	N-(3-AMINOPROPYL)-2-NITROBENZENAMINE
cmpd_36	480.342	464.455	478.156	498.414	DB00392	Ethopropazine
cmpd_530	480.291	525.622	482.861	432.391	DB04389	Ado-P-Ch2-P-Ps-Ado
cmpd_189	480.269	488.865	480.54	471.401	DB01582	Sulfamethazine
cmpd_280	478.972	465.299	482.141	489.476	DB02288	CRA_9334
cmpd_47	478.845	469.004	495.561	471.969	DB00457	Prazosin
cmpd_500	478.506	446.38	489.473	499.666	DB04059	8-(Pyrimidin-2-Ylamino)Naphthalene-2-Carboximidamide
cmpd_796	478.062	535.611	462.251	436.324	DB07545	N-{3-[(4-{[3-(TRIFLUOROMETHYL)PHENYL]AMINO}PYRIMIDIN-2-YL)AMINO]PHENYL}CYCLOPROPANECARBOXAMIDE
cmpd_148	478.058	513.888	509.312	410.973	DB01131	Proguanil
cmpd_505	476.541	407.15	528.44	494.034	DB04107	[(1-{2[(4-Carbamimidoyl-Phenylamino)-Methyl]-1-Methyl-1h-Benzoimidazol-5-Yl}-Cyclopropyl)-Pyridin-2-Yl-Methyleneaminooxy]-Acetic Acid Ethyl Ester
cmpd_122	476.322	482.211	491.713	455.041	DB00966	Telmisartan
cmpd_707	476.08	448.476	508.679	471.086	DB07220	N-[5-(1,1-DIOXIDOISOTHIAZOLIDIN-2-YL)-1H-INDAZOL-3-YL]-2-(4-PIPERIDIN-1-YLPHENYL)ACETAMIDE
cmpd_83	475.894	486.932	444.416	496.334	DB00683	Midazolam
cmpd_718	475.544	446.258	539.428	440.945	DB07250	N'-(5-CHLORO-1,3-BENZODIOXOL-4-YL)-N-(3,4,5- TRIMETHOXYPHENYL)PYRIMIDINE-2,4-DIAMINE
cmpd_167	474.922	450.166	486.949	487.652	DB01250	Olsalazine
cmpd_38	474.787	486.779	473.761	463.82	DB00404	Alprazolam
cmpd_785	474.651	480.738	476.272	466.944	DB07488	{(2Z)-4-AMINO-2-[(4-METHOXYPHENYL)IMINO]-2,3-DIHYDRO-1,3-THIAZOL-5-YL}(4-METHOXYPHENYL)METHANONE
cmpd_782	474.614	506.112	453.812	463.919	DB07469	(3aS)-3a-hydroxy-7-methyl-1-phenyl-1,2,3,3a-tetrahydro-4H-pyrrolo[2,3-b]quinolin-4-one
cmpd_467	473.909	422.949	482.345	516.432	DB03808	4,4'[1,6-Hexanediylbis(Oxy)]Bisbenzenecarboximidamide
cmpd_195	473.68	493.714	459.327	468	DB01622	Thioproperazine
cmpd_559	473.3	472.63	477.964	469.307	DB04601	4-[(4-O-SULFAMOYLBENZYL)(4-CYANOPHENYL)AMINO]-4H-[1,2,4]-TRIAZOLE
cmpd_495	473.245	500.359	451.63	467.746	DB04011	2'-(4-Dimethylaminophenyl)-5-(4-Methyl-1-Piperazinyl)-2,5'-Bi-Benzimidazole
cmpd_90	473.181	476.853	473.284	469.406	DB00733	Pralidoxime
cmpd_344	472.459	473.495	475.568	468.313	DB02795	P-Anisic Acid
cmpd_877	472.368	468.661	485.102	463.341	DB07980	(2E)-1-[(6-chloropyridin-3-yl)methyl]-N-nitroimidazolidin-2-imine
cmpd_992	471.874	480.334	468.516	466.772	DB08414	6-CHLORO-2-(1-FURO[2,3-C]PYRIDIN-5-YL-ETHYLSULFANYL)-PYRIMIDIN-4-YLAMINE
cmpd_753	471.341	482.649	457.335	474.038	DB07338	5-[2-CHLORO-4-(TRIFLUOROMETHYL)PHENOXY]-2-NITROBENZOIC ACID
cmpd_1021	470.47	422.931	480.469	508.01	DB08517	(2S)-5-hydroxy-2-(4-hydroxyphenyl)-7-methoxy-2,3-dihydro-4H-chromen-4-one
cmpd_638	470.243	517.477	445.175	448.078	DB06967	6-ETHYL-5-[9-(3-METHOXYPROPYL)-9H-CARBAZOL-2-YL]PYRIMIDINE-2,4-DIAMINE
cmpd_202	469.698	399.85	555.055	454.189	DB01690	Bis(Adenosine)-5'-Triphosphate
cmpd_577	469.485	464.768	466.347	477.339	DB04756	2-[3,5-DICHLORO-4-(2-{2-[2(2-MERCAPTOETHOXY)ETHOXY]ETHOXY}ETHOXY)PHENYLAMINO]BENZOIC ACID
cmpd_228	469.369	434.719	522.09	451.298	DB01907	Nicotinamide-Adenine-Dinucleotide
cmpd_1003	469.137	498.666	442.28	466.464	DB08450	N-1H-indazol-5-yl-2-(6-methylpyridin-2-yl)quinazolin-4-amine
cmpd_852	469.019	524.347	411.241	471.47	DB07856	6-{4-[4-(4-CHLOROPHENYL)PIPERIDIN-4-YL]PHENYL}-9H-PURINE
cmpd_1022	469.007	453.401	431.542	522.078	DB08519	N~4~-(3-methyl-1H-indazol-6-yl)-N~2~-(3,4,5-trimethoxyphenyl)pyrimidine-2,4-diamine
cmpd_259	468.984	467.754	471.528	467.669	DB02130	4-Hydroxy-3-Methoxybenzoate
cmpd_35	468.766	475.198	468.736	462.365	DB00384	Triamterene
cmpd_222	468.035	414.538	465.953	523.615	DB01842	3'-Phosphate-Adenosine-5'-Diphosphate
cmpd_769	467.683	457.966	508.009	437.073	DB07421	4-{[(1R,2S)-1,2-dihydroxy-2-methyl-3-(4-nitrophenoxy)propyl]amino}-2-(trifluoromethyl)benzonitrile
cmpd_650	466.861	470.913	470.81	458.861	DB07012	6-AMINO-3,7-DIHYDRO-IMIDAZO[4,5-G]QUINAZOLIN-8-ONE
cmpd_1055	466.73	454.515	466.609	479.066	DB08685	1-(1,4-dimethyl-1,2,3,4-tetrahydroquinoxalin-6-yl)methanamine
cmpd_751	466.53	497.924	465.059	436.607	DB07336	4-[3-(1H-BENZIMIDAZOL-2-YL)-1H-INDAZOL-6-YL]-2-METHOXYPHENOL
cmpd_287	466.502	358.496	467.291	573.719	DB02354	4-{[1-Methyl-5-(2-Methyl-Benzoimidazol-1-Ylmethyl)-1h-Benzoimidazol-2-Ylmethyl]-Amino}-Benzamidine
cmpd_698	466.419	455.2	470.918	473.139	DB07194	2-{2-[(3,5-dimethylphenyl)amino]pyrimidin-4-yl}-N-[(1S)-2-hydroxy-1-methylethyl]-4-methyl-1,3-thiazole-5-carboxamide
cmpd_702	465.012	482.951	466.084	446.002	DB07206	6-[2-(1H-INDOL-6-YL)ETHYL]PYRIDIN-2-AMINE
cmpd_1042	464.671	459.802	463.331	470.879	DB08611	2-[(2',3',4'-TRIFLUOROBIPHENYL-2-YL)OXY]ETHANOL
cmpd_714	463.418	440.934	492.176	457.144	DB07245	6-[2-(3'-METHOXYBIPHENYL-3-YL)ETHYL]PYRIDIN-2-AMINE
cmpd_128	462.337	438.661	468.621	479.73	DB01021	Trichlormethiazide
cmpd_653	462.324	425.395	474.868	486.709	DB07021	(7R,8R)-8-(2,4,5-trifluorophenyl)-6,7,8,9-tetrahydroimidazo[1,2-a:4,5-c']dipyridin-7-amine
cmpd_737	461.913	472.264	455.016	458.458	DB07287	2-(2,4-DICHLOROPHENOXY)-5-(PYRIDIN-2-YLMETHYL)PHENOL
cmpd_446	461.88	474.955	466.208	444.477	DB03643	CRA_1144
cmpd_689	461.87	466.48	452.947	466.183	DB07162	4-(3-amino-1H-indazol-5-yl)-N-tert-butylbenzenesulfonamide
cmpd_1076	461.675	436.068	477.595	471.363	DB08778	[4-amino-2-(tert-butylamino)-1,3-thiazol-5-yl](phenyl)methanone
cmpd_837	461.448	470.319	436.419	477.605	DB07791	4-{[4-(1-CYCLOPROPYL-2-METHYL-1H-IMIDAZOL-5-YL)PYRIMIDIN-2-YL]AMINO}-N-METHYLBENZENESULFONAMIDE
cmpd_786	461.407	482.184	456.777	445.259	DB07489	{[4-AMINO-2-(3-CHLOROANILINO)-1,3-THIAZOL-5-YL](4-FLUOROPHENYL)METHANONE
cmpd_247	460.914	461.813	460.482	460.446	DB02022	4-Amino-5-Hydroxymethyl-2-Methylpyrimidine
cmpd_267	460.771	461.346	469.327	451.64	DB02193	2-(2-Hydroxy-Phenyl)-1h-Benzoimidazole-5-Carboxamidine
cmpd_1053	460.641	461.966	464.326	455.632	DB08668	3-(5-AMINO-3-IMINO-3H-PYRAZOL-4-YLAZO)-BENZOIC ACID
cmpd_188	458.901	449.632	463.095	463.977	DB01581	Sulfamerazine
cmpd_304	458.81	461.704	455.845	458.88	DB02491	4-[4-(1-Amino-1-Methylethyl)Phenyl]-5-Chloro-N-[4-(2-Morpholin-4-Ylethyl)Phenyl]Pyrimidin-2-Amine
cmpd_880	458.623	446.686	476.621	452.563	DB07993	N~3~-[3-(1H-INDOL-6-YL)BENZYL]PYRIDINE-2,3-DIAMINE
cmpd_89	458.15	461.768	449.192	463.489	DB00726	Trimipramine
cmpd_824	458.101	443.713	468.379	462.212	DB07698	3-(3-aminophenyl)-N-(3-chlorophenyl)pyrazolo[1,5-a]pyrimidin-5-amine
cmpd_609	455.776	452.576	430.26	484.492	DB06831	2-((9H-PURIN-6-YLTHIO)METHYL)-5-CHLORO-3-(2-METHOXYPHENYL)QUINAZOLIN-4(3H)-ONE
cmpd_573	455.542	450.329	442.484	473.813	DB04716	2-(1,1-DIMETHYLETHYL)9-FLUORO-3,6-DIHYDRO-7H-BENZ[H]-IMIDAZ[4,5-F]ISOQUINOLIN-7-ONE
cmpd_548	454.245	481.845	469.129	411.761	DB04497	2'-Monophosphoadenosine-5'-Diphosphoribose
cmpd_1048	453.568	455.862	437.152	467.689	DB08645	6-CHLORO-3-(DICHLOROMETHYL)-3,4-DIHYDRO-2H-1,2,4-BENZOTHIADIAZINE-7-SULFONAMIDE 1,1-DIOXIDE
cmpd_279	453.539	438.545	469.273	452.799	DB02287	2-(2-Hydroxy-Phenyl)-3h-Benzoimidazole-5-Carboxamidine
cmpd_570	453.254	556.832	377.644	425.287	DB04689	2-{5-[3-(6-BENZOYL-1-PROPYLNAPHTHALEN-2-YLOXY)PROPOXY]INDOL-1-YL}ETHANOIC ACID
cmpd_997	452.888	483.096	432.65	442.919	DB08441	6-BROMO-13-THIA-2,4,8,12,19-PENTAAZATRICYCLO[12.3.1.1~3,7~]NONADECA-1(18),3(19),4,6,14,16-HEXAENE 13,13-DIOXIDE
cmpd_2	452.587	410.276	476.036	471.45	DB00116	Tetrahydrofolic acid
cmpd_13	451.631	526.246	389.098	439.549	DB00203	Sildenafil
cmpd_649	451.624	436.822	418.81	499.239	DB07011	(3S)-1-(1,3-BENZODIOXOL-5-YLMETHYL)-3-[4-(1H-IMIDAZOL-1-YL)PHENOXY]PIPERIDINE
cmpd_523	451.403	459.38	452.563	442.267	DB04306	5-[(4-Methylphenyl)Sulfanyl]-2,4-Quinazolinediamine
cmpd_948	451.361	433.877	448.989	471.218	DB08218	HYDROXY(OXO)(3-{[(2Z)-4-[3-(1H-1,2,4-TRIAZOL-1-YLMETHYL)PHENYL]PYRIMIDIN-2(5H)-YLIDENE]AMINO}PHENYL)AMMONIUM
cmpd_486	450.992	456.006	456.006	440.965	DB03924	5,8-Di-Amino-1,4-Dihydroxy-Anthraquinone
cmpd_1034	450.559	466.284	418.789	466.604	DB08572	4-{[4-AMINO-6-(CYCLOHEXYLMETHOXY)-5-NITROSOPYRIMIDIN-2-YL]AMINO}BENZAMIDE
cmpd_585	450.439	398.81	477.166	475.341	DB04793	2-O-(3'-AMIDINOPHENYL)-5-O-(4''-AMIDINOPHENYL}-1,4:3,6-DIANHYDRO-D-SORBITOL
cmpd_275	449.895	477.447	421.484	450.753	DB02258	SR11254
cmpd_871	449.796	426.802	483.872	438.715	DB07966	[4-({4-[(5-cyclopropyl-1H-pyrazol-3-yl)amino]quinazolin-2-yl}amino)phenyl]acetonitrile
cmpd_394	449.553	425.316	434.731	488.611	DB03168	Nicotinamide Adenine Dinucleotide Cyclohexanone
cmpd_942	448.923	456.373	414.582	475.813	DB08206	4-(1,3-BENZOXAZOL-2-YL)-2,6-DIBROMOPHENOL
cmpd_103	448.734	459.048	435.637	451.518	DB00844	Nalbuphine
cmpd_112	447.258	440.235	442.526	459.013	DB00897	Triazolam
cmpd_265	445.638	451.084	444.571	441.259	DB02170	1,8-Di-Hydroxy-4-Nitro-Xanthen-9-One
cmpd_575	444.338	394.218	439.699	499.098	DB04739	4-[(4-METHYL-1-PIPERAZINYL)METHYL]-N-[3-[[4-(3-PYRIDINYL)-2-PYRIMIDINYL]AMINO]PHENYL]-BENZAMIDE
cmpd_177	442.651	439.096	487.25	401.608	DB01405	Temafloxacin
cmpd_1026	442.551	453.846	436.696	437.112	DB08531	5-(2,3-dichlorophenyl)-N-(pyridin-4-ylmethyl)pyrazolo[1,5-a]pyrimidin-7-amine
cmpd_844	442.362	441.253	459.68	426.154	DB07834	N-(cyclopropylmethyl)-2'-methyl-5'-(5-methyl-1,3,4-oxadiazol-2-yl)biphenyl-4-carboxamide
cmpd_23	442.12	435.966	436.316	454.078	DB00276	Amsacrine
cmpd_384	441.236	539.805	418.668	365.235	DB03084	Cyclopropyl-{4-[5-(3,4-Dichlorophenyl)-2-[(1-Methyl)-Piperidin]-4-Yl-3-Propyl-3h-Imidazol-4-Yl]-Pyrimidin-2-Yl}Amine
cmpd_428	440.107	409.902	473.254	437.164	DB03477	1-Phenylsulfonamide-3-Trifluoromethyl-5-Parabromophenylpyrazole
cmpd_801	440.076	433.047	446.284	440.897	DB07564	6-amino-2-[(2-morpholin-4-ylethyl)amino]-3,7-dihydro-8H-imidazo[4,5-g]quinazolin-8-one
cmpd_234	439.511	441.196	437.342	439.994	DB01939	5-Amidino-Benzimidazole
cmpd_892	439.135	561.532	383.704	372.168	DB08042	N~4~-methyl-N~4~-(3-methyl-1H-indazol-6-yl)-N~2~-(3,4,5-trimethoxyphenyl)pyrimidine-2,4-diamine
cmpd_855	439.075	416.006	454.351	446.867	DB07876	(S)-2-METHYL-1-[(4-METHYL-5-ISOQUINOLINE)SULFONYL]-HOMOPIPERAZINE
cmpd_862	438.2	427.639	438.86	448.1	DB07935	5-[(5-fluoro-3-methyl-1H-indazol-4-yl)oxy]benzene-1,3-dicarbonitrile
cmpd_236	437.68	439.778	430.729	442.533	DB01944	(S)-blebbistatin
cmpd_158	437.534	433.925	452.644	426.033	DB01204	Mitoxantrone
cmpd_787	437.507	427.008	478.173	407.341	DB07495	5-(5-CHLORO-2,4-DIHYDROXYPHENYL)-N-ETHYL-4-(4-METHOXYPHENYL)-1H-PYRAZOLE-3-CARBOXAMIDE
cmpd_28	437.446	474.218	414.132	423.989	DB00334	Olanzapine
cmpd_799	436.84	476.587	412.243	421.69	DB07562	N-[4-(2,4-DIMETHYL-THIAZOL-5-YL)-PYRIMIDIN-2-YL]-N',N'-DIMETHYL-BENZENE-1,4-DIAMINE
cmpd_990	436.702	491.976	392.24	425.891	DB08402	2-[(2,4-DICHLOROBENZOYL)AMINO]-5-(PYRIMIDIN-2-YLOXY)BENZOIC ACID
cmpd_99	436.343	436.909	454.019	418.102	DB00795	Sulfasalazine
cmpd_68	436.086	445.175	401.525	461.559	DB00590	Doxazosin
cmpd_416	435.73	456.463	371.245	479.481	DB03363	3-Acetylpyridine Adenine Dinucleotide
cmpd_408	435.101	434.695	433.645	436.964	DB03294	1-Methyl-3-Oxo-1,3-Dihydro-Benzo[C]Isothiazole-5-Sulfonic Acid Amide
cmpd_224	434.625	426.804	445.901	431.169	DB01878	Benzophenone
cmpd_960	431.414	432.384	429.888	431.97	DB08286	NAPHTHYLOXYACETIC ACID
cmpd_150	431.338	417.584	452.554	423.876	DB01137	Levofloxacin
cmpd_434	431.031	427.107	429.897	436.088	DB03505	2,6-Diaminoquinazolin-4(3h)-One
cmpd_586	430.396	500.659	432.032	358.498	DB04810	Salophen-10-carboxylate iron chelate
cmpd_1050	429.08	426.744	425.601	434.894	DB08660	1,2,5,8-tetrahydroxyanthracene-9,10-dione
cmpd_483	428.016	476.811	457.974	349.264	DB03916	4-{2-[4-(2-Aminoethyl)Piperazin-1-Yl]Pyridin-4-Yl}-N-(3-Chloro-4-Methylphenyl)Pyrimidin-2-Amine
cmpd_564	427.364	420.657	429.192	432.242	DB04608	9-HYDROXY-4-PHENYL-6H-PYRROLO[3,4-C]CARBAZOLE-1,3-DIONE
cmpd_703	427.095	459.699	399.367	422.219	DB07207	2-(4-HYDROXY-5-PHENYL-1H-PYRAZOL-3-YL)-1H-BENZOIMIDAZOLE-5-CARBOXAMIDINE
cmpd_422	426.458	465.744	401.126	412.503	DB03442	2-[5-Hydroxy-3-Methyl-1-(2-Methyl-4-Sulfo-Phenyl)-1h-Pyrazol-4-Ylazo]-4-Sulfo-Benzoic Acid
cmpd_463	426.136	415.417	442.203	420.787	DB03780	2-Aminoquinazolin-4(3h)-One
cmpd_921	425.633	422.69	425.761	428.447	DB08144	6-(2,6-dibromophenyl)pyrido[2,3-d]pyrimidine-2,7-diamine
cmpd_53	425.299	420.053	409.644	446.201	DB00484	Brimonidine
cmpd_510	425.121	433.938	426.195	415.229	DB04168	2-Amino-5-Bromo-6-Phenylpyrimidin-4-Ol
cmpd_589	425.089	399.324	472.531	403.412	DB04816	Dantron
cmpd_40	424.237	405.069	467.338	400.304	DB00408	Loxapine
cmpd_509	423.87	426.549	419.858	425.204	DB04163	5-Phenylsulfanyl-2,4-Quinazolinediamine
cmpd_121	422.017	425.799	435.525	404.727	DB00964	Apraclonidine
cmpd_18	421.103	423.139	420.188	419.981	DB00232	Methyclothiazide
cmpd_835	420.459	391.425	484.339	385.613	DB07786	1-((1R,2S)-1-{2-[2-(4-CHLOROPHENYL)-1,3-BENZOXAZOL-7-YL]ETHYL}-2-HYDROXYPROPYL)-1H-IMIDAZOLE-4-CARBOXAMIDE
cmpd_460	419.311	425.516	425.738	406.678	DB03764	4-Hydroperoxy-2-Methoxy-Phenol
cmpd_406	419.076	421.362	419.248	416.617	DB03259	2',6'-Dichloro-Biphenyl-2,6-Diol
cmpd_232	417.585	438.891	420.385	393.48	DB01931	Dcka, 5,7-Dichlorokynurenic Acid
cmpd_231	416.634	415.205	421.312	413.384	DB01925	2'-Chloro-Biphenyl-2,3-Diol
cmpd_574	415.444	415.444	415.444	415.444	DB04721	N1,N2-ETHYLENE-2-METHYLAMINO-4,5,6,7-TETRABROMO-BENZIMIDAZOLE
cmpd_1005	415.185	406.621	411.713	427.222	DB08453	2-NONYL-4-HYDROXYQUINOLINE N-OXIDE
cmpd_859	413.77	431.095	406.298	403.916	DB07918	2-HEPTYL-4-HYDROXY QUINOLINE N-OXIDE
cmpd_1012	413.031	415.802	407.13	416.162	DB08473	5,6-dichloro-1-beta-D-ribofuranosyl-1H-benzimidazole
cmpd_516	412.658	361.372	448.421	428.18	DB04246	CRA_23653
cmpd_7	412.416	452.254	380.13	404.863	DB00163	Vitamin E
cmpd_724	411.617	343.201	465.561	426.089	DB07256	3-({4-[(5-CHLORO-1,3-BENZODIOXOL-4-YL)AMINO]PYRIMIDIN-2-YL}AMINO)BENZAMIDE
cmpd_944	411.043	401.763	388.176	443.19	DB08209	2-(4-DIMETHYLAMINOPHENYL)DIAZENYLBENZOIC ACID
cmpd_791	410.966	431.57	356.497	444.83	DB07508	4-(5-BENZENESULFONYLAMINO-1-METHYL-1H-BENZOIMIDAZOL-2-YLMETHYL)-BENZAMIDINE
cmpd_216	410.295	407.347	405.041	418.497	DB01800	N,4-Dihydroxy-N-Oxo-3-(Sulfooxy)Benzenaminium
cmpd_194	409.9	438.951	396.309	394.439	DB01621	Pipotiazine
cmpd_293	409.347	414.617	376.371	437.053	DB02388	Cyclohexyl-{4-[5-(3,4-Dichlorophenyl)-2-Piperidin-4-Yl-3-Propyl-3h-Imidazol-4-Yl]-Pyrimidin-2-Yl}Amine
cmpd_1039	409.241	406.007	413.733	407.982	DB08590	1-(3-HYDROXYPROPYL)-2-[(3-NITROBENZOYL)AMINO]-1H-BENZIMIDAZOL-5-YL PIVALATE
cmpd_728	408.592	428.895	413.687	383.195	DB07265	3-(9-HYDROXY-1,3-DIOXO-4-PHENYL-2,3-DIHYDROPYRROLO[3,4-C]CARBAZOL-6(1H)-YL)PROPANOIC ACID
cmpd_743	408.467	412.402	396.383	416.616	DB07318	N-[2-(4-AMINO-5,8-DIFLUORO-1,2-DIHYDROQUINAZOLIN-2-YL)ETHYL]-3-FURAMIDE
cmpd_203	408.358	363.132	453.435	408.508	DB01717	Bis(Adenosine)-5'-Pentaphosphate
cmpd_641	406.649	410.027	379.672	430.247	DB06991	N-[2-methyl-5-(methylcarbamoyl)phenyl]-2-{[(1R)-1-methylpropyl]amino}-1,3-thiazole-5-carboxamide
cmpd_672	406.514	419.953	414.655	384.933	DB07082	1,1,1,3,3,3-HEXAFLUORO-2-{4-[(2,2,2-TRIFLUOROETHYL)AMINO]PHENYL}PROPAN-2-OL
cmpd_444	406.347	408.11	399.368	411.564	DB03623	9-(4-Hydroxyphenyl)-2,7-Phenanthroline
cmpd_779	405.379	374.974	451.533	389.631	DB07460	2-({5-CHLORO-2-[(2-METHOXY-4-MORPHOLIN-4-YLPHENYL)AMINO]PYRIMIDIN-4-YL}AMINO)-N-METHYLBENZAMIDE
cmpd_377	404.706	386.409	385.248	442.461	DB03034	Dextrofloxacine
cmpd_162	404.067	390.432	417.409	404.36	DB01224	Quetiapine
cmpd_901	403.409	399.434	403.525	407.269	DB08057	N-(2-chloro-6-methylphenyl)-8-[(3S)-3-methylpiperazin-1-yl]imidazo[1,5-a]quinoxalin-4-amine
cmpd_480	403.238	396.728	408.793	404.194	DB03895	Malachite Green
cmpd_65	403.088	414.488	397.19	397.586	DB00575	Clonidine
cmpd_182	401.127	405.768	436.645	360.968	DB01430	Almitrine
cmpd_823	400.443	399.803	379.973	421.552	DB07675	(2S)-2-ETHOXY-3-{4-[2-(10H-PHENOXAZIN-10-YL)ETHOXY]PHENYL}PROPANOIC ACID
cmpd_418	400.414	359.133	467.406	374.702	DB03373	ZK-806711
cmpd_60	400.389	405.206	397.597	398.364	DB00543	Amoxapine
cmpd_249	398.638	398.652	398.329	398.934	DB02037	2,4-Diamino-4,6-Dihydroxypyrimidine
cmpd_508	397.487	396.46	396.476	399.525	DB04145	Pyridin-3-Ylmethanol
cmpd_435	395.055	385.964	394.98	404.222	DB03509	2-(4-Chlorophenyl)-5-Quinoxalinecarboxamide
cmpd_207	394.18	422.489	409.594	350.457	DB01761	4-[5-[2-(1-Phenyl-Ethylamino)-Pyrimidin-4-Yl]-1-Methyl-4-(3-Trifluoromethylphenyl)-1h-Imidazol-2-Yl]-Piperidine
cmpd_80	392.148	389.273	399.963	387.209	DB00664	Sulfametopyrazine
cmpd_179	392.111	395.079	389	392.255	DB01422	Nitroxoline
cmpd_622	391.155	309.935	480.044	383.486	DB06879	5-(4'-AMINO-1'-ETHYL-5',8'-DIFLUORO-1'H-SPIRO[PIPERIDINE-4,2'-QUINAZOLINE]-1-YLCARBONYL)PICOLINONITRILE
cmpd_903	391.002	373.039	402.079	397.887	DB08065	2-(1H-pyrazol-3-yl)-1H-benzimidazole
cmpd_929	390.216	396.017	365.768	408.862	DB08164	(3R,4R)-1-{6-[3-(METHYLSULFONYL)PHENYL]PYRIMIDIN-4-YL}-4-(2,4,5-TRIFLUOROPHENYL)PIPERIDIN-3-AMINE
cmpd_12	389.565	374.987	398.943	394.764	DB00196	Fluconazole
cmpd_646	388.483	377.345	379.997	408.108	DB07006	9-HYDROXY-6-(3-HYDROXYPROPYL)-4-(2-METHOXYPHENYL)PYRROLO[3,4-C]CARBAZOLE-1,3(2H,6H)-DIONE
cmpd_197	387.469	324.668	480.847	356.891	DB01652	4-Hydroxybenzoyl Coenzyme A
cmpd_470	387.354	341.992	427.783	392.287	DB03825	Rhodamine 6g
cmpd_79	386.94	438.347	366.332	356.141	DB00650	Leucovorin
cmpd_725	386.39	376.57	389.479	393.12	DB07257	4-(2-chlorophenyl)-8-(2-hydroxyethyl)-6-methylpyrrolo[3,4-e]indole-1,3(2H,6H)-dione
cmpd_178	386.357	377.774	352.789	428.509	DB01419	Antrafenine
cmpd_61	384.718	372.504	396.374	385.275	DB00545	Pyridostigmine
cmpd_902	384.693	410.51	437.418	306.151	DB08064	N-(3-TERT-BUTYL-1H-PYRAZOL-5-YL)-N'-{4-CHLORO-3-[(PYRIDIN-3-YLOXY)METHYL]PHENYL}UREA
cmpd_981	383.97	390.41	412.782	348.719	DB08365	8-bromo-4-(2-chlorophenyl)-N-(2-hydroxyethyl)-6-methyl-1,3-dioxo-1,2,3,6-tetrahydropyrrolo[3,4-e]indole-7-carboxamide
cmpd_311	383.793	384.124	386.188	381.068	DB02532	2,4,6-Triaminoquinazoline
cmpd_388	383.406	425.941	346.802	377.475	DB03126	Mant-Adp
cmpd_430	383.302	343.9	393.597	412.409	DB03482	8-Demethyl-8-Dimethylamino-Flavin-Adenine-Dinucleotide
cmpd_149	382.625	353.354	380.335	414.187	DB01136	Carvedilol
cmpd_292	381.686	380.904	380.331	383.822	DB02372	2,5-Dimethylpyrimidin-4-Amine
cmpd_299	381.659	383.548	382.529	378.899	DB02459	4-Guanidinobenzoic Acid
cmpd_474	380.206	380.848	390.977	368.793	DB03865	6-Chloro-2-(2-Hydroxy-Biphenyl-3-Yl)-1h-Indole-5-Carboxamidine
cmpd_327	377.55	444.941	334.935	352.775	DB02636	9-Hydroxy-8-Methoxy-6-Nitro-Phenanthrol[3,4-D][1,3]Dioxole-5-Carboxylic Acid
cmpd_442	376.718	352.141	379.127	398.885	DB03608	Diminazene
cmpd_676	373.978	333.286	413.266	375.383	DB07117	5-(4-PHENOXYPHENYL)-5-(4-PYRIMIDIN-2-YLPIPERAZIN-1-YL)PYRIMIDINE-2,4,6(2H,3H)-TRIONE
cmpd_581	373.943	334.064	371.79	415.974	DB04789	5-methyltetrahydrofolate
cmpd_314	373.902	457.07	347.255	317.381	DB02555	SP4160
cmpd_284	373.487	354.233	408.802	357.427	DB02332	Flavin-N7 Protonated-Adenine Dinucleotide
cmpd_661	372.218	377.85	342.255	396.55	DB07043	7-amino-2-tert-butyl-4-(4-pyrimidin-2-ylpiperazin-1-yl)pyrido[2,3-d]pyrimidine-6-carboxamide
cmpd_768	371.873	382.075	376.032	357.512	DB07418	bis(4-nitrophenyl) hydrogen phosphate
cmpd_136	371.124	377.863	372.124	363.386	DB01063	Acetophenazine
cmpd_70	371.005	370.146	354.318	388.551	DB00606	Cyclothiazide
cmpd_555	370.994	361.232	373.231	378.518	DB04559	N-(Chlorophenyl)-N'-Hydroxyguanidine
cmpd_66	370.754	413.583	331.419	367.26	DB00579	Mazindol
cmpd_781	370.633	357.466	401.503	352.93	DB07468	(3aS)-3a-hydroxy-5-methyl-1-phenyl-1,2,3,3a-tetrahydro-4H-pyrrolo[2,3-b]quinolin-4-one
cmpd_529	370.124	393.595	359.307	357.471	DB04375	5-Methyl-5,6,7,8-Tetrahydrofolic Acid
cmpd_383	368.503	362.272	354.169	389.068	DB03082	6-[(Z)-Amino(Imino)Methyl]-N-[4-(Aminomethyl)Phenyl]-4-(Pyrimidin-2-Ylamino)-2-Naphthamide
cmpd_73	366.505	364.385	363.419	371.71	DB00627	Niacin
cmpd_697	365.086	377.844	355.227	362.188	DB07193	(2R,3R)-7-(methylsulfonyl)-3-(2,4,5-trifluorophenyl)-1,2,3,4-tetrahydropyrido[1,2-a]benzimidazol-2-amine
cmpd_443	364.72	396.104	345.768	352.287	DB03613	4-Hydroxyphenacyl Coenzyme A
cmpd_426	364.302	431.178	368.148	293.579	DB03474	Reactive Red 1 Dye
cmpd_144	363.746	353.227	347.719	390.291	DB01103	Quinacrine
cmpd_55	362.813	354.123	363.097	371.218	DB00488	Altretamine
cmpd_39	362.35	349.017	380.642	357.39	DB00406	Gentian Violet
cmpd_143	360.355	391.887	336.455	352.723	DB01096	Oxamniquine
cmpd_563	359.501	331.258	381.149	366.097	DB04607	PHENYLAMINOIMIDAZO(1,2-ALPHA)PYRIDINE
cmpd_940	359.12	341.234	386.207	349.918	DB08204	3-DIPHENOL-6-NITRO-3H-BENZO[DE]ISOCHROMEN-1-ONE
cmpd_616	358.687	361.882	351.975	362.203	DB06854	2-(2-HYDROXY-BIPHENYL)-1H-BENZOIMIDAZOLE-5-CARBOXAMIDINE
cmpd_326	356.749	457.485	277.832	334.929	DB02633	Cibacron Blue
cmpd_604	355.704	422.469	322.576	322.067	DB06695	Dabigatran etexilate
cmpd_749	353.99	281.102	296.684	484.184	DB07334	N-[5-(ETHYLSULFONYL)-2-METHOXYPHENYL]-5-[3-(2-PYRIDINYL)PHENYL]-1,3-OXAZOL-2-AMINE
cmpd_551	353.87	352.18	355.333	354.098	DB04528	2,4-Dinitrophenol
cmpd_607	353.583	376.439	354.048	330.263	DB06771	Besifloxacin
cmpd_657	352.111	343.373	369.014	343.947	DB07037	(2S)-1-AMINO-3-[(5-NITROQUINOLIN-8-YL)AMINO]PROPAN-2-OL
cmpd_688	350.122	359.592	346.687	344.086	DB07161	5-phenyl-1H-indazol-3-amine
cmpd_455	349.973	346.358	354.959	348.601	DB03729	2-Amino-5-Hydroxy-Benzimidazole
cmpd_328	349.546	398.552	327.248	322.838	DB02654	6-Hydroxy-Flavin-Adenine Dinucleotide
cmpd_514	349.018	340.541	352.253	354.259	DB04214	4-Nitrophenyl Phosphate
cmpd_15	347.558	349.334	355.953	337.387	DB00210	Adapalene
cmpd_971	347.409	340.102	297.013	405.112	DB08325	2-(2-HYDROXYETHYLAMINO)-6-(3-CHLOROANILINO)-9-ISOPROPYLPURINE
cmpd_873	346.87	338.43	334.669	367.51	DB07969	3-[3-(4-methylpiperazin-1-yl)-7-(trifluoromethyl)quinoxalin-5-yl]phenol
cmpd_447	344.071	338.36	345.14	348.712	DB03651	2,4,6-Trinitrophenol
cmpd_544	342.964	338.982	340.449	349.46	DB04474	1-Anilino-8-Naphthalene Sulfonate
cmpd_1086	341.975	358.47	366.318	301.136	DB08822	Azilsartan medoxomil
cmpd_734	341.082	324.385	352.678	346.184	DB07280	5-[4-(DIMETHYLAMINO)PHENYL]-6-[(6-MORPHOLIN-4-YLPYRIDIN-3-YL)ETHYNYL]PYRIMIDIN-4-AMINE
cmpd_308	339.811	370.329	309.739	339.366	DB02524	Spiro(2,4,6-Trinitrobenzene[1,2a]-2o',3o'-Methylene-Adenine-Triphosphate
cmpd_256	337.545	387.574	299.621	325.44	DB02112	Zk-806450
cmpd_451	336.781	335.669	329.491	345.184	DB03707	S-Ethyl-N-Phenyl-Isothiourea
cmpd_810	335.896	341.401	334.663	331.624	DB07623	4,4'-DIPYRIDYL DISULFIDE
cmpd_579	335.638	345.657	348.061	313.196	DB04771	1-GUANIDINO-4-(N-NITRO-BENZOYLAMINO-L-LEUCYL-L-PROLYLAMINO)BUTANE
cmpd_420	335.631	366.211	304.58	336.102	DB03407	4-Nitrocatechol
cmpd_262	335.424	320.018	356.998	329.257	DB02152	K-252a
cmpd_245	334.983	344.14	315.447	345.363	DB02004	5-(Aminomethyl)-6-(2,4-Dichlorophenyl)-2-(3,5-Dimethoxyphenyl)Pyrimidin-4-Amine
cmpd_64	334.322	332.259	348.43	322.277	DB00559	Bosentan
cmpd_729	332.124	340.531	336.166	319.676	DB07267	2-(6-methylpyridin-2-yl)-N-pyridin-4-ylquinazolin-4-amine
cmpd_537	331.557	270.943	339.907	383.821	DB04432	ZK-805623
cmpd_105	331.444	304.464	341.097	348.772	DB00868	Benzonatate
cmpd_571	330.105	342.892	350.385	297.039	DB04696	4-CHLORO-3',3''-DIBROMOPHENOL-1,8-NAPHTHALEIN
cmpd_1054	326.249	315.341	333.673	329.733	DB08683	REL-(9R,12S)-9,10,11,12-TETRAHYDRO-9,12-EPOXY-1H-DIINDOLO[1,2,3-FG:3',2',1'-KL]PYRROLO[3,4-I][1,6]BENZODIAZOCINE-1,3(2H)-DIONE
cmpd_629	325.766	316.577	324.918	335.804	DB06915	naphthalene-1,2,4,5,7-pentol
cmpd_1070	324.658	325.933	338.319	309.721	DB08748	4-(DIMETHYLAMINO)BENZOIC ACID
cmpd_663	323.881	334.652	324.592	312.4	DB07049	(2R)-1-[(4-tert-butylphenyl)sulfonyl]-2-methyl-4-(4-nitrophenyl)piperazine
cmpd_398	323.736	294.283	299.918	377.006	DB03179	Sinapoyl Coenzyme A
cmpd_100	323.047	322.113	313.622	333.406	DB00796	Candesartan
cmpd_332	321.075	302.459	326.895	333.871	DB02690	NU1025
cmpd_233	321.03	337.627	323.403	302.061	DB01933	7-Hydroxystaurosporine
cmpd_246	320.446	303.418	328.16	329.761	DB02010	Staurosporine
cmpd_506	319.616	339.001	302.278	317.568	DB04110	2-Nitro-P-Cresol
cmpd_174	316.856	332.38	319.415	298.774	DB01342	Forasartan
cmpd_513	316.671	296.713	296.625	356.676	DB04209	Dequadin
cmpd_879	314.37	321.52	300.185	321.404	DB07986	[4-(4-PHENYL-PIPERIDIN-1-YL)-BENZENESULFONYLAMINO]-ACETIC ACID
cmpd_341	308.921	282.982	330.336	313.444	DB02762	RU79072
cmpd_533	308.153	307.902	308.344	308.213	DB04417	P-Nitrophenol
cmpd_235	306.067	303.203	318.013	296.986	DB01941	6-[1-(3,5,5,8,8-Pentamethyl-5,6,7,8-Tetrahydronaphthalen-2-Yl)Cyclopropyl]Pyridine-3-Carboxylic Acid
cmpd_748	305.188	339.857	258.26	317.448	DB07333	N-(CYCLOPROPYLMETHYL)-4-(METHYLOXY)-3-({5-[3-(3-PYRIDINYL)PHENYL]-1,3-OXAZOL-2-YL}AMINO)BENZENESULFONAMIDE
cmpd_744	303.13	299.525	310.735	299.129	DB07319	6-(3-BROMO-2-NAPHTHYL)-1,3,5-TRIAZINE-2,4-DIAMINE
cmpd_281	299.453	291.938	323.975	282.445	DB02310	3,5,6,8-Tetramethyl-N-Methyl Phenanthrolinium
cmpd_639	295.481	275.031	322.921	288.49	DB06968	1,1'-HEXANE-1,6-DIYLBIS(1H-IMIDAZOLE)
cmpd_1072	294.55	328.868	275.904	278.878	DB08750	1-[4-(AMINOMETHYL)BENZOYL]-5'-FLUORO-1'H-SPIRO[PIPERIDINE-4,2'-QUINAZOLIN]-4'-AMINE
cmpd_364	294.531	293.406	293.652	296.535	DB02923	Biphenyl-2,3-Diol
cmpd_808	289.371	280.666	304.771	282.677	DB07610	NAPHTHALENE-1,2-DIOL
cmpd_784	289.233	291.732	286.504	289.463	DB07478	1,1'-BIPHENYL-3,4-DIOL
cmpd_397	287.966	289.582	280.384	293.932	DB03177	5-methylbenzimidazole
cmpd_107	285.534	282.075	272.837	301.69	DB00878	Chlorhexidine
cmpd_745	284.446	240.395	238.939	374.003	DB07321	2,5-DICHLORO-N-[5-METHOXY-7-(6-METHOXYPYRIDIN-3-YL)-1,3-BENZOXAZOL-2-YL]BENZENESULFONAMIDE
cmpd_485	284.195	282.534	266.752	303.298	DB03923	Feruloyl Coenzyme A
cmpd_605	281.71	301.459	292.832	250.838	DB06708	Lumefantrine
cmpd_111	277.135	283.92	279.839	267.645	DB00891	Sulfapyridine
cmpd_588	276.633	282.208	278.966	268.726	DB04815	Clioquinol
cmpd_335	275.655	280.871	275.295	270.799	DB02727	N-Butyl-N'-Hydroxyguanidine
cmpd_393	273.726	275.045	293.191	252.941	DB03153	3h-Pyrazolo[4,3-D]Pyrimidin-7-Ol
cmpd_562	271.104	269.201	271.362	272.749	DB04605	5-Aminoisoquinoline
cmpd_320	270.049	250.892	274.642	284.613	DB02586	4,7-Dimethyl-[1,10]Phenanthroline
cmpd_291	268.905	280.739	255.78	270.196	DB02365	1,10-Phenanthroline
cmpd_602	266.325	264.298	265.731	268.947	DB06637	Dalfampridine
cmpd_466	262.866	263.636	244.782	280.181	DB03802	1-[4-(Octahydro-Pyrido[1,2-a]Pyrazin-2-Yl)-Phenyl]-2-Phenyl-1,2,3,4-Tetrahydro-Isoquinolin-6-Ol
cmpd_146	262.147	261.804	262.556	262.082	DB01123	Proflavine
cmpd_104	249.037	261.145	250.973	234.992	DB00845	Clofazimine
cmpd_1090	243.77	220.084	228.848	282.377	DB08903	Bedaquiline
cmpd_257	242.403	216.124	221.735	289.35	DB02113	6-Methylpurine
cmpd_170	241.328	222.807	206.17	295.007	DB01263	Posaconazole
cmpd_473	237.036	211.717	256.731	242.659	DB03853	Azo-Dye Hapten
cmpd_740	235.201	212.385	245.866	247.352	DB07301	9H-CARBAZOLE
cmpd_264	234.6	210.498	210.812	282.49	DB02166	Propidium
cmpd_411	231.779	219.999	255.552	219.785	DB03329	2-Pyridinethiol
cmpd_1004	229.417	233.948	225.016	229.288	DB08451	N-(QUINOLIN-8-YL)METHANESULFONAMIDE
cmpd_963	227.62	227.634	232.567	222.658	DB08299	4-[8-(3-nitrophenyl)-1,7-naphthyridin-6-yl]benzoic acid
cmpd_157	215.856	205.588	245.291	196.689	DB01167	Itraconazole
cmpd_165	215.207	184.526	241.757	219.339	DB01243	Chloroxine
cmpd_251	205.987	221.133	197.8	199.027	DB02084	CRA_17312
cmpd_552	186.098	162.425	190.711	205.159	DB04532	Indole
cmpd_273	181.856	187.945	172.368	185.255	DB02232	1,2-Dihydroxybenzene
cmpd_370	159.423	148.094	169.748	160.427	DB02962	Benzimidazole
cmpd_243	158.575	171.693	151.373	152.659	DB01996	3-Methylpyridine
cmpd_255	120.403	118.069	118.148	124.991	DB02105	3,5-Dinitrocatechol
cmpd_220	95.8703	96.206	97.27	94.135	DB01826	N-Butyl Isocyanide
cmpd_525	83.7647	80.818	81.735	88.741	DB04329	Isoquinoline
cmpd_376	83.644	82.752	83.614	84.566	DB03028	1h-Benoximidazole-2-Carboxylic Acid
